# Supplementary material for: Socioeconomic inequalities and the COVID-19 pandemic in France: Territorial analyzes based on epidemic wave and metropolitan area
Source: PLoS One. 2026 May 8;21(5):e0348201. doi: 10.1371/journal.pone.0348201 (PMC13155628; doi:10.1371/journal.pone.0348201)
Supplement: S1 Data — (XLSX) [file pone.0348201.s002.xlsx]

## Sheet: Sheet1
Date	GovernmentResponseIndex_Average	Incidence	Incidence_roll7
2020-01-22	3.12
2020-01-23	3.12
2020-01-24	4.69
2020-01-25	11.98
2020-01-26	11.98
2020-01-27	11.98
2020-01-28	11.98
2020-01-29	11.98
2020-01-30	11.98
2020-01-31	11.98
2020-02-01	11.98
2020-02-02	11.98
2020-02-03	11.98
2020-02-04	11.98
2020-02-05	11.98
2020-02-06	11.98
2020-02-07	11.98
2020-02-08	11.98
2020-02-09	11.98
2020-02-10	11.98
2020-02-11	11.98
2020-02-12	11.98
2020-02-13	11.98
2020-02-14	11.98
2020-02-15	11.98
2020-02-16	11.98
2020-02-17	11.98
2020-02-18	11.98
2020-02-19	11.98
2020-02-20	11.98
2020-02-21	11.98
2020-02-22	11.98
2020-02-23	11.98
2020-02-24	11.98
2020-02-25	16.67
2020-02-26	16.67
2020-02-27	16.67
2020-02-28	16.67
2020-02-29	28.39
2020-03-01	28.39
2020-03-02	33.59
2020-03-03	33.59
2020-03-04	33.59
2020-03-05	35.68
2020-03-06	35.68
2020-03-07	35.68
2020-03-08	35.68
2020-03-09	35.68
2020-03-10	35.68
2020-03-11	39.84
2020-03-12	39.84
2020-03-13	39.84
2020-03-14	42.97
2020-03-15	42.97
2020-03-16	59.64
2020-03-17	75
2020-03-18	75
2020-03-19	75
2020-03-20	75
2020-03-21	75
2020-03-22	75
2020-03-23	75
2020-03-24	75
2020-03-25	75
2020-03-26	75
2020-03-27	75
2020-03-28	75
2020-03-29	75
2020-03-30	75
2020-03-31	75
2020-04-01	75
2020-04-02	75
2020-04-03	75
2020-04-04	75
2020-04-05	75
2020-04-06	75
2020-04-07	75
2020-04-08	75
2020-04-09	75
2020-04-10	75
2020-04-11	75
2020-04-12	75
2020-04-13	75
2020-04-14	75
2020-04-15	75
2020-04-16	75
2020-04-17	75
2020-04-18	75
2020-04-19	75
2020-04-20	75
2020-04-21	75
2020-04-22	75
2020-04-23	75
2020-04-24	75
2020-04-25	75
2020-04-26	75
2020-04-27	75
2020-04-28	75
2020-04-29	75
2020-04-30	75
2020-05-01	75
2020-05-02	75
2020-05-03	75
2020-05-04	75
2020-05-05	75
2020-05-06	75
2020-05-07	75
2020-05-08	75
2020-05-09	75
2020-05-10	75
2020-05-11	72.4
2020-05-12	70.31
2020-05-13	70.31	1.3
2020-05-14	70.31	1.5
2020-05-15	70.31	1.6
2020-05-16	70.31	0.4	1.18571
2020-05-17	70.31	0.2	1.22857
2020-05-18	70.31	1.7	1.05714
2020-05-19	70.31	1.6	1
2020-05-20	70.31	1.6	1
2020-05-21	70.31	0.3	1
2020-05-22	70.31	1.2	0.914286
2020-05-23	70.31	0.4	0.857143
2020-05-24	70.31	0.2	0.785714
2020-05-25	70.31	1.1	0.885714
2020-05-26	66.15	1.2	0.842857
2020-05-27	66.15	1.1	0.871429
2020-05-28	66.15	1	0.885714
2020-05-29	66.15	0.9	0.771429
2020-05-30	66.15	0.6	0.757143
2020-05-31	66.15	0.3	0.742857
2020-06-01	66.15	0.3	0.728571
2020-06-02	64.58	1.1	0.714286
2020-06-03	64.58	1	0.685714
2020-06-04	64.58	0.9	0.671429
2020-06-05	64.58	0.8	0.742857
2020-06-06	64.58	0.4	0.714286
2020-06-07	64.58	0.2	0.685714
2020-06-08	64.58	0.8	0.685714
2020-06-09	64.58	0.9	0.7
2020-06-10	64.58	0.8	0.685714
2020-06-11	64.58	0.9	0.685714
2020-06-12	64.58	0.9	0.671429
2020-06-13	64.58	0.3	0.657143
2020-06-14	64.58	0.2	0.7
2020-06-15	64.58	0.7	0.7
2020-06-16	64.58	0.8	0.714286
2020-06-17	64.58	1.1	0.742857
2020-06-18	64.58	0.9	0.742857
2020-06-19	64.58	1	0.771429
2020-06-20	64.58	0.5	0.8
2020-06-21	64.58	0.2	0.785714
2020-06-22	53.12	0.9	0.771429
2020-06-23	53.12	1	0.757143
2020-06-24	53.12	1	0.757143
2020-06-25	53.12	0.8	0.771429
2020-06-26	53.12	0.9	0.785714
2020-06-27	53.12	0.5	0.8
2020-06-28	53.12	0.3	0.785714
2020-06-29	53.12	1	0.8
2020-06-30	53.12	1.1	0.828571
2020-07-01	53.12	0.9	0.828571
2020-07-02	53.12	0.9	0.814286
2020-07-03	53.12	1.1	0.814286
2020-07-04	53.12	0.5	0.785714
2020-07-05	53.12	0.2	0.814286
2020-07-06	53.12	1	0.842857
2020-07-07	53.12	0.9	0.871429
2020-07-08	53.12	1.1	0.871429
2020-07-09	53.12	1.1	0.871429
2020-07-10	53.12	1.3	0.914286
2020-07-11	50	0.5	0.828571
2020-07-12	50	0.2	0.857143
2020-07-13	50	1.3	0.914286
2020-07-14	50	0.3	0.928571
2020-07-15	50	1.3	0.957143
2020-07-16	50	1.5	0.971429
2020-07-17	50	1.4	1
2020-07-18	50	0.7	1.18571
2020-07-19	50	0.3	1.25714
2020-07-20	51.56	1.5	1.28571
2020-07-21	51.56	1.6	1.35714
2020-07-22	51.56	1.8	1.38571
2020-07-23	51.56	1.7	1.4
2020-07-24	51.56	1.9	1.48571
2020-07-25	53.65	0.9	1.54286
2020-07-26	53.65	0.4	1.6
2020-07-27	53.65	2.1	1.68571
2020-07-28	53.65	2	1.75714
2020-07-29	53.65	2.2	1.8
2020-07-30	53.65	2.3	1.8
2020-07-31	53.65	2.4	1.92857
2020-08-01	53.65	1.2	2.07143
2020-08-02	53.65	0.4	2.17143
2020-08-03	54.43	3	2.3
2020-08-04	54.43	3	2.44286
2020-08-05	54.43	2.9	2.48571
2020-08-06	54.43	3.2	2.52857
2020-08-07	54.43	3.4	2.71429
2020-08-08	54.43	1.5	2.85714
2020-08-09	54.43	0.7	3.05714
2020-08-10	54.43	4.3	3.35714
2020-08-11	54.43	4	3.7
2020-08-12	54.43	4.3	3.65714
2020-08-13	54.43	5.3	3.7
2020-08-14	55.47	5.8	4.15714
2020-08-15	55.47	1.2	4.6
2020-08-16	55.47	1	5.02857
2020-08-17	55.47	7.5	5.37143
2020-08-18	55.47	7.1	5.62857
2020-08-19	55.47	7.3	5.92857
2020-08-20	55.47	7.7	6
2020-08-21	55.47	7.6	6.41429
2020-08-22	55.47	3.3	6.85714
2020-08-23	55.47	1.5	7.24286
2020-08-24	55.47	10.4	7.72857
2020-08-25	55.47	10.2	8.27143
2020-08-26	55.47	10	8.44286
2020-08-27	55.47	11.1	8.51429
2020-08-28	55.47	11.4	9.05714
2020-08-29	55.47	4.5	9.48571
2020-08-30	55.47	2	9.98571
2020-08-31	55.47	14.2	10.4857
2020-09-01	54.69	13.2	11.0143
2020-09-02	54.69	13.5	11.2286
2020-09-03	55.73	14.6	11.2571
2020-09-04	55.73	15.1	11.8429
2020-09-05	55.73	6	12.4429
2020-09-06	55.73	2.2	12.9286
2020-09-07	55.73	18.3	13.4143
2020-09-08	55.73	17.4	13.6571
2020-09-09	55.73	16.9	13.7571
2020-09-10	55.73	18	13.7714
2020-09-11	55.73	16.8	14.3
2020-09-12	55.73	6.7	14.7
2020-09-13	55.73	2.3	15.1571
2020-09-14	55.73	22	15.5143
2020-09-15	55.73	20.2	15.9429
2020-09-16	55.73	20.1	16.1
2020-09-17	55.73	20.5	16.1571
2020-09-18	55.73	19.8	16.3429
2020-09-19	55.73	7.8	16.4857
2020-09-20	55.73	2.7	16.3857
2020-09-21	55.73	23.3	16.1714
2020-09-22	54.69	21.2	15.9571
2020-09-23	54.69	19.4	15.8714
2020-09-24	54.69	19	15.7857
2020-09-25	54.69	18.3	15.3857
2020-09-26	56.25	7.2	15.0857
2020-09-27	56.25	2.1	15.1571
2020-09-28	56.25	20.5	15.5571
2020-09-29	56.25	19.1	16.4
2020-09-30	56.25	19.9	16.9143
2020-10-01	56.25	21.8	17.0429
2020-10-02	56.25	24.2	18.6857
2020-10-03	56.25	10.8	20.1429
2020-10-04	56.25	3	21.7143
2020-10-05	56.25	32	23.4
2020-10-06	56.25	29.3	25.0714
2020-10-07	56.25	30.9	25.9429
2020-10-08	56.25	33.6	26.2
2020-10-09	56.25	35.9	28.3857
2020-10-10	50	16.9	30.2857
2020-10-11	50	4.8	32
2020-10-12	50	47.3	34.0143
2020-10-13	50	42.6	36.0429
2020-10-14	50	42.9	36.8857
2020-10-15	50	47.7	37.2
2020-10-16	50	50.1	40.0857
2020-10-17	53.12	22.8	43.4429
2020-10-18	53.12	7	47.2714
2020-10-19	53.12	67.5	51.3429
2020-10-20	53.12	66.1	55.9714
2020-10-21	53.12	69.7	58.0714
2020-10-22	53.12	76.2	58.6286
2020-10-23	53.12	82.5	63.6286
2020-10-24	53.12	37.5	67.2857
2020-10-25	53.12	10.9	69.4429
2020-10-26	53.12	102.5	70.5143
2020-10-27	53.12	91.7	71.2
2020-10-28	53.12	84.8	71.4429
2020-10-29	53.12	83.7	71.3714
2020-10-30	69.53	87.3	71.6571
2020-10-31	69.53	39.2	71.1429
2020-11-01	69.53	10.4	69.7
2020-11-02	69.53	104.5	67.7429
2020-11-03	69.53	88.1	64.8571
2020-11-04	69.53	74.7	63.0857
2020-11-05	69.53	70	62.5286
2020-11-06	69.53	67.1	57.7429
2020-11-07	69.53	26.8	53.1286
2020-11-08	69.53	6.5	43.6
2020-11-09	69.53	71	41.3857
2020-11-10	69.53	55.8	37.9571
2020-11-11	69.53	8	36.4714
2020-11-12	69.53	54.5	36.1143
2020-11-13	69.53	43.1	32.4286
2020-11-14	69.53	16.4	29.1
2020-11-15	69.53	4	31.6571
2020-11-16	69.53	45.2	27.4571
2020-11-17	69.53	32.5	24.7571
2020-11-18	69.53	25.9	23.9571
2020-11-19	69.53	25.1	23.7714
2020-11-20	69.53	24.2	21.1
2020-11-21	69.53	10.8	19.3857
2020-11-22	69.53	2.7	18.3714
2020-11-23	69.53	26.5	17.4571
2020-11-24	69.53	20.5	16.6571
2020-11-25	69.53	18.8	16.4143
2020-11-26	69.53	18.7	16.3714
2020-11-27	69.53	18.6	15.9714
2020-11-28	67.45	9.1	15.6857
2020-11-29	67.45	2.4	15.4571
2020-11-30	67.45	23.7	15.3429
2020-12-01	67.45	18.5	15.3571
2020-12-02	67.45	17.2	15.4571
2020-12-03	67.45	17.9	15.4857
2020-12-04	67.45	18.7	15.6714
2020-12-05	67.45	9.8	15.8571
2020-12-06	67.45	2.6	16.1143
2020-12-07	67.45	25	16.4429
2020-12-08	67.45	19.8	16.7714
2020-12-09	67.45	19	17.0429
2020-12-10	67.45	20.2	17.1143
2020-12-11	67.45	21	17.7429
2020-12-12	67.45	11.7	18.3143
2020-12-13	67.45	3.1	18.8857
2020-12-14	67.45	29.4	19.3857
2020-12-15	61.2	23.8	20.1143
2020-12-16	61.2	23	20.7143
2020-12-17	61.2	23.7	21.0571
2020-12-18	61.2	26.1	21.3857
2020-12-19	61.2	15.9	21.8857
2020-12-20	61.2	5.5	22.1857
2020-12-21	61.2	31.7	21.5571
2020-12-22	61.2	27.3	18.1
2020-12-23	61.2	25.1	17.9
2020-12-24	61.2	19.3	17.5571
2020-12-25	61.2	1.9	17.7286
2020-12-26	61.2	14.5	17.9857
2020-12-27	61.2	3.1	18.4857
2020-12-28	61.2	32.9	19.0429
2020-12-29	61.2	29.1	19.1
2020-12-30	61.2	28.6	19.8857
2020-12-31	61.2	23.2	20.0429
2021-01-01	61.2	2.3	21.2714
2021-01-02	61.2	20	21.8143
2021-01-03	61.2	4.2	21.8714
2021-01-04	61.2	41.5	22.5571
2021-01-05	63.7	32.9	26.3571
2021-01-06	63.7	29	25.8286
2021-01-07	63.7	28	25.7714
2021-01-08	63.7	28.9	25.4
2021-01-09	63.7	16.3	25.0286
2021-01-10	63.7	3.8	25.1143
2021-01-11	63.7	38.9	25.3571
2021-01-12	63.7	30.3	25.6714
2021-01-13	63.7	29.6	25.8571
2021-01-14	63.7	29.7	25.9143
2021-01-15	63.7	31.1	26.5571
2021-01-16	63.7	17.6	27.0571
2021-01-17	63.7	4.2	27.4
2021-01-18	63.7	43.4	27.8143
2021-01-19	63.7	33.8	28.2286
2021-01-20	63.7	32	28.4429
2021-01-21	63.7	32.6	28.4286
2021-01-22	63.7	34	28.5857
2021-01-23	63.7	19.1	28.4857
2021-01-24	63.7	4.1	28.4143
2021-01-25	63.7	44.5	28.5286
2021-01-26	63.7	33.1	28.5857
2021-01-27	63.7	31.5	28.6
2021-01-28	63.7	33.4	28.6857
2021-01-29	63.7	34.4	28.7286
2021-01-30	63.7	19.2	28.8429
2021-01-31	63.7	4.7	28.7571
2021-02-01	63.7	44.8	28.4
2021-02-02	63.7	33.9	28.0571
2021-02-03	63.7	30.9	27.8857
2021-02-04	63.7	30.9	27.7714
2021-02-05	63.7	32	26.8429
2021-02-06	63.7	18	26.2143
2021-02-07	63.7	3.9	25.6857
2021-02-08	62.86	38.3	25
2021-02-09	62.86	29.5	24.3714
2021-02-10	62.86	27.2	24.0857
2021-02-11	62.86	26.1	24.0857
2021-02-12	62.86	27.6	23.9286
2021-02-13	62.86	16	23.9143
2021-02-14	62.86	3.9	24.2286
2021-02-15	62.86	37.2	24.8571
2021-02-16	62.86	29.4	25.6571
2021-02-17	62.86	29.4	26.0429
2021-02-18	62.86	30.5	26.1286
2021-02-19	62.86	33.2	27.0286
2021-02-20	62.86	18.7	27.5571
2021-02-21	62.86	4.5	27.8429
2021-02-22	62.86	43.5	27.9571
2021-02-23	62.86	33.1	27.8143
2021-02-24	62.86	31.4	27.8286
2021-02-25	62.86	31.3	27.8143
2021-02-26	68.59	32.2	27.4429
2021-02-27	68.59	18.8	27.2143
2021-02-28	68.59	4.4	27.0857
2021-03-01	68.59	40.9	26.9714
2021-03-02	62.86	31.5	27.0429
2021-03-03	62.86	30.5	27.2714
2021-03-04	62.86	30.5	27.3143
2021-03-05	68.59	32.7	27.7143
2021-03-06	68.59	20.4	28.2429
2021-03-07	68.59	4.7	28.9571
2021-03-08	68.59	43.7	29.8429
2021-03-09	63.91	35.2	30.8
2021-03-10	63.91	35.5	31.5143
2021-03-11	63.91	36.7	31.7429
2021-03-12	63.91	39.4	33.7571
2021-03-13	68.59	25.4	35.2714
2021-03-14	68.59	6.3	36.6857
2021-03-15	63.91	57.8	38.0857
2021-03-16	63.91	45.8	39.5286
2021-03-17	63.91	45.4	40.3143
2021-03-18	63.91	46.5	40.4857
2021-03-19	68.59	49.5	42.2286
2021-03-20	68.59	30.9	43.8
2021-03-21	68.59	7.5	45.2143
2021-03-22	68.59	70	46.7143
2021-03-23	68.59	56.8	48.1571
2021-03-24	68.59	55.3	49.1
2021-03-25	68.59	57	49.1143
2021-03-26	67.55	59.6	50.4286
2021-03-27	67.55	37.5	51.5857
2021-03-28	67.55	7.6	52.1286
2021-03-29	67.55	79.2	52.4
2021-03-30	67.55	64.9	52.1286
2021-03-31	67.55	59.1	51.9571
2021-04-01	67.55	58.9	51.9143
2021-04-02	67.55	57.7	42.4286
2021-04-03	67.55	36.3	44.6143
2021-04-04	67.55	7.3	44.5
2021-04-05	69.11	12.8	43.9714
2021-04-06	71.2	80.2	43.8143
2021-04-07	71.2	58.3	43.7571
2021-04-08	71.2	55.2	43.7857
2021-04-09	71.2	56.6	51.8143
2021-04-10	71.2	35.9	47.6714
2021-04-11	71.2	7.5	46.1
2021-04-12	72.45	69	44.9143
2021-04-13	72.45	51.2	43.7
2021-04-14	72.45	47.3	42.9143
2021-04-15	72.45	46.9	42.8286
2021-04-16	72.45	48.1	41.7857
2021-04-17	72.45	30.4	41.0143
2021-04-18	72.45	6.9	40.4714
2021-04-19	72.45	61.7	39.7429
2021-04-20	72.45	45.8	38.9143
2021-04-21	72.45	43.5	38.3
2021-04-22	72.45	41.8	38.0857
2021-04-23	72.45	42.3	36.5571
2021-04-24	72.45	26.1	35.3
2021-04-25	72.45	5.4	33.8
2021-04-26	72.45	51	32.3714
2021-04-27	72.45	37	31.1571
2021-04-28	72.45	33	28.2857
2021-04-29	72.45	31.8	28.2714
2021-04-30	72.45	33.8	27.1429
2021-05-01	72.45	6	26.1571
2021-05-02	72.45	5.3	25.2
2021-05-03	66.2	43.1	24.3143
2021-05-04	66.2	30.1	23.3571
2021-05-05	66.2	26.3	23.3571
2021-05-06	66.2	25.6	23.2143
2021-05-07	66.2	27.1	22.1571
2021-05-08	66.2	6	21.4
2021-05-09	66.2	4.3	21.0571
2021-05-10	66.2	35.7	18.0571
2021-05-11	66.2	24.8	17.9
2021-05-12	67.45	23.9	18.9429
2021-05-13	67.45	4.6	18.8286
2021-05-14	67.45	26	17.9429
2021-05-15	67.45	13.3	17.7
2021-05-16	67.45	3.5	17.2
2021-05-17	67.45	29.5	19.2143
2021-05-18	67.45	23.1	18.1714
2021-05-19	62.24	20.4	17.9286
2021-05-20	62.24	18.7	17.8143
2021-05-21	62.24	18.7	14.3429
2021-05-22	62.24	11.6	14.5714
2021-05-23	62.24	2.7	14.1857
2021-05-24	62.24	5.2	13.8857
2021-05-25	62.24	24.7	13.4857
2021-05-26	62.24	17.7	13.1857
2021-05-27	62.24	16.6	13.1143
2021-05-28	62.24	15.9	14.8857
2021-05-29	62.24	9.5	13.0571
2021-05-30	62.24	2.2	12.1571
2021-05-31	62.24	17.6	11.2857
2021-06-01	62.24	11.9	10.4286
2021-06-02	62.24	11.4	9.91429
2021-06-03	62.24	10.5	9.8
2021-06-04	62.24	9.9	8.84286
2021-06-05	62.24	5.9	8.21429
2021-06-06	62.24	1.4	7.48571
2021-06-07	62.24	10.9	6.8
2021-06-08	62.24	7.5	6.22857
2021-06-09	61.93	6.3	5.85714
2021-06-10	61.92	5.7	5.77143
2021-06-11	61.91	5.9	5.05714
2021-06-12	61.91	3.3	4.6
2021-06-13	61.9	0.8	4.24286
2021-06-14	61.9	5.9	3.97143
2021-06-15	61.89	4.3	3.68571
2021-06-16	61.88	3.8	3.52857
2021-06-17	58.74	3.8	3.5
2021-06-18	58.73	3.9	3.24286
2021-06-19	58.72	2.2	3.07143
2021-06-20	54.56	0.6	2.95714
2021-06-21	54.55	4.1	2.84286
2021-06-22	54.54	3.1	2.74286
2021-06-23	54.53	3	2.71429
2021-06-24	54.52	3	2.71429
2021-06-25	54.51	3.2	2.74286
2021-06-26	54.5	2	2.81429
2021-06-27	54.5	0.6	2.98571
2021-06-28	54.49	4.3	3.14286
2021-06-29	54.47	3.6	3.35714
2021-06-30	53.68	4.2	3.54286
2021-07-01	53.67	4.1	3.61429
2021-07-02	53.66	4.7	3.98571
2021-07-03	53.65	3.3	4.3
2021-07-04	53.64	1.1	4.67143
2021-07-05	53.63	6.9	5.05714
2021-07-06	53.62	5.8	5.47143
2021-07-07	53.61	6.8	5.75714
2021-07-08	53.6	6.8	5.87143
2021-07-09	52.54	7.6	6.71429
2021-07-10	52.54	5.3	7.75714
2021-07-11	52.53	1.9	7.34286
2021-07-12	54.09	12.8	9.24286
2021-07-13	54.08	13.1	10.8714
2021-07-14	54.07	3.9	12.2143
2021-07-15	54.06	20.1	12.6429
2021-07-16	54.05	19	15.7
2021-07-17	53.4	14.7	18.2571
2021-07-18	53.39	4.9	22.5
2021-07-19	53.37	34.2	24.0429
2021-07-20	53.35	31	26.1429
2021-07-21	50.95	33.6	27.4429
2021-07-22	50.9	30.9	27.7429
2021-07-23	50.84	33.7	29.9286
2021-07-24	50.81	23.8	30.9714
2021-07-25	50.8	7	31.5
2021-07-26	52.84	49.5	32.2286
2021-07-27	52.8	38.3	32.5714
2021-07-28	52.76	37.3	32.5714
2021-07-29	52.72	36	32.5714
2021-07-30	52.68	36.1	32.8
2021-07-31	52.66	23.8	33.0143
2021-08-01	52.65	7	33.1857
2021-08-02	52.62	51.1	33.4
2021-08-03	52.59	39.8	33.7429
2021-08-04	52.56	38.5	34.0143
2021-08-05	52.53	37.5	34.1571
2021-08-06	52.5	38.5	34.5571
2021-08-07	52.47	25.7	34.9857
2021-08-08	52.47	8	35.2429
2021-08-09	58.61	53.9	35.5286
2021-08-10	58.51	42.8	35.4143
2021-08-11	58.42	40.3	35.5
2021-08-12	58.32	39.5	35.4571
2021-08-13	58.22	37.7	35.0571
2021-08-14	58.16	26.3	34.3286
2021-08-15	58.14	7.7	33.4714
2021-08-16	58.03	51.1	32.4857
2021-08-17	57.91	37.7	31.8714
2021-08-18	57.8	34.3	31.2857
2021-08-19	57.69	32.6	31.1571
2021-08-20	57.56	33.4	30.1857
2021-08-21	57.48	22.2	29.3571
2021-08-22	57.45	6.8	28.5
2021-08-23	57.32	44.3	27.6286
2021-08-24	57.19	31.9	26.6429
2021-08-25	57.07	28.3	25.9286
2021-08-26	56.95	26.5	25.7143
2021-08-27	56.82	26.5	24.1714
2021-08-28	56.73	17.2	23.1
2021-08-29	56.71	5.3	22.3143
2021-08-30	56.6	33.5	21.3286
2021-08-31	56.48	24.4	20.3286
2021-09-01	54.19	22.8	19.8429
2021-09-02	54.1	19.6	19.6857
2021-09-03	53.98	19.5	18.4429
2021-09-04	53.9	13.8	17.4429
2021-09-05	53.88	4.2	16.4286
2021-09-06	53.81	24.8	15.7429
2021-09-07	53.75	17.4	15.0429
2021-09-08	53.67	15.7	14.4571
2021-09-09	53.61	14.8	14.2571
2021-09-10	53.53	14.6	13.2286
2021-09-11	53.47	9.7	12.5286
2021-09-12	53.45	2.8	11.9714
2021-09-13	54.18	17.6	11.4
2021-09-14	54.14	12.5	10.9
2021-09-15	54.07	11.8	10.5857
2021-09-16	54.03	10.8	10.4857
2021-09-17	53.97	11.1	9.87143
2021-09-18	53.92	7.5	9.44286
2021-09-19	53.91	2.1	9.02857
2021-09-20	53.87	13.3	8.74286
2021-09-21	53.83	9.5	8.45714
2021-09-22	53.78	8.9	8.27143
2021-09-23	53.75	8.8	8.21429
2021-09-24	53.7	9.1	7.94286
2021-09-25	53.65	6.2	7.77143
2021-09-26	52.09	1.7	7.58571
2021-09-27	52.06	11.4	7.38571
2021-09-28	52.03	8.3	7.12857
2021-09-29	51.99	7.6	6.94286
2021-09-30	51.96	7.4	6.92857
2021-10-01	51.92	7.3	6.65714
2021-10-02	51.89	4.9	6.48571
2021-10-03	51.11	1.6	6.34286
2021-10-04	51.09	9.5	6.27143
2021-10-05	51.06	7.1	6.22857
2021-10-06	51.03	6.6	6.28571
2021-10-07	51.01	6.9	6.27143
2021-10-08	50.98	7	6.35714
2021-10-09	50.95	5.3	6.47143
2021-10-10	50.95	1.5	6.62857
2021-10-11	50.93	10.1	6.98571
2021-10-12	50.91	7.9	6.98571
2021-10-13	50.89	7.7	6.94286
2021-10-14	50.87	9.4	6.94286
2021-10-15	50.84	7	7
2021-10-16	50.82	5	7.12857
2021-10-17	50.82	1.5	7.34286
2021-10-18	50.8	10.5	7.34286
2021-10-19	50.79	8.8	7.68571
2021-10-20	50.77	9.2	7.91429
2021-10-21	50.75	9.4	7.92857
2021-10-22	50.73	9.4	8.05714
2021-10-23	50.71	6.6	8.14286
2021-10-24	50.71	1.6	8.21429
2021-10-25	50.7	11.4	8.24286
2021-10-26	50.68	9.4	8.51429
2021-10-27	50.66	9.7	8.82857
2021-10-28	50.65	9.6	8.95714
2021-10-29	50.63	11.3	7.8
2021-10-30	50.62	8.8	8.97143
2021-10-31	50.62	2.5	9.51429
2021-11-01	50.62	3.3	10.0429
2021-11-02	50.6	17.6	10.5571
2021-11-03	50.58	13.5	10.9429
2021-11-04	50.57	13.3	11
2021-11-05	50.55	14.9	13.6571
2021-11-06	50.53	11.5	13.5286
2021-11-07	50.53	2.9	14.2
2021-11-08	50.52	21.9	12.9143
2021-11-09	50.5	16.7	14.4857
2021-11-10	50.48	18.2	15.1
2021-11-11	50.48	4.3	15.3143
2021-11-12	50.46	25.9	17.2429
2021-11-13	50.45	15.8	18.9857
2021-11-14	50.45	4.4	20.7143
2021-11-15	51.21	35.4	24.7
2021-11-16	51.19	28.9	26.0143
2021-11-17	51.17	30.3	27.5
2021-11-18	51.16	32.2	27.7857
2021-11-19	51.13	35.1	30.6571
2021-11-20	51.12	26.2	33.2857
2021-11-21	51.12	6.4	36.1143
2021-11-22	51.11	55.5	39.0571
2021-11-23	51.09	47.3	42.1571
2021-11-24	51.07	50.1	44.2286
2021-11-25	51.05	52.8	44.7429
2021-11-26	51.02	56.8	49.3429
2021-11-27	51	40.7	52.8143
2021-11-28	51	10	55.9
2021-11-29	50.98	87.7	59.2429
2021-11-30	50.95	71.6	62.1571
2021-12-01	50.92	71.7	64.0143
2021-12-02	50.9	76.2	64.4857
2021-12-03	50.86	77.2	67.6714
2021-12-04	53.49	53.7	69.8143
2021-12-05	53.49	13.3	71.4571
2021-12-06	53.46	110	72.2429
2021-12-07	53.43	86.6	72.6286
2021-12-08	53.4	83.2	72.8714
2021-12-09	54.84	81.7	73.1
2021-12-10	54.81	79.9	74.2143
2021-12-11	54.78	55.4	74.9286
2021-12-12	54.78	14.9	75.8429
2021-12-13	54.75	117.8	76.6
2021-12-14	54.71	91.6	77.7429
2021-12-15	54.67	89.6	78.8429
2021-12-16	54.63	87	79.5571
2021-12-17	54.59	87.9	81.8143
2021-12-18	54.57	63.1	86.6143
2021-12-19	54.56	19.9	93.7571
2021-12-20	54.53	133.6	103.429
2021-12-21	54.49	125.2	111.671
2021-12-22	54.46	139.6	106.729
2021-12-23	54.43	154.7	111.043
2021-12-24	54.42	145.6	140.729
2021-12-25	54.42	28.5	167.471
2021-12-26	54.42	50.1	194.943
2021-12-27	54.39	341.4	222.314
2021-12-28	54.36	312.4	244.957
2021-12-29	54.33	331.9	247.671
2021-12-30	54.31	346.3	254.843
2021-12-31	54.3	304.1	298.671
2022-01-01	54.3	47.5	327.529
2022-01-02	54.29	100.3	345.429
2022-01-03	56.87	648.2	357.271
2022-01-04	56.84	514.4	373.043
2022-01-05	56.82	457.2	409.471
2022-01-06	56.8	429.2	411.214
2022-01-07	56.77	414.5	410.5
2022-01-08	56.76	302.5	408.371
2022-01-09	56.75	112.5	415.586
2022-01-10	56.73	643.2	421.529
2022-01-11	56.71	499.5	431.614
2022-01-12	56.69	507.7	441.457
2022-01-13	56.67	470.8	446.1
2022-01-14	56.65	485.1	467.271
2022-01-15	56.64	371.4	484.886
2022-01-16	56.63	145	501.714
2022-01-17	56.62	791.4	517.8
2022-01-18	56.61	622.8	529.257
2022-01-19	56.59	625.5	536.129
2022-01-20	56.58	583.4	537.043
2022-01-21	56.57	565.3	544.957
2022-01-22	56.56	419.5	541.086
2022-01-23	56.55	151.4	533.071
2022-01-24	54.94	846.8	523.171
2022-01-25	54.93	595.7	511.771
2022-01-26	54.91	569.4	501.729
2022-01-27	54.89	514.1	497.029
2022-01-28	54.87	485.5	471.943
2022-01-29	54.85	349.2	449.543
2022-01-30	54.85	118.5	426.329
2022-01-31	54.84	671.2	402.157
2022-02-01	54.82	438.9	377.314
2022-02-02	53.24	406.9	358.814
2022-02-03	53.23	344.9	351.5
2022-02-04	53.21	311.6	310.571
2022-02-05	53.19	219.7	281.843
2022-02-06	53.19	67.3	255.6
2022-02-07	53.18	384.7	233.471
2022-02-08	53.16	237.8	213.8
2022-02-09	53.15	223.2	200.214
2022-02-10	53.13	190	196.214
2022-02-11	53.12	173.9	172.686
2022-02-12	53.11	124.6	158.643
2022-02-13	53.1	39.3	146.271
2022-02-14	53.09	220	136.086
2022-02-15	53.08	139.5	127.243
2022-02-16	45.02	136.6	121.457
2022-02-17	45.01	118.7	119.543
2022-02-18	45	112	109.486
2022-02-19	44.99	84.1	103.229
2022-02-20	44.98	25.9	97.5143
2022-02-21	44.97	149.6	92.7571
2022-02-22	44.97	95.7	88.0571
2022-02-23	44.96	96.6	84.8143
2022-02-24	44.95	85.4	83.9143
2022-02-25	44.94	79.1	80.1571
2022-02-26	44.93	61.4	78.3429
2022-02-27	44.93	19.6	77.3857
2022-02-28	44.92	123.3	77.3
2022-03-01	44.92	83	77.3714
2022-03-02	44.91	89.9	78.0286
2022-03-03	44.9	84.8	78.4286
2022-03-04	44.9	79.6	81.5
2022-03-05	44.89	66	84.0143
2022-03-06	44.89	22.4	87.1143
2022-03-07	44.89	144.8	90.4
2022-03-08	44.89	100.6	94.4143
2022-03-09	44.88	111.6	97.6714
2022-03-10	44.88	107.8	98.5429
2022-03-11	44.88	107.7	106.629
2022-03-12	44.87	88.8	112.329
2022-03-13	44.87	28.5	118.114
2022-03-14	35.6	201.4	123.614
2022-03-15	35.6	140.5	129.086
2022-03-16	35.6	152.1	133.357
2022-03-17	35.59	146.3	134.457
2022-03-18	35.59	146	147.229
2022-03-19	35.59	118.7	157.129
2022-03-20	35.59	36.2	167.257
2022-03-21	35.59	290.8	176.671
2022-03-22	33.51	209.8	185.343
2022-03-23	33.51	223	190.986
2022-03-24	33.51	212.2	191.886
2022-03-25	33.51	206.7	200.814
2022-03-26	33.51	158.2	205.914
2022-03-27	33.51	42.5	208.886
2022-03-28	33.51	353.3	209.514
2022-03-29	33.5	245.5	207.829
2022-03-30	33.5	243.8	206.171
2022-03-31	33.5	216.6	205.743
2022-04-01	33.5	194.9	202.3
2022-04-02	33.5	146.6	200.243
2022-04-03	33.5	39.5	198.943
2022-04-04	33.5	329.2	199.329
2022-04-05	33.5	231.1	201.286
2022-04-06	33.5	234.7	202.143
2022-04-07	33.5	219.3	201.714
2022-04-08	33.5	208.6	198.486
2022-04-09	33.5	152.6	195.157
2022-04-10	33.5	36.5	190.3
2022-04-11	33.5	306.6	185.271
2022-04-12	33.5	207.8	178.771
2022-04-13	33.5	200.7	174.671
2022-04-14	33.5	184.1	173.557
2022-04-15	33.5	163.1	135.5
2022-04-16	33.5	123.9	141.057
2022-04-17	33.5	28.7	132.957
2022-04-18	33.5	40.2	124.929
2022-04-19	33.5	246.7	118.543
2022-04-20	33.5	144	112.743
2022-04-21	33.5	127.9	111.5
2022-04-22	33.5	118.4	127.686
2022-04-23	33.5	83.3	106
2022-04-24	33.5	20	97.8429
2022-04-25	33.5	153.5	90.5143
2022-04-26	33.5	94.9	83.9571
2022-04-27	33.5	86.9	79.5714
2022-04-28	33.5	76.6	78.4429
2022-04-29	33.5	72.5	71.6143
2022-04-30	33.5	52.6	67.7286
2022-05-01	33.5	12.1	64.6
2022-05-02	33.5	105.7	62.0429
2022-05-03	33.5	67.7	59.7
2022-05-04	33.5	65	58.2
2022-05-05	33.5	58.7	58
2022-05-06	33.5	56.1	55.6143
2022-05-07	33.5	42.1	54.0286
2022-05-08	33.5	10.7	52.3857
2022-05-09	33.5	89	50.8429
2022-05-10	33.5	56.6	49.2714
2022-05-11	33.5	53.5	47.9
2022-05-12	33.5	47.9	47.6143
2022-05-13	33.5	45.1	44.5857
2022-05-14	33.5	32.5	42.7143
2022-05-15	33.5	8.7	40.9143
2022-05-16	33.5	67.8	39.1714
2022-05-17	33.5	43.5	37.4714
2022-05-18	33.5	40.9	36.2857
2022-05-19	33.5	35.7	35.9571
2022-05-20	33.5	33.2	33.3714
2022-05-21	33.5	24.2	31.6571
2022-05-22	33.5	6.4	30.2714
2022-05-23	33.5	49.7	26.1
2022-05-24	33.5	31.5	26.6429
2022-05-25	33.5	31.2	26.4714
2022-05-26	33.5	6.5	26.5429
2022-05-27	33.5	37	27.3143
2022-05-28	33.5	23	28.2
2022-05-29	33.5	6.9	29.1714
2022-05-30	33.5	55.1	33.5429
2022-05-31	33.5	37.7	33.6286
2022-06-01	33.5	38	34.5714
2022-06-02	33.5	37.1	34.9
2022-06-03	33.5	37.6	29.6429
2022-06-04	33.5	29.6	36.3286
2022-06-05	33.5	9.2	39.2143
2022-06-06	33.5	18.3	41.8143
2022-06-07	33.5	84.5	44.0429
2022-06-08	33.5	58.2	45.8429
2022-06-09	33.5	55.3	46.3143
2022-06-10	33.5	53.2	58.4857
2022-06-11	33.5	42.2	57.2714
2022-06-12	33.5	12.5	60.2143
2022-06-13	33.5	103.5	62.9714
2022-06-14	33.5	76	66.1571
2022-06-15	33.5	78.8	68.5286
2022-06-16	33.5	74.6	69.1571
2022-06-17	33.5	75.5	75.7143
2022-06-18	33.5	58.8	81.2286
2022-06-19	33.5	16.9	87.0429
2022-06-20	33.5	149.4	93.2429
2022-06-21	33.5	114.6	99.7714
2022-06-22	33.5	119.5	105.143
2022-06-23	33.5	118	106.457
2022-06-24	33.5	121.2	118.257
2022-06-25	33.5	96.4	128.229
2022-06-26	33.5	26.1	139.557
2022-06-27	33.5	232	149.2
2022-06-28	33.49	184.4	157.629
2022-06-29	33.49	198.8	163.271
2022-06-30	33.49	185.5	164.8
2022-07-01	33.49	180.2	178.271
2022-07-02	33.49	135.9	184.1
2022-07-03	33.49	36.8	188.986
2022-07-04	33.49	326.3	191.443
2022-07-05	33.49	225.2	192.986
2022-07-06	33.49	233	193.114
2022-07-07	33.49	202.7	192.671
2022-07-08	33.49	191	186.657
2022-07-09	33.49	136.8	180.343
2022-07-10	33.49	33.7	171.371
2022-07-11	33.49	284.2	146.629
2022-07-12	33.49	181	146.5
2022-07-13	33.49	170.2	141.457
2022-07-14	33.49	29.5	140.371
2022-07-15	33.49	190.1	129.386
2022-07-16	33.49	101.5	121.529
2022-07-17	33.49	26.1	114
2022-07-18	33.49	207.3	125.114
2022-07-19	33.49	126	112.314
2022-07-20	33.49	117.5	107.743
2022-07-21	33.49	107.3	106.371
2022-07-22	33.49	100.5	95.7714
2022-07-23	33.49	69.5	89.6857
2022-07-24	33.49	16.5	83.6
2022-07-25	33.49	133.1	77.6286
2022-07-26	33.49	83.4	71.8857
2022-07-27	33.49	74.9	68.1429
2022-07-28	33.49	65.5	67.3286
2022-07-29	33.49	60.3	60.3143
2022-07-30	33.49	43.3	56.2143
2022-07-31	33.49	10.8	52.5286
2022-08-01	25.52	84	49.4857
2022-08-02	25.52	54.7	46.8429
2022-08-03	25.52	49.1	44.9
2022-08-04	25.52	44.2	44.4429
2022-08-05	25.52	41.8	40.8286
2022-08-06	25.52	29.7	38.5
2022-08-07	25.52	7.6	36.6
2022-08-08	25.52	58.7	34.9857
2022-08-09	25.52	38.4	33.4714
2022-08-10	25.52	35.8	32.5429
2022-08-11	25.52	32.9	32.4571
2022-08-12	25.52	31.2	25.4857
2022-08-13	25.52	23.2	27.8286
2022-08-14	25.52	7	27.4714
2022-08-15	25.52	9.9	26.9857
2022-08-16	25.52	54.8	26.6571
2022-08-17	25.52	33.3	26.3571
2022-08-18	25.52	29.5	26.1857
2022-08-19	25.52	28.9	31.1429
2022-08-20	25.52	21.1	27.6857
2022-08-21	25.52	5.8	27.0286
2022-08-22	25.52	44.6	26.6143
2022-08-23	22.4	30.6	26.2571
2022-08-24	22.4	28.7	26.0714
2022-08-25	22.4	26.6	26.0286
2022-08-26	22.4	26.4	25.6286
2022-08-27	22.4	19.8	25.2429
2022-08-28	22.4	5.5	24.9857
2022-08-29	22.4	41.8	24.5857
2022-08-30	22.4	27.9	24.1
2022-08-31	22.4	26.9	23.8286
2022-09-01	22.4	23.8	23.7857
2022-09-02	22.4	23	23.7286
2022-09-03	22.4	17.9	23.8857
2022-09-04	22.4	5.2	24.2429
2022-09-05	22.4	41.4	24.8429
2022-09-06	22.4	29	25.6571
2022-09-07	22.4	29.4	26.4286
2022-09-08	22.4	28	26.6857
2022-09-09	22.4	28.7	29.9429
2022-09-10	22.4	23.3	32.8429
2022-09-11	22.4	7	35.7
2022-09-12	22.4	64.2	38.2857
2022-09-13	22.4	49.3	40.4571
2022-09-14	22.4	49.4	41.8857
2022-09-15	22.4	46.1	42
2022-09-16	22.4	43.9	44.1857
2022-09-17	22.4	33.3	45.0714
2022-09-18	22.4	7.8	46.1143
2022-09-19	22.4	79.5	47.3571
2022-09-20	22.4	55.5	49.1429
2022-09-21	22.4	56.7	50.8429
2022-09-22	22.4	54.8	51.3571
2022-09-23	22.4	56.4	56.2
2022-09-24	22.4	45.2	59.1714
2022-09-25	22.4	11.4	61.9286
2022-09-26	22.4	113.4	64.1714
2022-09-27	22.4	76.3	65.9714
2022-09-28	22.4	76	67.1714
2022-09-29	22.4	70.5	67.4
2022-09-30	22.4	69	70.9286
2022-10-01	22.4	53.6	73.9
2022-10-02	22.4	13	76.6143
2022-10-03	22.4	138.1	79.2429
2022-10-04	22.4	97.1	81.4286
2022-10-05	22.4	95	82.4571
2022-10-06	22.4	88.9	82.5857
2022-10-07	22.4	84.3	83.8143
2022-10-08	22.4	60.8	83.8
2022-10-09	22.4	13.9	83.7429
2022-10-10	22.4	146.7	83.2714
2022-10-11	22.4	97	82.8
2022-10-12	22.4	94.6	82.6286
2022-10-13	22.4	85.6	82.6429
2022-10-14	22.4	81	81.3143
2022-10-15	22.4	59.6	80
2022-10-16	22.4	14	78.2143
2022-10-17	22.4	137.4	76.1429
2022-10-18	20.83	87.8	73.6286
2022-10-19	20.83	82.1	71.5429
2022-10-20	20.83	71.1	70.9714
2022-10-21	20.83	63.4	64.4571
2022-10-22	20.83	45	60.2571
2022-10-23	20.83	10	56.1429
2022-10-24	20.83	91.8	51.2
2022-10-25	20.83	58.4	47
2022-10-26	20.83	53.3	44.0286
2022-10-27	20.83	36.5	43.5
2022-10-28	20.83	34	36.6714
2022-10-29	20.83	24.2	29.4857
2022-10-30	20.83	6.3	31.1
2022-10-31	20.83	44	31.8
2022-11-01	20.83	8.1	32.4714
2022-11-02	20.83	64.6	33.0714
2022-11-03	20.83	41.4	33.1857
2022-11-04	20.83	38.7	35.7286
2022-11-05	20.83	28.4	40.4429
2022-11-06	20.83	7.1	36.9286
2022-11-07	20.83	61.8	36.4571
2022-11-08	20.83	41.1	32.0429
2022-11-09	20.83	40	33.8429
2022-11-10	20.83	38.1	34.0714
2022-11-11	20.83	7.8	35.6286
2022-11-12	20.83	41	37.0714
2022-11-13	20.83	8.7	38.3571
2022-11-14	20.83	72.7	41
2022-11-15	20.83	51.2	47.1286
2022-11-16	20.83	49	46.8286
2022-11-17	20.83	56.6	47.0143
2022-11-18	20.83	50.7	50.9143
2022-11-19	20.83	38.9	53.8
2022-11-20	20.83	10	57.3571
2022-11-21	20.83	100	59.4714
2022-11-22	20.83	71.4	62.3143
2022-11-23	20.83	73.9	64.5143
2022-11-24	20.83	71.4	65.0714
2022-11-25	20.83	70.6	70.9
2022-11-26	20.83	54.3	74.8286
2022-11-27	20.83	13.9	78.9286
2022-11-28	20.83	140.8	80.6
2022-11-29	20.83	98.9	81.6571
2022-11-30	20.83	102.6	82.2286
2022-12-01	22.4	83.1	82.6286
2022-12-02	22.4	78	85.7429
2022-12-03	22.4	58.3	87.2143
2022-12-04	22.4	16.7	87.5429
2022-12-05	22.4	162.6	89.3
2022-12-06	22.4	109.2	91.1429
2022-12-07	22.4	104.9	92.2714
2022-12-08	22.4	95.4	92.2143
2022-12-09	22.4	90.9	90.4857
2022-12-10	22.4	66.2	89.0429
2022-12-11	22.4	16.3	87.1143
2022-12-12	22.4	150.5	85.2857
2022-12-13	22.4	99.1	83.2
2022-12-14	22.4	91.4	81.3143
2022-12-15	22.4	82.6	80.7429
2022-12-16	22.4	76.3	74.9
2022-12-17	22.4	53	71.8857
2022-12-18	22.4	12.3	69.1571
2022-12-19	22.4	109.6	66.3571
2022-12-20	22.4	78	63.8857
2022-12-21	22.4	72.3	61.4857
2022-12-22	22.4	63	60.4571
2022-12-23	22.4	59	51.4857
2022-12-24	22.4	36.2	45.7429
2022-12-25	22.4	5.1	40.5286
2022-12-26	22.4	46.8	36.4429
2022-12-27	22.4	37.8	32.5714
2022-12-28	22.4	35.8	30.3286
2022-12-29	22.4	34.4	30.0714
2022-12-30	22.4	31.9	28.3857
2022-12-31	22.4	20.5	25.7714
2023-01-01		3.3	23.1143
2023-01-02		35	20.3286
2023-01-03		19.5	17.6429
2023-01-04		17.2	16.0143
2023-01-05		14.9	15.9143
2023-01-06		13.1	13.4429
2023-01-07		9.1	12.2
2023-01-08		2.6	11.1571
2023-01-09		17.7	10.2714
2023-01-10		10.8	9.52857
2023-01-11		9.9	9.07143
2023-01-12		8.7	8.95714
2023-01-13		7.9	8.27143
2023-01-14		5.9	7.88571
2023-01-15		1.8	7.51429
2023-01-16		12.9	7.17143
2023-01-17		8.1	6.94286
2023-01-18		7.3	6.8
2023-01-19		6.3	6.75714
2023-01-20		6.3	6.51429
2023-01-21		4.9	6.44286
2023-01-22		1.5	6.48571
2023-01-23		11.2	6.57143
2023-01-24		7.6	6.61429
2023-01-25		7.6	6.68571
2023-01-26		6.9	6.67143
2023-01-27		6.6	6.55714
2023-01-28		5.4	6.4
2023-01-29		1.4	6.17143
2023-01-30		10.4	5.94286
2023-01-31		6.5	5.68571
2023-02-01		6	5.44286
2023-02-02		5.3	5.4
2023-02-03		4.8	5.02857
2023-02-04		3.7	4.91429
2023-02-05		1.1	4.82857
2023-02-06		7.8	4.74286
2023-02-07		5.7	4.72857
2023-02-08		5.4	4.7
2023-02-09		4.7	4.68571
2023-02-10		4.7	4.67143
2023-02-11		3.5	4.67143
2023-02-12		1	4.75714
2023-02-13		7.7	4.87143
2023-02-14		5.7	4.98571
2023-02-15		6	5.1
2023-02-16		5.5
2023-02-17		5.5
2023-02-18		4.3
