# Supplementary material for: Socioeconomic inequalities and the COVID-19 pandemic in France: Territorial analyzes based on epidemic wave and metropolitan area
Source: PLoS One. 2026 May 8;21(5):e0348201. doi: 10.1371/journal.pone.0348201 (PMC13155628; doi:10.1371/journal.pone.0348201)
Supplement: S2 Data — (XLSX) [file pone.0348201.s003.xlsx]

## Sheet: Sheet1
date	Lib	code	vaccination_rate
2021-01-03	Bordeaux Métropole	BDX	0
2021-01-04	Bordeaux Métropole	BDX	0
2021-01-05	Bordeaux Métropole	BDX	0
2021-01-06	Bordeaux Métropole	BDX	0
2021-01-07	Bordeaux Métropole	BDX	0
2021-01-08	Bordeaux Métropole	BDX	0
2021-01-09	Bordeaux Métropole	BDX	0
2021-01-10	Bordeaux Métropole	BDX	0
2021-01-11	Bordeaux Métropole	BDX	0
2021-01-12	Bordeaux Métropole	BDX	0
2021-01-13	Bordeaux Métropole	BDX	0
2021-01-14	Bordeaux Métropole	BDX	0
2021-01-15	Bordeaux Métropole	BDX	0
2021-01-16	Bordeaux Métropole	BDX	0
2021-01-17	Bordeaux Métropole	BDX	0
2021-01-18	Bordeaux Métropole	BDX	0
2021-01-19	Bordeaux Métropole	BDX	0
2021-01-20	Bordeaux Métropole	BDX	0
2021-01-21	Bordeaux Métropole	BDX	0
2021-01-22	Bordeaux Métropole	BDX	0
2021-01-23	Bordeaux Métropole	BDX	0
2021-01-24	Bordeaux Métropole	BDX	0
2021-01-25	Bordeaux Métropole	BDX	0.000285714
2021-01-26	Bordeaux Métropole	BDX	0.000571429
2021-01-27	Bordeaux Métropole	BDX	0.000857143
2021-01-28	Bordeaux Métropole	BDX	0.00114286
2021-01-29	Bordeaux Métropole	BDX	0.00142857
2021-01-30	Bordeaux Métropole	BDX	0.00171429
2021-01-31	Bordeaux Métropole	BDX	0.002
2021-02-01	Bordeaux Métropole	BDX	0.00242857
2021-02-02	Bordeaux Métropole	BDX	0.00285714
2021-02-03	Bordeaux Métropole	BDX	0.00328571
2021-02-04	Bordeaux Métropole	BDX	0.00371429
2021-02-05	Bordeaux Métropole	BDX	0.00414286
2021-02-06	Bordeaux Métropole	BDX	0.00457143
2021-02-07	Bordeaux Métropole	BDX	0.005
2021-02-08	Bordeaux Métropole	BDX	0.00571429
2021-02-09	Bordeaux Métropole	BDX	0.00642857
2021-02-10	Bordeaux Métropole	BDX	0.00714286
2021-02-11	Bordeaux Métropole	BDX	0.00785714
2021-02-12	Bordeaux Métropole	BDX	0.00857143
2021-02-13	Bordeaux Métropole	BDX	0.00928571
2021-02-14	Bordeaux Métropole	BDX	0.01
2021-02-15	Bordeaux Métropole	BDX	0.0108571
2021-02-16	Bordeaux Métropole	BDX	0.0117143
2021-02-17	Bordeaux Métropole	BDX	0.0125714
2021-02-18	Bordeaux Métropole	BDX	0.0134286
2021-02-19	Bordeaux Métropole	BDX	0.0142857
2021-02-20	Bordeaux Métropole	BDX	0.0151429
2021-02-21	Bordeaux Métropole	BDX	0.016
2021-02-22	Bordeaux Métropole	BDX	0.0171429
2021-02-23	Bordeaux Métropole	BDX	0.0182857
2021-02-24	Bordeaux Métropole	BDX	0.0194286
2021-02-25	Bordeaux Métropole	BDX	0.0205714
2021-02-26	Bordeaux Métropole	BDX	0.0217143
2021-02-27	Bordeaux Métropole	BDX	0.0228571
2021-02-28	Bordeaux Métropole	BDX	0.024
2021-03-01	Bordeaux Métropole	BDX	0.0248571
2021-03-02	Bordeaux Métropole	BDX	0.0257143
2021-03-03	Bordeaux Métropole	BDX	0.0265714
2021-03-04	Bordeaux Métropole	BDX	0.0274286
2021-03-05	Bordeaux Métropole	BDX	0.0282857
2021-03-06	Bordeaux Métropole	BDX	0.0291429
2021-03-07	Bordeaux Métropole	BDX	0.03
2021-03-08	Bordeaux Métropole	BDX	0.0302857
2021-03-09	Bordeaux Métropole	BDX	0.0305714
2021-03-10	Bordeaux Métropole	BDX	0.0308571
2021-03-11	Bordeaux Métropole	BDX	0.0311429
2021-03-12	Bordeaux Métropole	BDX	0.0314286
2021-03-13	Bordeaux Métropole	BDX	0.0317143
2021-03-14	Bordeaux Métropole	BDX	0.032
2021-03-15	Bordeaux Métropole	BDX	0.0324286
2021-03-16	Bordeaux Métropole	BDX	0.0328571
2021-03-17	Bordeaux Métropole	BDX	0.0332857
2021-03-18	Bordeaux Métropole	BDX	0.0337143
2021-03-19	Bordeaux Métropole	BDX	0.0341429
2021-03-20	Bordeaux Métropole	BDX	0.0345714
2021-03-21	Bordeaux Métropole	BDX	0.035
2021-03-22	Bordeaux Métropole	BDX	0.0352857
2021-03-23	Bordeaux Métropole	BDX	0.0355714
2021-03-24	Bordeaux Métropole	BDX	0.0358571
2021-03-25	Bordeaux Métropole	BDX	0.0361429
2021-03-26	Bordeaux Métropole	BDX	0.0364286
2021-03-27	Bordeaux Métropole	BDX	0.0367143
2021-03-28	Bordeaux Métropole	BDX	0.037
2021-03-29	Bordeaux Métropole	BDX	0.0374286
2021-03-30	Bordeaux Métropole	BDX	0.0378571
2021-03-31	Bordeaux Métropole	BDX	0.0382857
2021-04-01	Bordeaux Métropole	BDX	0.0387143
2021-04-02	Bordeaux Métropole	BDX	0.0391429
2021-04-03	Bordeaux Métropole	BDX	0.0395714
2021-04-04	Bordeaux Métropole	BDX	0.04
2021-04-05	Bordeaux Métropole	BDX	0.041
2021-04-06	Bordeaux Métropole	BDX	0.042
2021-04-07	Bordeaux Métropole	BDX	0.043
2021-04-08	Bordeaux Métropole	BDX	0.044
2021-04-09	Bordeaux Métropole	BDX	0.045
2021-04-10	Bordeaux Métropole	BDX	0.046
2021-04-11	Bordeaux Métropole	BDX	0.047
2021-04-12	Bordeaux Métropole	BDX	0.0484286
2021-04-13	Bordeaux Métropole	BDX	0.0498571
2021-04-14	Bordeaux Métropole	BDX	0.0512857
2021-04-15	Bordeaux Métropole	BDX	0.0527143
2021-04-16	Bordeaux Métropole	BDX	0.0541429
2021-04-17	Bordeaux Métropole	BDX	0.0555714
2021-04-18	Bordeaux Métropole	BDX	0.057
2021-04-19	Bordeaux Métropole	BDX	0.0587143
2021-04-20	Bordeaux Métropole	BDX	0.0604286
2021-04-21	Bordeaux Métropole	BDX	0.0621429
2021-04-22	Bordeaux Métropole	BDX	0.0638571
2021-04-23	Bordeaux Métropole	BDX	0.0655714
2021-04-24	Bordeaux Métropole	BDX	0.0672857
2021-04-25	Bordeaux Métropole	BDX	0.069
2021-04-26	Bordeaux Métropole	BDX	0.071
2021-04-27	Bordeaux Métropole	BDX	0.073
2021-04-28	Bordeaux Métropole	BDX	0.075
2021-04-29	Bordeaux Métropole	BDX	0.077
2021-04-30	Bordeaux Métropole	BDX	0.079
2021-05-01	Bordeaux Métropole	BDX	0.081
2021-05-02	Bordeaux Métropole	BDX	0.083
2021-05-03	Bordeaux Métropole	BDX	0.0858571
2021-05-04	Bordeaux Métropole	BDX	0.0887143
2021-05-05	Bordeaux Métropole	BDX	0.0915714
2021-05-06	Bordeaux Métropole	BDX	0.0944286
2021-05-07	Bordeaux Métropole	BDX	0.0972857
2021-05-08	Bordeaux Métropole	BDX	0.100143
2021-05-09	Bordeaux Métropole	BDX	0.103
2021-05-10	Bordeaux Métropole	BDX	0.105286
2021-05-11	Bordeaux Métropole	BDX	0.107571
2021-05-12	Bordeaux Métropole	BDX	0.109857
2021-05-13	Bordeaux Métropole	BDX	0.112143
2021-05-14	Bordeaux Métropole	BDX	0.114429
2021-05-15	Bordeaux Métropole	BDX	0.116714
2021-05-16	Bordeaux Métropole	BDX	0.119
2021-05-17	Bordeaux Métropole	BDX	0.121286
2021-05-18	Bordeaux Métropole	BDX	0.123571
2021-05-19	Bordeaux Métropole	BDX	0.125857
2021-05-20	Bordeaux Métropole	BDX	0.128143
2021-05-21	Bordeaux Métropole	BDX	0.130429
2021-05-22	Bordeaux Métropole	BDX	0.132714
2021-05-23	Bordeaux Métropole	BDX	0.135
2021-05-24	Bordeaux Métropole	BDX	0.137714
2021-05-25	Bordeaux Métropole	BDX	0.140429
2021-05-26	Bordeaux Métropole	BDX	0.143143
2021-05-27	Bordeaux Métropole	BDX	0.145857
2021-05-28	Bordeaux Métropole	BDX	0.148571
2021-05-29	Bordeaux Métropole	BDX	0.151286
2021-05-30	Bordeaux Métropole	BDX	0.154
2021-05-31	Bordeaux Métropole	BDX	0.158
2021-06-01	Bordeaux Métropole	BDX	0.162
2021-06-02	Bordeaux Métropole	BDX	0.166
2021-06-03	Bordeaux Métropole	BDX	0.17
2021-06-04	Bordeaux Métropole	BDX	0.174
2021-06-05	Bordeaux Métropole	BDX	0.178
2021-06-06	Bordeaux Métropole	BDX	0.182
2021-06-07	Bordeaux Métropole	BDX	0.186
2021-06-08	Bordeaux Métropole	BDX	0.19
2021-06-09	Bordeaux Métropole	BDX	0.194
2021-06-10	Bordeaux Métropole	BDX	0.198
2021-06-11	Bordeaux Métropole	BDX	0.202
2021-06-12	Bordeaux Métropole	BDX	0.206
2021-06-13	Bordeaux Métropole	BDX	0.21
2021-06-14	Bordeaux Métropole	BDX	0.214571
2021-06-15	Bordeaux Métropole	BDX	0.219143
2021-06-16	Bordeaux Métropole	BDX	0.223714
2021-06-17	Bordeaux Métropole	BDX	0.228286
2021-06-18	Bordeaux Métropole	BDX	0.232857
2021-06-19	Bordeaux Métropole	BDX	0.237429
2021-06-20	Bordeaux Métropole	BDX	0.242
2021-06-21	Bordeaux Métropole	BDX	0.247429
2021-06-22	Bordeaux Métropole	BDX	0.252857
2021-06-23	Bordeaux Métropole	BDX	0.258286
2021-06-24	Bordeaux Métropole	BDX	0.263714
2021-06-25	Bordeaux Métropole	BDX	0.269143
2021-06-26	Bordeaux Métropole	BDX	0.274571
2021-06-27	Bordeaux Métropole	BDX	0.28
2021-06-28	Bordeaux Métropole	BDX	0.286571
2021-06-29	Bordeaux Métropole	BDX	0.293143
2021-06-30	Bordeaux Métropole	BDX	0.299714
2021-07-01	Bordeaux Métropole	BDX	0.306286
2021-07-02	Bordeaux Métropole	BDX	0.312857
2021-07-03	Bordeaux Métropole	BDX	0.319429
2021-07-04	Bordeaux Métropole	BDX	0.326
2021-07-05	Bordeaux Métropole	BDX	0.332857
2021-07-06	Bordeaux Métropole	BDX	0.339714
2021-07-07	Bordeaux Métropole	BDX	0.346571
2021-07-08	Bordeaux Métropole	BDX	0.353429
2021-07-09	Bordeaux Métropole	BDX	0.360286
2021-07-10	Bordeaux Métropole	BDX	0.367143
2021-07-11	Bordeaux Métropole	BDX	0.374
2021-07-12	Bordeaux Métropole	BDX	0.381143
2021-07-13	Bordeaux Métropole	BDX	0.388286
2021-07-14	Bordeaux Métropole	BDX	0.395429
2021-07-15	Bordeaux Métropole	BDX	0.402571
2021-07-16	Bordeaux Métropole	BDX	0.409714
2021-07-17	Bordeaux Métropole	BDX	0.416857
2021-07-18	Bordeaux Métropole	BDX	0.424
2021-07-19	Bordeaux Métropole	BDX	0.431571
2021-07-20	Bordeaux Métropole	BDX	0.439143
2021-07-21	Bordeaux Métropole	BDX	0.446714
2021-07-22	Bordeaux Métropole	BDX	0.454286
2021-07-23	Bordeaux Métropole	BDX	0.461857
2021-07-24	Bordeaux Métropole	BDX	0.469429
2021-07-25	Bordeaux Métropole	BDX	0.477
2021-07-26	Bordeaux Métropole	BDX	0.482714
2021-07-27	Bordeaux Métropole	BDX	0.488429
2021-07-28	Bordeaux Métropole	BDX	0.494143
2021-07-29	Bordeaux Métropole	BDX	0.499857
2021-07-30	Bordeaux Métropole	BDX	0.505571
2021-07-31	Bordeaux Métropole	BDX	0.511286
2021-08-01	Bordeaux Métropole	BDX	0.517
2021-08-02	Bordeaux Métropole	BDX	0.520857
2021-08-03	Bordeaux Métropole	BDX	0.524714
2021-08-04	Bordeaux Métropole	BDX	0.528571
2021-08-05	Bordeaux Métropole	BDX	0.532429
2021-08-06	Bordeaux Métropole	BDX	0.536286
2021-08-07	Bordeaux Métropole	BDX	0.540143
2021-08-08	Bordeaux Métropole	BDX	0.544
2021-08-09	Bordeaux Métropole	BDX	0.547429
2021-08-10	Bordeaux Métropole	BDX	0.550857
2021-08-11	Bordeaux Métropole	BDX	0.554286
2021-08-12	Bordeaux Métropole	BDX	0.557714
2021-08-13	Bordeaux Métropole	BDX	0.561143
2021-08-14	Bordeaux Métropole	BDX	0.564571
2021-08-15	Bordeaux Métropole	BDX	0.568
2021-08-16	Bordeaux Métropole	BDX	0.572143
2021-08-17	Bordeaux Métropole	BDX	0.576286
2021-08-18	Bordeaux Métropole	BDX	0.580429
2021-08-19	Bordeaux Métropole	BDX	0.584571
2021-08-20	Bordeaux Métropole	BDX	0.588714
2021-08-21	Bordeaux Métropole	BDX	0.592857
2021-08-22	Bordeaux Métropole	BDX	0.597
2021-08-23	Bordeaux Métropole	BDX	0.602
2021-08-24	Bordeaux Métropole	BDX	0.607
2021-08-25	Bordeaux Métropole	BDX	0.612
2021-08-26	Bordeaux Métropole	BDX	0.617
2021-08-27	Bordeaux Métropole	BDX	0.622
2021-08-28	Bordeaux Métropole	BDX	0.627
2021-08-29	Bordeaux Métropole	BDX	0.632
2021-08-30	Bordeaux Métropole	BDX	0.636143
2021-08-31	Bordeaux Métropole	BDX	0.640286
2021-09-01	Bordeaux Métropole	BDX	0.644429
2021-09-02	Bordeaux Métropole	BDX	0.648571
2021-09-03	Bordeaux Métropole	BDX	0.652714
2021-09-04	Bordeaux Métropole	BDX	0.656857
2021-09-05	Bordeaux Métropole	BDX	0.661
2021-09-06	Bordeaux Métropole	BDX	0.663429
2021-09-07	Bordeaux Métropole	BDX	0.665857
2021-09-08	Bordeaux Métropole	BDX	0.668286
2021-09-09	Bordeaux Métropole	BDX	0.670714
2021-09-10	Bordeaux Métropole	BDX	0.673143
2021-09-11	Bordeaux Métropole	BDX	0.675571
2021-09-12	Bordeaux Métropole	BDX	0.678
2021-09-13	Bordeaux Métropole	BDX	0.679714
2021-09-14	Bordeaux Métropole	BDX	0.681429
2021-09-15	Bordeaux Métropole	BDX	0.683143
2021-09-16	Bordeaux Métropole	BDX	0.684857
2021-09-17	Bordeaux Métropole	BDX	0.686571
2021-09-18	Bordeaux Métropole	BDX	0.688286
2021-09-19	Bordeaux Métropole	BDX	0.69
2021-09-20	Bordeaux Métropole	BDX	0.691143
2021-09-21	Bordeaux Métropole	BDX	0.692286
2021-09-22	Bordeaux Métropole	BDX	0.693429
2021-09-23	Bordeaux Métropole	BDX	0.694571
2021-09-24	Bordeaux Métropole	BDX	0.695714
2021-09-25	Bordeaux Métropole	BDX	0.696857
2021-09-26	Bordeaux Métropole	BDX	0.698
2021-09-27	Bordeaux Métropole	BDX	0.699
2021-09-28	Bordeaux Métropole	BDX	0.7
2021-09-29	Bordeaux Métropole	BDX	0.701
2021-09-30	Bordeaux Métropole	BDX	0.702
2021-10-01	Bordeaux Métropole	BDX	0.703
2021-10-02	Bordeaux Métropole	BDX	0.704
2021-10-03	Bordeaux Métropole	BDX	0.705
2021-10-04	Bordeaux Métropole	BDX	0.705714
2021-10-05	Bordeaux Métropole	BDX	0.706429
2021-10-06	Bordeaux Métropole	BDX	0.707143
2021-10-07	Bordeaux Métropole	BDX	0.707857
2021-10-08	Bordeaux Métropole	BDX	0.708571
2021-10-09	Bordeaux Métropole	BDX	0.709286
2021-10-10	Bordeaux Métropole	BDX	0.71
2021-10-11	Bordeaux Métropole	BDX	0.710571
2021-10-12	Bordeaux Métropole	BDX	0.711143
2021-10-13	Bordeaux Métropole	BDX	0.711714
2021-10-14	Bordeaux Métropole	BDX	0.712286
2021-10-15	Bordeaux Métropole	BDX	0.712857
2021-10-16	Bordeaux Métropole	BDX	0.713429
2021-10-17	Bordeaux Métropole	BDX	0.714
2021-10-18	Bordeaux Métropole	BDX	0.714429
2021-10-19	Bordeaux Métropole	BDX	0.714857
2021-10-20	Bordeaux Métropole	BDX	0.715286
2021-10-21	Bordeaux Métropole	BDX	0.715714
2021-10-22	Bordeaux Métropole	BDX	0.716143
2021-10-23	Bordeaux Métropole	BDX	0.716571
2021-10-24	Bordeaux Métropole	BDX	0.717
2021-10-25	Bordeaux Métropole	BDX	0.717429
2021-10-26	Bordeaux Métropole	BDX	0.717857
2021-10-27	Bordeaux Métropole	BDX	0.718286
2021-10-28	Bordeaux Métropole	BDX	0.718714
2021-10-29	Bordeaux Métropole	BDX	0.719143
2021-10-30	Bordeaux Métropole	BDX	0.719571
2021-10-31	Bordeaux Métropole	BDX	0.72
2021-11-01	Bordeaux Métropole	BDX	0.720286
2021-11-02	Bordeaux Métropole	BDX	0.720571
2021-11-03	Bordeaux Métropole	BDX	0.720857
2021-11-04	Bordeaux Métropole	BDX	0.721143
2021-11-05	Bordeaux Métropole	BDX	0.721429
2021-11-06	Bordeaux Métropole	BDX	0.721714
2021-11-07	Bordeaux Métropole	BDX	0.722
2021-11-08	Bordeaux Métropole	BDX	0.722286
2021-11-09	Bordeaux Métropole	BDX	0.722571
2021-11-10	Bordeaux Métropole	BDX	0.722857
2021-11-11	Bordeaux Métropole	BDX	0.723143
2021-11-12	Bordeaux Métropole	BDX	0.723429
2021-11-13	Bordeaux Métropole	BDX	0.723714
2021-11-14	Bordeaux Métropole	BDX	0.724
2021-11-15	Bordeaux Métropole	BDX	0.724286
2021-11-16	Bordeaux Métropole	BDX	0.724571
2021-11-17	Bordeaux Métropole	BDX	0.724857
2021-11-18	Bordeaux Métropole	BDX	0.725143
2021-11-19	Bordeaux Métropole	BDX	0.725429
2021-11-20	Bordeaux Métropole	BDX	0.725714
2021-11-21	Bordeaux Métropole	BDX	0.726
2021-11-22	Bordeaux Métropole	BDX	0.726286
2021-11-23	Bordeaux Métropole	BDX	0.726571
2021-11-24	Bordeaux Métropole	BDX	0.726857
2021-11-25	Bordeaux Métropole	BDX	0.727143
2021-11-26	Bordeaux Métropole	BDX	0.727429
2021-11-27	Bordeaux Métropole	BDX	0.727714
2021-11-28	Bordeaux Métropole	BDX	0.728
2021-11-29	Bordeaux Métropole	BDX	0.728286
2021-11-30	Bordeaux Métropole	BDX	0.728571
2021-12-01	Bordeaux Métropole	BDX	0.728857
2021-12-02	Bordeaux Métropole	BDX	0.729143
2021-12-03	Bordeaux Métropole	BDX	0.729429
2021-12-04	Bordeaux Métropole	BDX	0.729714
2021-12-05	Bordeaux Métropole	BDX	0.73
2021-12-06	Bordeaux Métropole	BDX	0.730286
2021-12-07	Bordeaux Métropole	BDX	0.730571
2021-12-08	Bordeaux Métropole	BDX	0.730857
2021-12-09	Bordeaux Métropole	BDX	0.731143
2021-12-10	Bordeaux Métropole	BDX	0.731429
2021-12-11	Bordeaux Métropole	BDX	0.731714
2021-12-12	Bordeaux Métropole	BDX	0.732
2021-12-13	Bordeaux Métropole	BDX	0.732286
2021-12-14	Bordeaux Métropole	BDX	0.732571
2021-12-15	Bordeaux Métropole	BDX	0.732857
2021-12-16	Bordeaux Métropole	BDX	0.733143
2021-12-17	Bordeaux Métropole	BDX	0.733429
2021-12-18	Bordeaux Métropole	BDX	0.733714
2021-12-19	Bordeaux Métropole	BDX	0.734
2021-12-20	Bordeaux Métropole	BDX	0.734143
2021-12-21	Bordeaux Métropole	BDX	0.734286
2021-12-22	Bordeaux Métropole	BDX	0.734429
2021-12-23	Bordeaux Métropole	BDX	0.734571
2021-12-24	Bordeaux Métropole	BDX	0.734714
2021-12-25	Bordeaux Métropole	BDX	0.734857
2021-12-26	Bordeaux Métropole	BDX	0.735
2021-12-27	Bordeaux Métropole	BDX	0.735286
2021-12-28	Bordeaux Métropole	BDX	0.735571
2021-12-29	Bordeaux Métropole	BDX	0.735857
2021-12-30	Bordeaux Métropole	BDX	0.736143
2021-12-31	Bordeaux Métropole	BDX	0.736429
2022-01-01	Bordeaux Métropole	BDX	0.736714
2022-01-02	Bordeaux Métropole	BDX	0.737
2022-01-03	Bordeaux Métropole	BDX	0.737429
2022-01-04	Bordeaux Métropole	BDX	0.737857
2022-01-05	Bordeaux Métropole	BDX	0.738286
2022-01-06	Bordeaux Métropole	BDX	0.738714
2022-01-07	Bordeaux Métropole	BDX	0.739143
2022-01-08	Bordeaux Métropole	BDX	0.739571
2022-01-09	Bordeaux Métropole	BDX	0.74
2022-01-10	Bordeaux Métropole	BDX	0.740286
2022-01-11	Bordeaux Métropole	BDX	0.740571
2022-01-12	Bordeaux Métropole	BDX	0.740857
2022-01-13	Bordeaux Métropole	BDX	0.741143
2022-01-14	Bordeaux Métropole	BDX	0.741429
2022-01-15	Bordeaux Métropole	BDX	0.741714
2022-01-16	Bordeaux Métropole	BDX	0.742
2022-01-17	Bordeaux Métropole	BDX	0.742429
2022-01-18	Bordeaux Métropole	BDX	0.742857
2022-01-19	Bordeaux Métropole	BDX	0.743286
2022-01-20	Bordeaux Métropole	BDX	0.743714
2022-01-21	Bordeaux Métropole	BDX	0.744143
2022-01-22	Bordeaux Métropole	BDX	0.744571
2022-01-23	Bordeaux Métropole	BDX	0.745
2022-01-24	Bordeaux Métropole	BDX	0.745429
2022-01-25	Bordeaux Métropole	BDX	0.745857
2022-01-26	Bordeaux Métropole	BDX	0.746286
2022-01-27	Bordeaux Métropole	BDX	0.746714
2022-01-28	Bordeaux Métropole	BDX	0.747143
2022-01-29	Bordeaux Métropole	BDX	0.747571
2022-01-30	Bordeaux Métropole	BDX	0.748
2022-01-31	Bordeaux Métropole	BDX	0.748286
2022-02-01	Bordeaux Métropole	BDX	0.748571
2022-02-02	Bordeaux Métropole	BDX	0.748857
2022-02-03	Bordeaux Métropole	BDX	0.749143
2022-02-04	Bordeaux Métropole	BDX	0.749429
2022-02-05	Bordeaux Métropole	BDX	0.749714
2022-02-06	Bordeaux Métropole	BDX	0.75
2022-02-07	Bordeaux Métropole	BDX	0.750286
2022-02-08	Bordeaux Métropole	BDX	0.750571
2022-02-09	Bordeaux Métropole	BDX	0.750857
2022-02-10	Bordeaux Métropole	BDX	0.751143
2022-02-11	Bordeaux Métropole	BDX	0.751429
2022-02-12	Bordeaux Métropole	BDX	0.751714
2022-02-13	Bordeaux Métropole	BDX	0.752
2022-02-14	Bordeaux Métropole	BDX	0.752143
2022-02-15	Bordeaux Métropole	BDX	0.752286
2022-02-16	Bordeaux Métropole	BDX	0.752429
2022-02-17	Bordeaux Métropole	BDX	0.752571
2022-02-18	Bordeaux Métropole	BDX	0.752714
2022-02-19	Bordeaux Métropole	BDX	0.752857
2022-02-20	Bordeaux Métropole	BDX	0.753
2022-02-21	Bordeaux Métropole	BDX	0.753143
2022-02-22	Bordeaux Métropole	BDX	0.753286
2022-02-23	Bordeaux Métropole	BDX	0.753429
2022-02-24	Bordeaux Métropole	BDX	0.753571
2022-02-25	Bordeaux Métropole	BDX	0.753714
2022-02-26	Bordeaux Métropole	BDX	0.753857
2022-02-27	Bordeaux Métropole	BDX	0.754
2022-02-28	Bordeaux Métropole	BDX	0.754
2022-03-01	Bordeaux Métropole	BDX	0.754
2022-03-02	Bordeaux Métropole	BDX	0.754
2022-03-03	Bordeaux Métropole	BDX	0.754
2022-03-04	Bordeaux Métropole	BDX	0.754
2022-03-05	Bordeaux Métropole	BDX	0.754
2022-03-06	Bordeaux Métropole	BDX	0.754
2022-03-07	Bordeaux Métropole	BDX	0.754143
2022-03-08	Bordeaux Métropole	BDX	0.754286
2022-03-09	Bordeaux Métropole	BDX	0.754429
2022-03-10	Bordeaux Métropole	BDX	0.754571
2022-03-11	Bordeaux Métropole	BDX	0.754714
2022-03-12	Bordeaux Métropole	BDX	0.754857
2022-03-13	Bordeaux Métropole	BDX	0.755
2022-03-14	Bordeaux Métropole	BDX	0.755
2022-03-15	Bordeaux Métropole	BDX	0.755
2022-03-16	Bordeaux Métropole	BDX	0.755
2022-03-17	Bordeaux Métropole	BDX	0.755
2022-03-18	Bordeaux Métropole	BDX	0.755
2022-03-19	Bordeaux Métropole	BDX	0.755
2022-03-20	Bordeaux Métropole	BDX	0.755
2022-03-21	Bordeaux Métropole	BDX	0.755
2022-03-22	Bordeaux Métropole	BDX	0.755
2022-03-23	Bordeaux Métropole	BDX	0.755
2022-03-24	Bordeaux Métropole	BDX	0.755
2022-03-25	Bordeaux Métropole	BDX	0.755
2022-03-26	Bordeaux Métropole	BDX	0.755
2022-03-27	Bordeaux Métropole	BDX	0.755
2022-03-28	Bordeaux Métropole	BDX	0.755143
2022-03-29	Bordeaux Métropole	BDX	0.755286
2022-03-30	Bordeaux Métropole	BDX	0.755429
2022-03-31	Bordeaux Métropole	BDX	0.755571
2022-04-01	Bordeaux Métropole	BDX	0.755714
2022-04-02	Bordeaux Métropole	BDX	0.755857
2022-04-03	Bordeaux Métropole	BDX	0.756
2022-04-04	Bordeaux Métropole	BDX	0.756
2022-04-05	Bordeaux Métropole	BDX	0.756
2022-04-06	Bordeaux Métropole	BDX	0.756
2022-04-07	Bordeaux Métropole	BDX	0.756
2022-04-08	Bordeaux Métropole	BDX	0.756
2022-04-09	Bordeaux Métropole	BDX	0.756
2022-04-10	Bordeaux Métropole	BDX	0.756
2022-04-11	Bordeaux Métropole	BDX	0.756
2022-04-12	Bordeaux Métropole	BDX	0.756
2022-04-13	Bordeaux Métropole	BDX	0.756
2022-04-14	Bordeaux Métropole	BDX	0.756
2022-04-15	Bordeaux Métropole	BDX	0.756
2022-04-16	Bordeaux Métropole	BDX	0.756
2022-04-17	Bordeaux Métropole	BDX	0.756
2022-04-18	Bordeaux Métropole	BDX	0.756
2022-04-19	Bordeaux Métropole	BDX	0.756
2022-04-20	Bordeaux Métropole	BDX	0.756
2022-04-21	Bordeaux Métropole	BDX	0.756
2022-04-22	Bordeaux Métropole	BDX	0.756
2022-04-23	Bordeaux Métropole	BDX	0.756
2022-04-24	Bordeaux Métropole	BDX	0.756
2022-04-25	Bordeaux Métropole	BDX	0.756
2022-04-26	Bordeaux Métropole	BDX	0.756
2022-04-27	Bordeaux Métropole	BDX	0.756
2022-04-28	Bordeaux Métropole	BDX	0.756
2022-04-29	Bordeaux Métropole	BDX	0.756
2022-04-30	Bordeaux Métropole	BDX	0.756
2022-05-01	Bordeaux Métropole	BDX	0.756
2022-05-02	Bordeaux Métropole	BDX	0.756
2022-05-03	Bordeaux Métropole	BDX	0.756
2022-05-04	Bordeaux Métropole	BDX	0.756
2022-05-05	Bordeaux Métropole	BDX	0.756
2022-05-06	Bordeaux Métropole	BDX	0.756
2022-05-07	Bordeaux Métropole	BDX	0.756
2022-05-08	Bordeaux Métropole	BDX	0.756
2022-05-09	Bordeaux Métropole	BDX	0.756
2022-05-10	Bordeaux Métropole	BDX	0.756
2022-05-11	Bordeaux Métropole	BDX	0.756
2022-05-12	Bordeaux Métropole	BDX	0.756
2022-05-13	Bordeaux Métropole	BDX	0.756
2022-05-14	Bordeaux Métropole	BDX	0.756
2022-05-15	Bordeaux Métropole	BDX	0.756
2022-05-16	Bordeaux Métropole	BDX	0.756143
2022-05-17	Bordeaux Métropole	BDX	0.756286
2022-05-18	Bordeaux Métropole	BDX	0.756429
2022-05-19	Bordeaux Métropole	BDX	0.756571
2022-05-20	Bordeaux Métropole	BDX	0.756714
2022-05-21	Bordeaux Métropole	BDX	0.756857
2022-05-22	Bordeaux Métropole	BDX	0.757
2022-05-23	Bordeaux Métropole	BDX	0.757
2022-05-24	Bordeaux Métropole	BDX	0.757
2022-05-25	Bordeaux Métropole	BDX	0.757
2022-05-26	Bordeaux Métropole	BDX	0.757
2022-05-27	Bordeaux Métropole	BDX	0.757
2022-05-28	Bordeaux Métropole	BDX	0.757
2022-05-29	Bordeaux Métropole	BDX	0.757
2022-05-30	Bordeaux Métropole	BDX	0.757
2022-05-31	Bordeaux Métropole	BDX	0.757
2022-06-01	Bordeaux Métropole	BDX	0.757
2022-06-02	Bordeaux Métropole	BDX	0.757
2022-06-03	Bordeaux Métropole	BDX	0.757
2022-06-04	Bordeaux Métropole	BDX	0.757
2022-06-05	Bordeaux Métropole	BDX	0.757
2022-06-06	Bordeaux Métropole	BDX	0.757
2022-06-07	Bordeaux Métropole	BDX	0.757
2022-06-08	Bordeaux Métropole	BDX	0.757
2022-06-09	Bordeaux Métropole	BDX	0.757
2022-06-10	Bordeaux Métropole	BDX	0.757
2022-06-11	Bordeaux Métropole	BDX	0.757
2022-06-12	Bordeaux Métropole	BDX	0.757
2022-06-13	Bordeaux Métropole	BDX	0.757
2022-06-14	Bordeaux Métropole	BDX	0.757
2022-06-15	Bordeaux Métropole	BDX	0.757
2022-06-16	Bordeaux Métropole	BDX	0.757
2022-06-17	Bordeaux Métropole	BDX	0.757
2022-06-18	Bordeaux Métropole	BDX	0.757
2022-06-19	Bordeaux Métropole	BDX	0.757
2022-06-20	Bordeaux Métropole	BDX	0.757
2022-06-21	Bordeaux Métropole	BDX	0.757
2022-06-22	Bordeaux Métropole	BDX	0.757
2022-06-23	Bordeaux Métropole	BDX	0.757
2022-06-24	Bordeaux Métropole	BDX	0.757
2022-06-25	Bordeaux Métropole	BDX	0.757
2022-06-26	Bordeaux Métropole	BDX	0.757
2022-06-27	Bordeaux Métropole	BDX	0.757
2022-06-28	Bordeaux Métropole	BDX	0.757
2022-06-29	Bordeaux Métropole	BDX	0.757
2022-06-30	Bordeaux Métropole	BDX	0.757
2022-07-01	Bordeaux Métropole	BDX	0.757
2022-07-02	Bordeaux Métropole	BDX	0.757
2022-07-03	Bordeaux Métropole	BDX	0.757
2022-07-04	Bordeaux Métropole	BDX	0.757
2022-07-05	Bordeaux Métropole	BDX	0.757
2022-07-06	Bordeaux Métropole	BDX	0.757
2022-07-07	Bordeaux Métropole	BDX	0.757
2022-07-08	Bordeaux Métropole	BDX	0.757
2022-07-09	Bordeaux Métropole	BDX	0.757
2022-07-10	Bordeaux Métropole	BDX	0.757
2022-07-11	Bordeaux Métropole	BDX	0.757143
2022-07-12	Bordeaux Métropole	BDX	0.757286
2022-07-13	Bordeaux Métropole	BDX	0.757429
2022-07-14	Bordeaux Métropole	BDX	0.757571
2022-07-15	Bordeaux Métropole	BDX	0.757714
2022-07-16	Bordeaux Métropole	BDX	0.757857
2022-07-17	Bordeaux Métropole	BDX	0.758
2022-07-18	Bordeaux Métropole	BDX	0.758
2022-07-19	Bordeaux Métropole	BDX	0.758
2022-07-20	Bordeaux Métropole	BDX	0.758
2022-07-21	Bordeaux Métropole	BDX	0.758
2022-07-22	Bordeaux Métropole	BDX	0.758
2022-07-23	Bordeaux Métropole	BDX	0.758
2022-07-24	Bordeaux Métropole	BDX	0.758
2022-07-25	Bordeaux Métropole	BDX	0.758
2022-07-26	Bordeaux Métropole	BDX	0.758
2022-07-27	Bordeaux Métropole	BDX	0.758
2022-07-28	Bordeaux Métropole	BDX	0.758
2022-07-29	Bordeaux Métropole	BDX	0.758
2022-07-30	Bordeaux Métropole	BDX	0.758
2022-07-31	Bordeaux Métropole	BDX	0.758
2022-08-01	Bordeaux Métropole	BDX	0.758
2022-08-02	Bordeaux Métropole	BDX	0.758
2022-08-03	Bordeaux Métropole	BDX	0.758
2022-08-04	Bordeaux Métropole	BDX	0.758
2022-08-05	Bordeaux Métropole	BDX	0.758
2022-08-06	Bordeaux Métropole	BDX	0.758
2022-08-07	Bordeaux Métropole	BDX	0.758
2022-08-08	Bordeaux Métropole	BDX	0.758
2022-08-09	Bordeaux Métropole	BDX	0.758
2022-08-10	Bordeaux Métropole	BDX	0.758
2022-08-11	Bordeaux Métropole	BDX	0.758
2022-08-12	Bordeaux Métropole	BDX	0.758
2022-08-13	Bordeaux Métropole	BDX	0.758
2022-08-14	Bordeaux Métropole	BDX	0.758
2022-08-15	Bordeaux Métropole	BDX	0.758
2022-08-16	Bordeaux Métropole	BDX	0.758
2022-08-17	Bordeaux Métropole	BDX	0.758
2022-08-18	Bordeaux Métropole	BDX	0.758
2022-08-19	Bordeaux Métropole	BDX	0.758
2022-08-20	Bordeaux Métropole	BDX	0.758
2022-08-21	Bordeaux Métropole	BDX	0.758
2022-08-22	Bordeaux Métropole	BDX	0.758
2022-08-23	Bordeaux Métropole	BDX	0.758
2022-08-24	Bordeaux Métropole	BDX	0.758
2022-08-25	Bordeaux Métropole	BDX	0.758
2022-08-26	Bordeaux Métropole	BDX	0.758
2022-08-27	Bordeaux Métropole	BDX	0.758
2022-08-28	Bordeaux Métropole	BDX	0.758
2022-08-29	Bordeaux Métropole	BDX	0.758
2022-08-30	Bordeaux Métropole	BDX	0.758
2022-08-31	Bordeaux Métropole	BDX	0.758
2022-09-01	Bordeaux Métropole	BDX	0.758
2022-09-02	Bordeaux Métropole	BDX	0.758
2022-09-03	Bordeaux Métropole	BDX	0.758
2022-09-04	Bordeaux Métropole	BDX	0.758
2022-09-05	Bordeaux Métropole	BDX	0.758
2022-09-06	Bordeaux Métropole	BDX	0.758
2022-09-07	Bordeaux Métropole	BDX	0.758
2022-09-08	Bordeaux Métropole	BDX	0.758
2022-09-09	Bordeaux Métropole	BDX	0.758
2022-09-10	Bordeaux Métropole	BDX	0.758
2022-09-11	Bordeaux Métropole	BDX	0.758
2022-09-12	Bordeaux Métropole	BDX	0.758
2022-09-13	Bordeaux Métropole	BDX	0.758
2022-09-14	Bordeaux Métropole	BDX	0.758
2022-09-15	Bordeaux Métropole	BDX	0.758
2022-09-16	Bordeaux Métropole	BDX	0.758
2022-09-17	Bordeaux Métropole	BDX	0.758
2022-09-18	Bordeaux Métropole	BDX	0.758
2022-09-19	Bordeaux Métropole	BDX	0.758
2022-09-20	Bordeaux Métropole	BDX	0.758
2022-09-21	Bordeaux Métropole	BDX	0.758
2022-09-22	Bordeaux Métropole	BDX	0.758
2022-09-23	Bordeaux Métropole	BDX	0.758
2022-09-24	Bordeaux Métropole	BDX	0.758
2022-09-25	Bordeaux Métropole	BDX	0.758
2022-09-26	Bordeaux Métropole	BDX	0.758
2022-09-27	Bordeaux Métropole	BDX	0.758
2022-09-28	Bordeaux Métropole	BDX	0.758
2022-09-29	Bordeaux Métropole	BDX	0.758
2022-09-30	Bordeaux Métropole	BDX	0.758
2022-10-01	Bordeaux Métropole	BDX	0.758
2022-10-02	Bordeaux Métropole	BDX	0.758
2022-10-03	Bordeaux Métropole	BDX	0.758
2022-10-04	Bordeaux Métropole	BDX	0.758
2022-10-05	Bordeaux Métropole	BDX	0.758
2022-10-06	Bordeaux Métropole	BDX	0.758
2022-10-07	Bordeaux Métropole	BDX	0.758
2022-10-08	Bordeaux Métropole	BDX	0.758
2022-10-09	Bordeaux Métropole	BDX	0.758
2022-10-10	Bordeaux Métropole	BDX	0.758
2022-10-11	Bordeaux Métropole	BDX	0.758
2022-10-12	Bordeaux Métropole	BDX	0.758
2022-10-13	Bordeaux Métropole	BDX	0.758
2022-10-14	Bordeaux Métropole	BDX	0.758
2022-10-15	Bordeaux Métropole	BDX	0.758
2022-10-16	Bordeaux Métropole	BDX	0.758
2022-10-17	Bordeaux Métropole	BDX	0.758
2022-10-18	Bordeaux Métropole	BDX	0.758
2022-10-19	Bordeaux Métropole	BDX	0.758
2022-10-20	Bordeaux Métropole	BDX	0.758
2022-10-21	Bordeaux Métropole	BDX	0.758
2022-10-22	Bordeaux Métropole	BDX	0.758
2022-10-23	Bordeaux Métropole	BDX	0.758
2022-10-24	Bordeaux Métropole	BDX	0.758
2022-10-25	Bordeaux Métropole	BDX	0.758
2022-10-26	Bordeaux Métropole	BDX	0.758
2022-10-27	Bordeaux Métropole	BDX	0.758
2022-10-28	Bordeaux Métropole	BDX	0.758
2022-10-29	Bordeaux Métropole	BDX	0.758
2022-10-30	Bordeaux Métropole	BDX	0.758
2022-10-31	Bordeaux Métropole	BDX	0.758
2022-11-01	Bordeaux Métropole	BDX	0.758
2022-11-02	Bordeaux Métropole	BDX	0.758
2022-11-03	Bordeaux Métropole	BDX	0.758
2022-11-04	Bordeaux Métropole	BDX	0.758
2022-11-05	Bordeaux Métropole	BDX	0.758
2022-11-06	Bordeaux Métropole	BDX	0.758
2022-11-07	Bordeaux Métropole	BDX	0.758
2022-11-08	Bordeaux Métropole	BDX	0.758
2022-11-09	Bordeaux Métropole	BDX	0.758
2022-11-10	Bordeaux Métropole	BDX	0.758
2022-11-11	Bordeaux Métropole	BDX	0.758
2022-11-12	Bordeaux Métropole	BDX	0.758
2022-11-13	Bordeaux Métropole	BDX	0.758
2022-11-14	Bordeaux Métropole	BDX	0.758
2022-11-15	Bordeaux Métropole	BDX	0.758
2022-11-16	Bordeaux Métropole	BDX	0.758
2022-11-17	Bordeaux Métropole	BDX	0.758
2022-11-18	Bordeaux Métropole	BDX	0.758
2022-11-19	Bordeaux Métropole	BDX	0.758
2022-11-20	Bordeaux Métropole	BDX	0.758
2022-11-21	Bordeaux Métropole	BDX	0.758
2022-11-22	Bordeaux Métropole	BDX	0.758
2022-11-23	Bordeaux Métropole	BDX	0.758
2022-11-24	Bordeaux Métropole	BDX	0.758
2022-11-25	Bordeaux Métropole	BDX	0.758
2022-11-26	Bordeaux Métropole	BDX	0.758
2022-11-27	Bordeaux Métropole	BDX	0.758
2022-11-28	Bordeaux Métropole	BDX	0.758
2022-11-29	Bordeaux Métropole	BDX	0.758
2022-11-30	Bordeaux Métropole	BDX	0.758
2022-12-01	Bordeaux Métropole	BDX	0.758
2022-12-02	Bordeaux Métropole	BDX	0.758
2022-12-03	Bordeaux Métropole	BDX	0.758
2022-12-04	Bordeaux Métropole	BDX	0.758
2022-12-05	Bordeaux Métropole	BDX	0.758
2022-12-06	Bordeaux Métropole	BDX	0.758
2022-12-07	Bordeaux Métropole	BDX	0.758
2022-12-08	Bordeaux Métropole	BDX	0.758
2022-12-09	Bordeaux Métropole	BDX	0.758
2022-12-10	Bordeaux Métropole	BDX	0.758
2022-12-11	Bordeaux Métropole	BDX	0.758
2022-12-12	Bordeaux Métropole	BDX	0.758
2022-12-13	Bordeaux Métropole	BDX	0.758
2022-12-14	Bordeaux Métropole	BDX	0.758
2022-12-15	Bordeaux Métropole	BDX	0.758
2022-12-16	Bordeaux Métropole	BDX	0.758
2022-12-17	Bordeaux Métropole	BDX	0.758
2022-12-18	Bordeaux Métropole	BDX	0.758
2022-12-19	Bordeaux Métropole	BDX	0.758
2022-12-20	Bordeaux Métropole	BDX	0.758
2022-12-21	Bordeaux Métropole	BDX	0.758
2022-12-22	Bordeaux Métropole	BDX	0.758
2022-12-23	Bordeaux Métropole	BDX	0.758
2022-12-24	Bordeaux Métropole	BDX	0.758
2022-12-25	Bordeaux Métropole	BDX	0.758
2022-12-26	Bordeaux Métropole	BDX	0.758143
2022-12-27	Bordeaux Métropole	BDX	0.758286
2022-12-28	Bordeaux Métropole	BDX	0.758429
2022-12-29	Bordeaux Métropole	BDX	0.758571
2022-12-30	Bordeaux Métropole	BDX	0.758714
2022-12-31	Bordeaux Métropole	BDX	0.758857
2023-01-01	Bordeaux Métropole	BDX	0.759
2021-01-03	Brest Métropole	BST	0
2021-01-04	Brest Métropole	BST	0
2021-01-05	Brest Métropole	BST	0
2021-01-06	Brest Métropole	BST	0
2021-01-07	Brest Métropole	BST	0
2021-01-08	Brest Métropole	BST	0
2021-01-09	Brest Métropole	BST	0
2021-01-10	Brest Métropole	BST	0
2021-01-11	Brest Métropole	BST	0
2021-01-12	Brest Métropole	BST	0
2021-01-13	Brest Métropole	BST	0
2021-01-14	Brest Métropole	BST	0
2021-01-15	Brest Métropole	BST	0
2021-01-16	Brest Métropole	BST	0
2021-01-17	Brest Métropole	BST	0
2021-01-18	Brest Métropole	BST	0
2021-01-19	Brest Métropole	BST	0
2021-01-20	Brest Métropole	BST	0
2021-01-21	Brest Métropole	BST	0
2021-01-22	Brest Métropole	BST	0
2021-01-23	Brest Métropole	BST	0
2021-01-24	Brest Métropole	BST	0
2021-01-25	Brest Métropole	BST	0
2021-01-26	Brest Métropole	BST	0
2021-01-27	Brest Métropole	BST	0
2021-01-28	Brest Métropole	BST	0
2021-01-29	Brest Métropole	BST	0
2021-01-30	Brest Métropole	BST	0
2021-01-31	Brest Métropole	BST	0.001
2021-02-01	Brest Métropole	BST	0.00157143
2021-02-02	Brest Métropole	BST	0.00214286
2021-02-03	Brest Métropole	BST	0.00271429
2021-02-04	Brest Métropole	BST	0.00328571
2021-02-05	Brest Métropole	BST	0.00385714
2021-02-06	Brest Métropole	BST	0.00442857
2021-02-07	Brest Métropole	BST	0.005
2021-02-08	Brest Métropole	BST	0.00657143
2021-02-09	Brest Métropole	BST	0.00814286
2021-02-10	Brest Métropole	BST	0.00971429
2021-02-11	Brest Métropole	BST	0.0112857
2021-02-12	Brest Métropole	BST	0.0128571
2021-02-13	Brest Métropole	BST	0.0144286
2021-02-14	Brest Métropole	BST	0.016
2021-02-15	Brest Métropole	BST	0.0167143
2021-02-16	Brest Métropole	BST	0.0174286
2021-02-17	Brest Métropole	BST	0.0181429
2021-02-18	Brest Métropole	BST	0.0188571
2021-02-19	Brest Métropole	BST	0.0195714
2021-02-20	Brest Métropole	BST	0.0202857
2021-02-21	Brest Métropole	BST	0.021
2021-02-22	Brest Métropole	BST	0.0217143
2021-02-23	Brest Métropole	BST	0.0224286
2021-02-24	Brest Métropole	BST	0.0231429
2021-02-25	Brest Métropole	BST	0.0238571
2021-02-26	Brest Métropole	BST	0.0245714
2021-02-27	Brest Métropole	BST	0.0252857
2021-02-28	Brest Métropole	BST	0.026
2021-03-01	Brest Métropole	BST	0.0267143
2021-03-02	Brest Métropole	BST	0.0274286
2021-03-03	Brest Métropole	BST	0.0281429
2021-03-04	Brest Métropole	BST	0.0288571
2021-03-05	Brest Métropole	BST	0.0295714
2021-03-06	Brest Métropole	BST	0.0302857
2021-03-07	Brest Métropole	BST	0.031
2021-03-08	Brest Métropole	BST	0.0317143
2021-03-09	Brest Métropole	BST	0.0324286
2021-03-10	Brest Métropole	BST	0.0331429
2021-03-11	Brest Métropole	BST	0.0338571
2021-03-12	Brest Métropole	BST	0.0345714
2021-03-13	Brest Métropole	BST	0.0352857
2021-03-14	Brest Métropole	BST	0.036
2021-03-15	Brest Métropole	BST	0.0364286
2021-03-16	Brest Métropole	BST	0.0368571
2021-03-17	Brest Métropole	BST	0.0372857
2021-03-18	Brest Métropole	BST	0.0377143
2021-03-19	Brest Métropole	BST	0.0381429
2021-03-20	Brest Métropole	BST	0.0385714
2021-03-21	Brest Métropole	BST	0.039
2021-03-22	Brest Métropole	BST	0.0397143
2021-03-23	Brest Métropole	BST	0.0404286
2021-03-24	Brest Métropole	BST	0.0411429
2021-03-25	Brest Métropole	BST	0.0418571
2021-03-26	Brest Métropole	BST	0.0425714
2021-03-27	Brest Métropole	BST	0.0432857
2021-03-28	Brest Métropole	BST	0.044
2021-03-29	Brest Métropole	BST	0.045
2021-03-30	Brest Métropole	BST	0.046
2021-03-31	Brest Métropole	BST	0.047
2021-04-01	Brest Métropole	BST	0.048
2021-04-02	Brest Métropole	BST	0.049
2021-04-03	Brest Métropole	BST	0.05
2021-04-04	Brest Métropole	BST	0.051
2021-04-05	Brest Métropole	BST	0.0522857
2021-04-06	Brest Métropole	BST	0.0535714
2021-04-07	Brest Métropole	BST	0.0548571
2021-04-08	Brest Métropole	BST	0.0561429
2021-04-09	Brest Métropole	BST	0.0574286
2021-04-10	Brest Métropole	BST	0.0587143
2021-04-11	Brest Métropole	BST	0.06
2021-04-12	Brest Métropole	BST	0.0611429
2021-04-13	Brest Métropole	BST	0.0622857
2021-04-14	Brest Métropole	BST	0.0634286
2021-04-15	Brest Métropole	BST	0.0645714
2021-04-16	Brest Métropole	BST	0.0657143
2021-04-17	Brest Métropole	BST	0.0668571
2021-04-18	Brest Métropole	BST	0.068
2021-04-19	Brest Métropole	BST	0.0697143
2021-04-20	Brest Métropole	BST	0.0714286
2021-04-21	Brest Métropole	BST	0.0731429
2021-04-22	Brest Métropole	BST	0.0748571
2021-04-23	Brest Métropole	BST	0.0765714
2021-04-24	Brest Métropole	BST	0.0782857
2021-04-25	Brest Métropole	BST	0.08
2021-04-26	Brest Métropole	BST	0.0821429
2021-04-27	Brest Métropole	BST	0.0842857
2021-04-28	Brest Métropole	BST	0.0864286
2021-04-29	Brest Métropole	BST	0.0885714
2021-04-30	Brest Métropole	BST	0.0907143
2021-05-01	Brest Métropole	BST	0.0928571
2021-05-02	Brest Métropole	BST	0.095
2021-05-03	Brest Métropole	BST	0.098
2021-05-04	Brest Métropole	BST	0.101
2021-05-05	Brest Métropole	BST	0.104
2021-05-06	Brest Métropole	BST	0.107
2021-05-07	Brest Métropole	BST	0.11
2021-05-08	Brest Métropole	BST	0.113
2021-05-09	Brest Métropole	BST	0.116
2021-05-10	Brest Métropole	BST	0.118857
2021-05-11	Brest Métropole	BST	0.121714
2021-05-12	Brest Métropole	BST	0.124571
2021-05-13	Brest Métropole	BST	0.127429
2021-05-14	Brest Métropole	BST	0.130286
2021-05-15	Brest Métropole	BST	0.133143
2021-05-16	Brest Métropole	BST	0.136
2021-05-17	Brest Métropole	BST	0.138429
2021-05-18	Brest Métropole	BST	0.140857
2021-05-19	Brest Métropole	BST	0.143286
2021-05-20	Brest Métropole	BST	0.145714
2021-05-21	Brest Métropole	BST	0.148143
2021-05-22	Brest Métropole	BST	0.150571
2021-05-23	Brest Métropole	BST	0.153
2021-05-24	Brest Métropole	BST	0.156143
2021-05-25	Brest Métropole	BST	0.159286
2021-05-26	Brest Métropole	BST	0.162429
2021-05-27	Brest Métropole	BST	0.165571
2021-05-28	Brest Métropole	BST	0.168714
2021-05-29	Brest Métropole	BST	0.171857
2021-05-30	Brest Métropole	BST	0.175
2021-05-31	Brest Métropole	BST	0.179286
2021-06-01	Brest Métropole	BST	0.183571
2021-06-02	Brest Métropole	BST	0.187857
2021-06-03	Brest Métropole	BST	0.192143
2021-06-04	Brest Métropole	BST	0.196429
2021-06-05	Brest Métropole	BST	0.200714
2021-06-06	Brest Métropole	BST	0.205
2021-06-07	Brest Métropole	BST	0.209286
2021-06-08	Brest Métropole	BST	0.213571
2021-06-09	Brest Métropole	BST	0.217857
2021-06-10	Brest Métropole	BST	0.222143
2021-06-11	Brest Métropole	BST	0.226429
2021-06-12	Brest Métropole	BST	0.230714
2021-06-13	Brest Métropole	BST	0.235
2021-06-14	Brest Métropole	BST	0.240571
2021-06-15	Brest Métropole	BST	0.246143
2021-06-16	Brest Métropole	BST	0.251714
2021-06-17	Brest Métropole	BST	0.257286
2021-06-18	Brest Métropole	BST	0.262857
2021-06-19	Brest Métropole	BST	0.268429
2021-06-20	Brest Métropole	BST	0.274
2021-06-21	Brest Métropole	BST	0.28
2021-06-22	Brest Métropole	BST	0.286
2021-06-23	Brest Métropole	BST	0.292
2021-06-24	Brest Métropole	BST	0.298
2021-06-25	Brest Métropole	BST	0.304
2021-06-26	Brest Métropole	BST	0.31
2021-06-27	Brest Métropole	BST	0.316
2021-06-28	Brest Métropole	BST	0.323571
2021-06-29	Brest Métropole	BST	0.331143
2021-06-30	Brest Métropole	BST	0.338714
2021-07-01	Brest Métropole	BST	0.346286
2021-07-02	Brest Métropole	BST	0.353857
2021-07-03	Brest Métropole	BST	0.361429
2021-07-04	Brest Métropole	BST	0.369
2021-07-05	Brest Métropole	BST	0.376714
2021-07-06	Brest Métropole	BST	0.384429
2021-07-07	Brest Métropole	BST	0.392143
2021-07-08	Brest Métropole	BST	0.399857
2021-07-09	Brest Métropole	BST	0.407571
2021-07-10	Brest Métropole	BST	0.415286
2021-07-11	Brest Métropole	BST	0.423
2021-07-12	Brest Métropole	BST	0.429429
2021-07-13	Brest Métropole	BST	0.435857
2021-07-14	Brest Métropole	BST	0.442286
2021-07-15	Brest Métropole	BST	0.448714
2021-07-16	Brest Métropole	BST	0.455143
2021-07-17	Brest Métropole	BST	0.461571
2021-07-18	Brest Métropole	BST	0.468
2021-07-19	Brest Métropole	BST	0.476429
2021-07-20	Brest Métropole	BST	0.484857
2021-07-21	Brest Métropole	BST	0.493286
2021-07-22	Brest Métropole	BST	0.501714
2021-07-23	Brest Métropole	BST	0.510143
2021-07-24	Brest Métropole	BST	0.518571
2021-07-25	Brest Métropole	BST	0.527
2021-07-26	Brest Métropole	BST	0.532
2021-07-27	Brest Métropole	BST	0.537
2021-07-28	Brest Métropole	BST	0.542
2021-07-29	Brest Métropole	BST	0.547
2021-07-30	Brest Métropole	BST	0.552
2021-07-31	Brest Métropole	BST	0.557
2021-08-01	Brest Métropole	BST	0.562
2021-08-02	Brest Métropole	BST	0.564857
2021-08-03	Brest Métropole	BST	0.567714
2021-08-04	Brest Métropole	BST	0.570571
2021-08-05	Brest Métropole	BST	0.573429
2021-08-06	Brest Métropole	BST	0.576286
2021-08-07	Brest Métropole	BST	0.579143
2021-08-08	Brest Métropole	BST	0.582
2021-08-09	Brest Métropole	BST	0.584857
2021-08-10	Brest Métropole	BST	0.587714
2021-08-11	Brest Métropole	BST	0.590571
2021-08-12	Brest Métropole	BST	0.593429
2021-08-13	Brest Métropole	BST	0.596286
2021-08-14	Brest Métropole	BST	0.599143
2021-08-15	Brest Métropole	BST	0.602
2021-08-16	Brest Métropole	BST	0.605429
2021-08-17	Brest Métropole	BST	0.608857
2021-08-18	Brest Métropole	BST	0.612286
2021-08-19	Brest Métropole	BST	0.615714
2021-08-20	Brest Métropole	BST	0.619143
2021-08-21	Brest Métropole	BST	0.622571
2021-08-22	Brest Métropole	BST	0.626
2021-08-23	Brest Métropole	BST	0.630429
2021-08-24	Brest Métropole	BST	0.634857
2021-08-25	Brest Métropole	BST	0.639286
2021-08-26	Brest Métropole	BST	0.643714
2021-08-27	Brest Métropole	BST	0.648143
2021-08-28	Brest Métropole	BST	0.652571
2021-08-29	Brest Métropole	BST	0.657
2021-08-30	Brest Métropole	BST	0.661
2021-08-31	Brest Métropole	BST	0.665
2021-09-01	Brest Métropole	BST	0.669
2021-09-02	Brest Métropole	BST	0.673
2021-09-03	Brest Métropole	BST	0.677
2021-09-04	Brest Métropole	BST	0.681
2021-09-05	Brest Métropole	BST	0.685
2021-09-06	Brest Métropole	BST	0.687714
2021-09-07	Brest Métropole	BST	0.690429
2021-09-08	Brest Métropole	BST	0.693143
2021-09-09	Brest Métropole	BST	0.695857
2021-09-10	Brest Métropole	BST	0.698571
2021-09-11	Brest Métropole	BST	0.701286
2021-09-12	Brest Métropole	BST	0.704
2021-09-13	Brest Métropole	BST	0.706714
2021-09-14	Brest Métropole	BST	0.709429
2021-09-15	Brest Métropole	BST	0.712143
2021-09-16	Brest Métropole	BST	0.714857
2021-09-17	Brest Métropole	BST	0.717571
2021-09-18	Brest Métropole	BST	0.720286
2021-09-19	Brest Métropole	BST	0.723
2021-09-20	Brest Métropole	BST	0.724857
2021-09-21	Brest Métropole	BST	0.726714
2021-09-22	Brest Métropole	BST	0.728571
2021-09-23	Brest Métropole	BST	0.730429
2021-09-24	Brest Métropole	BST	0.732286
2021-09-25	Brest Métropole	BST	0.734143
2021-09-26	Brest Métropole	BST	0.736
2021-09-27	Brest Métropole	BST	0.737429
2021-09-28	Brest Métropole	BST	0.738857
2021-09-29	Brest Métropole	BST	0.740286
2021-09-30	Brest Métropole	BST	0.741714
2021-10-01	Brest Métropole	BST	0.743143
2021-10-02	Brest Métropole	BST	0.744571
2021-10-03	Brest Métropole	BST	0.746
2021-10-04	Brest Métropole	BST	0.747143
2021-10-05	Brest Métropole	BST	0.748286
2021-10-06	Brest Métropole	BST	0.749429
2021-10-07	Brest Métropole	BST	0.750571
2021-10-08	Brest Métropole	BST	0.751714
2021-10-09	Brest Métropole	BST	0.752857
2021-10-10	Brest Métropole	BST	0.754
2021-10-11	Brest Métropole	BST	0.754714
2021-10-12	Brest Métropole	BST	0.755429
2021-10-13	Brest Métropole	BST	0.756143
2021-10-14	Brest Métropole	BST	0.756857
2021-10-15	Brest Métropole	BST	0.757571
2021-10-16	Brest Métropole	BST	0.758286
2021-10-17	Brest Métropole	BST	0.759
2021-10-18	Brest Métropole	BST	0.759429
2021-10-19	Brest Métropole	BST	0.759857
2021-10-20	Brest Métropole	BST	0.760286
2021-10-21	Brest Métropole	BST	0.760714
2021-10-22	Brest Métropole	BST	0.761143
2021-10-23	Brest Métropole	BST	0.761571
2021-10-24	Brest Métropole	BST	0.762
2021-10-25	Brest Métropole	BST	0.762429
2021-10-26	Brest Métropole	BST	0.762857
2021-10-27	Brest Métropole	BST	0.763286
2021-10-28	Brest Métropole	BST	0.763714
2021-10-29	Brest Métropole	BST	0.764143
2021-10-30	Brest Métropole	BST	0.764571
2021-10-31	Brest Métropole	BST	0.765
2021-11-01	Brest Métropole	BST	0.765286
2021-11-02	Brest Métropole	BST	0.765571
2021-11-03	Brest Métropole	BST	0.765857
2021-11-04	Brest Métropole	BST	0.766143
2021-11-05	Brest Métropole	BST	0.766429
2021-11-06	Brest Métropole	BST	0.766714
2021-11-07	Brest Métropole	BST	0.767
2021-11-08	Brest Métropole	BST	0.767286
2021-11-09	Brest Métropole	BST	0.767571
2021-11-10	Brest Métropole	BST	0.767857
2021-11-11	Brest Métropole	BST	0.768143
2021-11-12	Brest Métropole	BST	0.768429
2021-11-13	Brest Métropole	BST	0.768714
2021-11-14	Brest Métropole	BST	0.769
2021-11-15	Brest Métropole	BST	0.769286
2021-11-16	Brest Métropole	BST	0.769571
2021-11-17	Brest Métropole	BST	0.769857
2021-11-18	Brest Métropole	BST	0.770143
2021-11-19	Brest Métropole	BST	0.770429
2021-11-20	Brest Métropole	BST	0.770714
2021-11-21	Brest Métropole	BST	0.771
2021-11-22	Brest Métropole	BST	0.771286
2021-11-23	Brest Métropole	BST	0.771571
2021-11-24	Brest Métropole	BST	0.771857
2021-11-25	Brest Métropole	BST	0.772143
2021-11-26	Brest Métropole	BST	0.772429
2021-11-27	Brest Métropole	BST	0.772714
2021-11-28	Brest Métropole	BST	0.773
2021-11-29	Brest Métropole	BST	0.773143
2021-11-30	Brest Métropole	BST	0.773286
2021-12-01	Brest Métropole	BST	0.773429
2021-12-02	Brest Métropole	BST	0.773571
2021-12-03	Brest Métropole	BST	0.773714
2021-12-04	Brest Métropole	BST	0.773857
2021-12-05	Brest Métropole	BST	0.774
2021-12-06	Brest Métropole	BST	0.774286
2021-12-07	Brest Métropole	BST	0.774571
2021-12-08	Brest Métropole	BST	0.774857
2021-12-09	Brest Métropole	BST	0.775143
2021-12-10	Brest Métropole	BST	0.775429
2021-12-11	Brest Métropole	BST	0.775714
2021-12-12	Brest Métropole	BST	0.776
2021-12-13	Brest Métropole	BST	0.776143
2021-12-14	Brest Métropole	BST	0.776286
2021-12-15	Brest Métropole	BST	0.776429
2021-12-16	Brest Métropole	BST	0.776571
2021-12-17	Brest Métropole	BST	0.776714
2021-12-18	Brest Métropole	BST	0.776857
2021-12-19	Brest Métropole	BST	0.777
2021-12-20	Brest Métropole	BST	0.777286
2021-12-21	Brest Métropole	BST	0.777571
2021-12-22	Brest Métropole	BST	0.777857
2021-12-23	Brest Métropole	BST	0.778143
2021-12-24	Brest Métropole	BST	0.778429
2021-12-25	Brest Métropole	BST	0.778714
2021-12-26	Brest Métropole	BST	0.779
2021-12-27	Brest Métropole	BST	0.779143
2021-12-28	Brest Métropole	BST	0.779286
2021-12-29	Brest Métropole	BST	0.779429
2021-12-30	Brest Métropole	BST	0.779571
2021-12-31	Brest Métropole	BST	0.779714
2022-01-01	Brest Métropole	BST	0.779857
2022-01-02	Brest Métropole	BST	0.78
2022-01-03	Brest Métropole	BST	0.780286
2022-01-04	Brest Métropole	BST	0.780571
2022-01-05	Brest Métropole	BST	0.780857
2022-01-06	Brest Métropole	BST	0.781143
2022-01-07	Brest Métropole	BST	0.781429
2022-01-08	Brest Métropole	BST	0.781714
2022-01-09	Brest Métropole	BST	0.782
2022-01-10	Brest Métropole	BST	0.782286
2022-01-11	Brest Métropole	BST	0.782571
2022-01-12	Brest Métropole	BST	0.782857
2022-01-13	Brest Métropole	BST	0.783143
2022-01-14	Brest Métropole	BST	0.783429
2022-01-15	Brest Métropole	BST	0.783714
2022-01-16	Brest Métropole	BST	0.784
2022-01-17	Brest Métropole	BST	0.784286
2022-01-18	Brest Métropole	BST	0.784571
2022-01-19	Brest Métropole	BST	0.784857
2022-01-20	Brest Métropole	BST	0.785143
2022-01-21	Brest Métropole	BST	0.785429
2022-01-22	Brest Métropole	BST	0.785714
2022-01-23	Brest Métropole	BST	0.786
2022-01-24	Brest Métropole	BST	0.786429
2022-01-25	Brest Métropole	BST	0.786857
2022-01-26	Brest Métropole	BST	0.787286
2022-01-27	Brest Métropole	BST	0.787714
2022-01-28	Brest Métropole	BST	0.788143
2022-01-29	Brest Métropole	BST	0.788571
2022-01-30	Brest Métropole	BST	0.789
2022-01-31	Brest Métropole	BST	0.789429
2022-02-01	Brest Métropole	BST	0.789857
2022-02-02	Brest Métropole	BST	0.790286
2022-02-03	Brest Métropole	BST	0.790714
2022-02-04	Brest Métropole	BST	0.791143
2022-02-05	Brest Métropole	BST	0.791571
2022-02-06	Brest Métropole	BST	0.792
2022-02-07	Brest Métropole	BST	0.792429
2022-02-08	Brest Métropole	BST	0.792857
2022-02-09	Brest Métropole	BST	0.793286
2022-02-10	Brest Métropole	BST	0.793714
2022-02-11	Brest Métropole	BST	0.794143
2022-02-12	Brest Métropole	BST	0.794571
2022-02-13	Brest Métropole	BST	0.795
2022-02-14	Brest Métropole	BST	0.795286
2022-02-15	Brest Métropole	BST	0.795571
2022-02-16	Brest Métropole	BST	0.795857
2022-02-17	Brest Métropole	BST	0.796143
2022-02-18	Brest Métropole	BST	0.796429
2022-02-19	Brest Métropole	BST	0.796714
2022-02-20	Brest Métropole	BST	0.797
2022-02-21	Brest Métropole	BST	0.797143
2022-02-22	Brest Métropole	BST	0.797286
2022-02-23	Brest Métropole	BST	0.797429
2022-02-24	Brest Métropole	BST	0.797571
2022-02-25	Brest Métropole	BST	0.797714
2022-02-26	Brest Métropole	BST	0.797857
2022-02-27	Brest Métropole	BST	0.798
2022-02-28	Brest Métropole	BST	0.798143
2022-03-01	Brest Métropole	BST	0.798286
2022-03-02	Brest Métropole	BST	0.798429
2022-03-03	Brest Métropole	BST	0.798571
2022-03-04	Brest Métropole	BST	0.798714
2022-03-05	Brest Métropole	BST	0.798857
2022-03-06	Brest Métropole	BST	0.799
2022-03-07	Brest Métropole	BST	0.799143
2022-03-08	Brest Métropole	BST	0.799286
2022-03-09	Brest Métropole	BST	0.799429
2022-03-10	Brest Métropole	BST	0.799571
2022-03-11	Brest Métropole	BST	0.799714
2022-03-12	Brest Métropole	BST	0.799857
2022-03-13	Brest Métropole	BST	0.8
2022-03-14	Brest Métropole	BST	0.8
2022-03-15	Brest Métropole	BST	0.8
2022-03-16	Brest Métropole	BST	0.8
2022-03-17	Brest Métropole	BST	0.8
2022-03-18	Brest Métropole	BST	0.8
2022-03-19	Brest Métropole	BST	0.8
2022-03-20	Brest Métropole	BST	0.8
2022-03-21	Brest Métropole	BST	0.8
2022-03-22	Brest Métropole	BST	0.8
2022-03-23	Brest Métropole	BST	0.8
2022-03-24	Brest Métropole	BST	0.8
2022-03-25	Brest Métropole	BST	0.8
2022-03-26	Brest Métropole	BST	0.8
2022-03-27	Brest Métropole	BST	0.8
2022-03-28	Brest Métropole	BST	0.8
2022-03-29	Brest Métropole	BST	0.8
2022-03-30	Brest Métropole	BST	0.8
2022-03-31	Brest Métropole	BST	0.8
2022-04-01	Brest Métropole	BST	0.8
2022-04-02	Brest Métropole	BST	0.8
2022-04-03	Brest Métropole	BST	0.8
2022-04-04	Brest Métropole	BST	0.8
2022-04-05	Brest Métropole	BST	0.8
2022-04-06	Brest Métropole	BST	0.8
2022-04-07	Brest Métropole	BST	0.8
2022-04-08	Brest Métropole	BST	0.8
2022-04-09	Brest Métropole	BST	0.8
2022-04-10	Brest Métropole	BST	0.8
2022-04-11	Brest Métropole	BST	0.800143
2022-04-12	Brest Métropole	BST	0.800286
2022-04-13	Brest Métropole	BST	0.800429
2022-04-14	Brest Métropole	BST	0.800571
2022-04-15	Brest Métropole	BST	0.800714
2022-04-16	Brest Métropole	BST	0.800857
2022-04-17	Brest Métropole	BST	0.801
2022-04-18	Brest Métropole	BST	0.801
2022-04-19	Brest Métropole	BST	0.801
2022-04-20	Brest Métropole	BST	0.801
2022-04-21	Brest Métropole	BST	0.801
2022-04-22	Brest Métropole	BST	0.801
2022-04-23	Brest Métropole	BST	0.801
2022-04-24	Brest Métropole	BST	0.801
2022-04-25	Brest Métropole	BST	0.801
2022-04-26	Brest Métropole	BST	0.801
2022-04-27	Brest Métropole	BST	0.801
2022-04-28	Brest Métropole	BST	0.801
2022-04-29	Brest Métropole	BST	0.801
2022-04-30	Brest Métropole	BST	0.801
2022-05-01	Brest Métropole	BST	0.801
2022-05-02	Brest Métropole	BST	0.801
2022-05-03	Brest Métropole	BST	0.801
2022-05-04	Brest Métropole	BST	0.801
2022-05-05	Brest Métropole	BST	0.801
2022-05-06	Brest Métropole	BST	0.801
2022-05-07	Brest Métropole	BST	0.801
2022-05-08	Brest Métropole	BST	0.801
2022-05-09	Brest Métropole	BST	0.801
2022-05-10	Brest Métropole	BST	0.801
2022-05-11	Brest Métropole	BST	0.801
2022-05-12	Brest Métropole	BST	0.801
2022-05-13	Brest Métropole	BST	0.801
2022-05-14	Brest Métropole	BST	0.801
2022-05-15	Brest Métropole	BST	0.801
2022-05-16	Brest Métropole	BST	0.801
2022-05-17	Brest Métropole	BST	0.801
2022-05-18	Brest Métropole	BST	0.801
2022-05-19	Brest Métropole	BST	0.801
2022-05-20	Brest Métropole	BST	0.801
2022-05-21	Brest Métropole	BST	0.801
2022-05-22	Brest Métropole	BST	0.801
2022-05-23	Brest Métropole	BST	0.801
2022-05-24	Brest Métropole	BST	0.801
2022-05-25	Brest Métropole	BST	0.801
2022-05-26	Brest Métropole	BST	0.801
2022-05-27	Brest Métropole	BST	0.801
2022-05-28	Brest Métropole	BST	0.801
2022-05-29	Brest Métropole	BST	0.801
2022-05-30	Brest Métropole	BST	0.801
2022-05-31	Brest Métropole	BST	0.801
2022-06-01	Brest Métropole	BST	0.801
2022-06-02	Brest Métropole	BST	0.801
2022-06-03	Brest Métropole	BST	0.801
2022-06-04	Brest Métropole	BST	0.801
2022-06-05	Brest Métropole	BST	0.801
2022-06-06	Brest Métropole	BST	0.801
2022-06-07	Brest Métropole	BST	0.801
2022-06-08	Brest Métropole	BST	0.801
2022-06-09	Brest Métropole	BST	0.801
2022-06-10	Brest Métropole	BST	0.801
2022-06-11	Brest Métropole	BST	0.801
2022-06-12	Brest Métropole	BST	0.801
2022-06-13	Brest Métropole	BST	0.801
2022-06-14	Brest Métropole	BST	0.801
2022-06-15	Brest Métropole	BST	0.801
2022-06-16	Brest Métropole	BST	0.801
2022-06-17	Brest Métropole	BST	0.801
2022-06-18	Brest Métropole	BST	0.801
2022-06-19	Brest Métropole	BST	0.801
2022-06-20	Brest Métropole	BST	0.801
2022-06-21	Brest Métropole	BST	0.801
2022-06-22	Brest Métropole	BST	0.801
2022-06-23	Brest Métropole	BST	0.801
2022-06-24	Brest Métropole	BST	0.801
2022-06-25	Brest Métropole	BST	0.801
2022-06-26	Brest Métropole	BST	0.801
2022-06-27	Brest Métropole	BST	0.801
2022-06-28	Brest Métropole	BST	0.801
2022-06-29	Brest Métropole	BST	0.801
2022-06-30	Brest Métropole	BST	0.801
2022-07-01	Brest Métropole	BST	0.801
2022-07-02	Brest Métropole	BST	0.801
2022-07-03	Brest Métropole	BST	0.801
2022-07-04	Brest Métropole	BST	0.801143
2022-07-05	Brest Métropole	BST	0.801286
2022-07-06	Brest Métropole	BST	0.801429
2022-07-07	Brest Métropole	BST	0.801571
2022-07-08	Brest Métropole	BST	0.801714
2022-07-09	Brest Métropole	BST	0.801857
2022-07-10	Brest Métropole	BST	0.802
2022-07-11	Brest Métropole	BST	0.802
2022-07-12	Brest Métropole	BST	0.802
2022-07-13	Brest Métropole	BST	0.802
2022-07-14	Brest Métropole	BST	0.802
2022-07-15	Brest Métropole	BST	0.802
2022-07-16	Brest Métropole	BST	0.802
2022-07-17	Brest Métropole	BST	0.802
2022-07-18	Brest Métropole	BST	0.802
2022-07-19	Brest Métropole	BST	0.802
2022-07-20	Brest Métropole	BST	0.802
2022-07-21	Brest Métropole	BST	0.802
2022-07-22	Brest Métropole	BST	0.802
2022-07-23	Brest Métropole	BST	0.802
2022-07-24	Brest Métropole	BST	0.802
2022-07-25	Brest Métropole	BST	0.802
2022-07-26	Brest Métropole	BST	0.802
2022-07-27	Brest Métropole	BST	0.802
2022-07-28	Brest Métropole	BST	0.802
2022-07-29	Brest Métropole	BST	0.802
2022-07-30	Brest Métropole	BST	0.802
2022-07-31	Brest Métropole	BST	0.802
2022-08-01	Brest Métropole	BST	0.802
2022-08-02	Brest Métropole	BST	0.802
2022-08-03	Brest Métropole	BST	0.802
2022-08-04	Brest Métropole	BST	0.802
2022-08-05	Brest Métropole	BST	0.802
2022-08-06	Brest Métropole	BST	0.802
2022-08-07	Brest Métropole	BST	0.802
2022-08-08	Brest Métropole	BST	0.802
2022-08-09	Brest Métropole	BST	0.802
2022-08-10	Brest Métropole	BST	0.802
2022-08-11	Brest Métropole	BST	0.802
2022-08-12	Brest Métropole	BST	0.802
2022-08-13	Brest Métropole	BST	0.802
2022-08-14	Brest Métropole	BST	0.802
2022-08-15	Brest Métropole	BST	0.802
2022-08-16	Brest Métropole	BST	0.802
2022-08-17	Brest Métropole	BST	0.802
2022-08-18	Brest Métropole	BST	0.802
2022-08-19	Brest Métropole	BST	0.802
2022-08-20	Brest Métropole	BST	0.802
2022-08-21	Brest Métropole	BST	0.802
2022-08-22	Brest Métropole	BST	0.802
2022-08-23	Brest Métropole	BST	0.802
2022-08-24	Brest Métropole	BST	0.802
2022-08-25	Brest Métropole	BST	0.802
2022-08-26	Brest Métropole	BST	0.802
2022-08-27	Brest Métropole	BST	0.802
2022-08-28	Brest Métropole	BST	0.802
2022-08-29	Brest Métropole	BST	0.802
2022-08-30	Brest Métropole	BST	0.802
2022-08-31	Brest Métropole	BST	0.802
2022-09-01	Brest Métropole	BST	0.802
2022-09-02	Brest Métropole	BST	0.802
2022-09-03	Brest Métropole	BST	0.802
2022-09-04	Brest Métropole	BST	0.802
2022-09-05	Brest Métropole	BST	0.802
2022-09-06	Brest Métropole	BST	0.802
2022-09-07	Brest Métropole	BST	0.802
2022-09-08	Brest Métropole	BST	0.802
2022-09-09	Brest Métropole	BST	0.802
2022-09-10	Brest Métropole	BST	0.802
2022-09-11	Brest Métropole	BST	0.802
2022-09-12	Brest Métropole	BST	0.802
2022-09-13	Brest Métropole	BST	0.802
2022-09-14	Brest Métropole	BST	0.802
2022-09-15	Brest Métropole	BST	0.802
2022-09-16	Brest Métropole	BST	0.802
2022-09-17	Brest Métropole	BST	0.802
2022-09-18	Brest Métropole	BST	0.802
2022-09-19	Brest Métropole	BST	0.802
2022-09-20	Brest Métropole	BST	0.802
2022-09-21	Brest Métropole	BST	0.802
2022-09-22	Brest Métropole	BST	0.802
2022-09-23	Brest Métropole	BST	0.802
2022-09-24	Brest Métropole	BST	0.802
2022-09-25	Brest Métropole	BST	0.802
2022-09-26	Brest Métropole	BST	0.802
2022-09-27	Brest Métropole	BST	0.802
2022-09-28	Brest Métropole	BST	0.802
2022-09-29	Brest Métropole	BST	0.802
2022-09-30	Brest Métropole	BST	0.802
2022-10-01	Brest Métropole	BST	0.802
2022-10-02	Brest Métropole	BST	0.802
2022-10-03	Brest Métropole	BST	0.802
2022-10-04	Brest Métropole	BST	0.802
2022-10-05	Brest Métropole	BST	0.802
2022-10-06	Brest Métropole	BST	0.802
2022-10-07	Brest Métropole	BST	0.802
2022-10-08	Brest Métropole	BST	0.802
2022-10-09	Brest Métropole	BST	0.802
2022-10-10	Brest Métropole	BST	0.802
2022-10-11	Brest Métropole	BST	0.802
2022-10-12	Brest Métropole	BST	0.802
2022-10-13	Brest Métropole	BST	0.802
2022-10-14	Brest Métropole	BST	0.802
2022-10-15	Brest Métropole	BST	0.802
2022-10-16	Brest Métropole	BST	0.802
2022-10-17	Brest Métropole	BST	0.802
2022-10-18	Brest Métropole	BST	0.802
2022-10-19	Brest Métropole	BST	0.802
2022-10-20	Brest Métropole	BST	0.802
2022-10-21	Brest Métropole	BST	0.802
2022-10-22	Brest Métropole	BST	0.802
2022-10-23	Brest Métropole	BST	0.802
2022-10-24	Brest Métropole	BST	0.802
2022-10-25	Brest Métropole	BST	0.802
2022-10-26	Brest Métropole	BST	0.802
2022-10-27	Brest Métropole	BST	0.802
2022-10-28	Brest Métropole	BST	0.802
2022-10-29	Brest Métropole	BST	0.802
2022-10-30	Brest Métropole	BST	0.802
2022-10-31	Brest Métropole	BST	0.802
2022-11-01	Brest Métropole	BST	0.802
2022-11-02	Brest Métropole	BST	0.802
2022-11-03	Brest Métropole	BST	0.802
2022-11-04	Brest Métropole	BST	0.802
2022-11-05	Brest Métropole	BST	0.802
2022-11-06	Brest Métropole	BST	0.802
2022-11-07	Brest Métropole	BST	0.802
2022-11-08	Brest Métropole	BST	0.802
2022-11-09	Brest Métropole	BST	0.802
2022-11-10	Brest Métropole	BST	0.802
2022-11-11	Brest Métropole	BST	0.802
2022-11-12	Brest Métropole	BST	0.802
2022-11-13	Brest Métropole	BST	0.802
2022-11-14	Brest Métropole	BST	0.802
2022-11-15	Brest Métropole	BST	0.802
2022-11-16	Brest Métropole	BST	0.802
2022-11-17	Brest Métropole	BST	0.802
2022-11-18	Brest Métropole	BST	0.802
2022-11-19	Brest Métropole	BST	0.802
2022-11-20	Brest Métropole	BST	0.802
2022-11-21	Brest Métropole	BST	0.802
2022-11-22	Brest Métropole	BST	0.802
2022-11-23	Brest Métropole	BST	0.802
2022-11-24	Brest Métropole	BST	0.802
2022-11-25	Brest Métropole	BST	0.802
2022-11-26	Brest Métropole	BST	0.802
2022-11-27	Brest Métropole	BST	0.802
2022-11-28	Brest Métropole	BST	0.802
2022-11-29	Brest Métropole	BST	0.802
2022-11-30	Brest Métropole	BST	0.802
2022-12-01	Brest Métropole	BST	0.802
2022-12-02	Brest Métropole	BST	0.802
2022-12-03	Brest Métropole	BST	0.802
2022-12-04	Brest Métropole	BST	0.802
2022-12-05	Brest Métropole	BST	0.802
2022-12-06	Brest Métropole	BST	0.802
2022-12-07	Brest Métropole	BST	0.802
2022-12-08	Brest Métropole	BST	0.802
2022-12-09	Brest Métropole	BST	0.802
2022-12-10	Brest Métropole	BST	0.802
2022-12-11	Brest Métropole	BST	0.802
2022-12-12	Brest Métropole	BST	0.802
2022-12-13	Brest Métropole	BST	0.802
2022-12-14	Brest Métropole	BST	0.802
2022-12-15	Brest Métropole	BST	0.802
2022-12-16	Brest Métropole	BST	0.802
2022-12-17	Brest Métropole	BST	0.802
2022-12-18	Brest Métropole	BST	0.802
2022-12-19	Brest Métropole	BST	0.802
2022-12-20	Brest Métropole	BST	0.802
2022-12-21	Brest Métropole	BST	0.802
2022-12-22	Brest Métropole	BST	0.802
2022-12-23	Brest Métropole	BST	0.802
2022-12-24	Brest Métropole	BST	0.802
2022-12-25	Brest Métropole	BST	0.802
2022-12-26	Brest Métropole	BST	0.802
2022-12-27	Brest Métropole	BST	0.802
2022-12-28	Brest Métropole	BST	0.802
2022-12-29	Brest Métropole	BST	0.802
2022-12-30	Brest Métropole	BST	0.802
2022-12-31	Brest Métropole	BST	0.802
2023-01-01	Brest Métropole	BST	0.802
2021-01-03	Clermont Auvergne Métropole	CLT	0
2021-01-04	Clermont Auvergne Métropole	CLT	0
2021-01-05	Clermont Auvergne Métropole	CLT	0
2021-01-06	Clermont Auvergne Métropole	CLT	0
2021-01-07	Clermont Auvergne Métropole	CLT	0
2021-01-08	Clermont Auvergne Métropole	CLT	0
2021-01-09	Clermont Auvergne Métropole	CLT	0
2021-01-10	Clermont Auvergne Métropole	CLT	0
2021-01-11	Clermont Auvergne Métropole	CLT	0
2021-01-12	Clermont Auvergne Métropole	CLT	0
2021-01-13	Clermont Auvergne Métropole	CLT	0
2021-01-14	Clermont Auvergne Métropole	CLT	0
2021-01-15	Clermont Auvergne Métropole	CLT	0
2021-01-16	Clermont Auvergne Métropole	CLT	0
2021-01-17	Clermont Auvergne Métropole	CLT	0
2021-01-18	Clermont Auvergne Métropole	CLT	0
2021-01-19	Clermont Auvergne Métropole	CLT	0
2021-01-20	Clermont Auvergne Métropole	CLT	0
2021-01-21	Clermont Auvergne Métropole	CLT	0
2021-01-22	Clermont Auvergne Métropole	CLT	0
2021-01-23	Clermont Auvergne Métropole	CLT	0
2021-01-24	Clermont Auvergne Métropole	CLT	0
2021-01-25	Clermont Auvergne Métropole	CLT	0.000142857
2021-01-26	Clermont Auvergne Métropole	CLT	0.000285714
2021-01-27	Clermont Auvergne Métropole	CLT	0.000428571
2021-01-28	Clermont Auvergne Métropole	CLT	0.000571429
2021-01-29	Clermont Auvergne Métropole	CLT	0.000714286
2021-01-30	Clermont Auvergne Métropole	CLT	0.000857143
2021-01-31	Clermont Auvergne Métropole	CLT	0.001
2021-02-01	Clermont Auvergne Métropole	CLT	0.00142857
2021-02-02	Clermont Auvergne Métropole	CLT	0.00185714
2021-02-03	Clermont Auvergne Métropole	CLT	0.00228571
2021-02-04	Clermont Auvergne Métropole	CLT	0.00271429
2021-02-05	Clermont Auvergne Métropole	CLT	0.00314286
2021-02-06	Clermont Auvergne Métropole	CLT	0.00357143
2021-02-07	Clermont Auvergne Métropole	CLT	0.004
2021-02-08	Clermont Auvergne Métropole	CLT	0.00471429
2021-02-09	Clermont Auvergne Métropole	CLT	0.00542857
2021-02-10	Clermont Auvergne Métropole	CLT	0.00614286
2021-02-11	Clermont Auvergne Métropole	CLT	0.00685714
2021-02-12	Clermont Auvergne Métropole	CLT	0.00757143
2021-02-13	Clermont Auvergne Métropole	CLT	0.00828571
2021-02-14	Clermont Auvergne Métropole	CLT	0.009
2021-02-15	Clermont Auvergne Métropole	CLT	0.0101429
2021-02-16	Clermont Auvergne Métropole	CLT	0.0112857
2021-02-17	Clermont Auvergne Métropole	CLT	0.0124286
2021-02-18	Clermont Auvergne Métropole	CLT	0.0135714
2021-02-19	Clermont Auvergne Métropole	CLT	0.0147143
2021-02-20	Clermont Auvergne Métropole	CLT	0.0158571
2021-02-21	Clermont Auvergne Métropole	CLT	0.017
2021-02-22	Clermont Auvergne Métropole	CLT	0.0185714
2021-02-23	Clermont Auvergne Métropole	CLT	0.0201429
2021-02-24	Clermont Auvergne Métropole	CLT	0.0217143
2021-02-25	Clermont Auvergne Métropole	CLT	0.0232857
2021-02-26	Clermont Auvergne Métropole	CLT	0.0248571
2021-02-27	Clermont Auvergne Métropole	CLT	0.0264286
2021-02-28	Clermont Auvergne Métropole	CLT	0.028
2021-03-01	Clermont Auvergne Métropole	CLT	0.0288571
2021-03-02	Clermont Auvergne Métropole	CLT	0.0297143
2021-03-03	Clermont Auvergne Métropole	CLT	0.0305714
2021-03-04	Clermont Auvergne Métropole	CLT	0.0314286
2021-03-05	Clermont Auvergne Métropole	CLT	0.0322857
2021-03-06	Clermont Auvergne Métropole	CLT	0.0331429
2021-03-07	Clermont Auvergne Métropole	CLT	0.034
2021-03-08	Clermont Auvergne Métropole	CLT	0.0347143
2021-03-09	Clermont Auvergne Métropole	CLT	0.0354286
2021-03-10	Clermont Auvergne Métropole	CLT	0.0361429
2021-03-11	Clermont Auvergne Métropole	CLT	0.0368571
2021-03-12	Clermont Auvergne Métropole	CLT	0.0375714
2021-03-13	Clermont Auvergne Métropole	CLT	0.0382857
2021-03-14	Clermont Auvergne Métropole	CLT	0.039
2021-03-15	Clermont Auvergne Métropole	CLT	0.0397143
2021-03-16	Clermont Auvergne Métropole	CLT	0.0404286
2021-03-17	Clermont Auvergne Métropole	CLT	0.0411429
2021-03-18	Clermont Auvergne Métropole	CLT	0.0418571
2021-03-19	Clermont Auvergne Métropole	CLT	0.0425714
2021-03-20	Clermont Auvergne Métropole	CLT	0.0432857
2021-03-21	Clermont Auvergne Métropole	CLT	0.044
2021-03-22	Clermont Auvergne Métropole	CLT	0.0444286
2021-03-23	Clermont Auvergne Métropole	CLT	0.0448571
2021-03-24	Clermont Auvergne Métropole	CLT	0.0452857
2021-03-25	Clermont Auvergne Métropole	CLT	0.0457143
2021-03-26	Clermont Auvergne Métropole	CLT	0.0461429
2021-03-27	Clermont Auvergne Métropole	CLT	0.0465714
2021-03-28	Clermont Auvergne Métropole	CLT	0.047
2021-03-29	Clermont Auvergne Métropole	CLT	0.0478571
2021-03-30	Clermont Auvergne Métropole	CLT	0.0487143
2021-03-31	Clermont Auvergne Métropole	CLT	0.0495714
2021-04-01	Clermont Auvergne Métropole	CLT	0.0504286
2021-04-02	Clermont Auvergne Métropole	CLT	0.0512857
2021-04-03	Clermont Auvergne Métropole	CLT	0.0521429
2021-04-04	Clermont Auvergne Métropole	CLT	0.053
2021-04-05	Clermont Auvergne Métropole	CLT	0.0541429
2021-04-06	Clermont Auvergne Métropole	CLT	0.0552857
2021-04-07	Clermont Auvergne Métropole	CLT	0.0564286
2021-04-08	Clermont Auvergne Métropole	CLT	0.0575714
2021-04-09	Clermont Auvergne Métropole	CLT	0.0587143
2021-04-10	Clermont Auvergne Métropole	CLT	0.0598571
2021-04-11	Clermont Auvergne Métropole	CLT	0.061
2021-04-12	Clermont Auvergne Métropole	CLT	0.0631429
2021-04-13	Clermont Auvergne Métropole	CLT	0.0652857
2021-04-14	Clermont Auvergne Métropole	CLT	0.0674286
2021-04-15	Clermont Auvergne Métropole	CLT	0.0695714
2021-04-16	Clermont Auvergne Métropole	CLT	0.0717143
2021-04-17	Clermont Auvergne Métropole	CLT	0.0738571
2021-04-18	Clermont Auvergne Métropole	CLT	0.076
2021-04-19	Clermont Auvergne Métropole	CLT	0.0794286
2021-04-20	Clermont Auvergne Métropole	CLT	0.0828571
2021-04-21	Clermont Auvergne Métropole	CLT	0.0862857
2021-04-22	Clermont Auvergne Métropole	CLT	0.0897143
2021-04-23	Clermont Auvergne Métropole	CLT	0.0931429
2021-04-24	Clermont Auvergne Métropole	CLT	0.0965714
2021-04-25	Clermont Auvergne Métropole	CLT	0.1
2021-04-26	Clermont Auvergne Métropole	CLT	0.103286
2021-04-27	Clermont Auvergne Métropole	CLT	0.106571
2021-04-28	Clermont Auvergne Métropole	CLT	0.109857
2021-04-29	Clermont Auvergne Métropole	CLT	0.113143
2021-04-30	Clermont Auvergne Métropole	CLT	0.116429
2021-05-01	Clermont Auvergne Métropole	CLT	0.119714
2021-05-02	Clermont Auvergne Métropole	CLT	0.123
2021-05-03	Clermont Auvergne Métropole	CLT	0.126571
2021-05-04	Clermont Auvergne Métropole	CLT	0.130143
2021-05-05	Clermont Auvergne Métropole	CLT	0.133714
2021-05-06	Clermont Auvergne Métropole	CLT	0.137286
2021-05-07	Clermont Auvergne Métropole	CLT	0.140857
2021-05-08	Clermont Auvergne Métropole	CLT	0.144429
2021-05-09	Clermont Auvergne Métropole	CLT	0.148
2021-05-10	Clermont Auvergne Métropole	CLT	0.150429
2021-05-11	Clermont Auvergne Métropole	CLT	0.152857
2021-05-12	Clermont Auvergne Métropole	CLT	0.155286
2021-05-13	Clermont Auvergne Métropole	CLT	0.157714
2021-05-14	Clermont Auvergne Métropole	CLT	0.160143
2021-05-15	Clermont Auvergne Métropole	CLT	0.162571
2021-05-16	Clermont Auvergne Métropole	CLT	0.165
2021-05-17	Clermont Auvergne Métropole	CLT	0.167429
2021-05-18	Clermont Auvergne Métropole	CLT	0.169857
2021-05-19	Clermont Auvergne Métropole	CLT	0.172286
2021-05-20	Clermont Auvergne Métropole	CLT	0.174714
2021-05-21	Clermont Auvergne Métropole	CLT	0.177143
2021-05-22	Clermont Auvergne Métropole	CLT	0.179571
2021-05-23	Clermont Auvergne Métropole	CLT	0.182
2021-05-24	Clermont Auvergne Métropole	CLT	0.185143
2021-05-25	Clermont Auvergne Métropole	CLT	0.188286
2021-05-26	Clermont Auvergne Métropole	CLT	0.191429
2021-05-27	Clermont Auvergne Métropole	CLT	0.194571
2021-05-28	Clermont Auvergne Métropole	CLT	0.197714
2021-05-29	Clermont Auvergne Métropole	CLT	0.200857
2021-05-30	Clermont Auvergne Métropole	CLT	0.204
2021-05-31	Clermont Auvergne Métropole	CLT	0.207857
2021-06-01	Clermont Auvergne Métropole	CLT	0.211714
2021-06-02	Clermont Auvergne Métropole	CLT	0.215571
2021-06-03	Clermont Auvergne Métropole	CLT	0.219429
2021-06-04	Clermont Auvergne Métropole	CLT	0.223286
2021-06-05	Clermont Auvergne Métropole	CLT	0.227143
2021-06-06	Clermont Auvergne Métropole	CLT	0.231
2021-06-07	Clermont Auvergne Métropole	CLT	0.234857
2021-06-08	Clermont Auvergne Métropole	CLT	0.238714
2021-06-09	Clermont Auvergne Métropole	CLT	0.242571
2021-06-10	Clermont Auvergne Métropole	CLT	0.246429
2021-06-11	Clermont Auvergne Métropole	CLT	0.250286
2021-06-12	Clermont Auvergne Métropole	CLT	0.254143
2021-06-13	Clermont Auvergne Métropole	CLT	0.258
2021-06-14	Clermont Auvergne Métropole	CLT	0.263714
2021-06-15	Clermont Auvergne Métropole	CLT	0.269429
2021-06-16	Clermont Auvergne Métropole	CLT	0.275143
2021-06-17	Clermont Auvergne Métropole	CLT	0.280857
2021-06-18	Clermont Auvergne Métropole	CLT	0.286571
2021-06-19	Clermont Auvergne Métropole	CLT	0.292286
2021-06-20	Clermont Auvergne Métropole	CLT	0.298
2021-06-21	Clermont Auvergne Métropole	CLT	0.306
2021-06-22	Clermont Auvergne Métropole	CLT	0.314
2021-06-23	Clermont Auvergne Métropole	CLT	0.322
2021-06-24	Clermont Auvergne Métropole	CLT	0.33
2021-06-25	Clermont Auvergne Métropole	CLT	0.338
2021-06-26	Clermont Auvergne Métropole	CLT	0.346
2021-06-27	Clermont Auvergne Métropole	CLT	0.354
2021-06-28	Clermont Auvergne Métropole	CLT	0.361714
2021-06-29	Clermont Auvergne Métropole	CLT	0.369429
2021-06-30	Clermont Auvergne Métropole	CLT	0.377143
2021-07-01	Clermont Auvergne Métropole	CLT	0.384857
2021-07-02	Clermont Auvergne Métropole	CLT	0.392571
2021-07-03	Clermont Auvergne Métropole	CLT	0.400286
2021-07-04	Clermont Auvergne Métropole	CLT	0.408
2021-07-05	Clermont Auvergne Métropole	CLT	0.415
2021-07-06	Clermont Auvergne Métropole	CLT	0.422
2021-07-07	Clermont Auvergne Métropole	CLT	0.429
2021-07-08	Clermont Auvergne Métropole	CLT	0.436
2021-07-09	Clermont Auvergne Métropole	CLT	0.443
2021-07-10	Clermont Auvergne Métropole	CLT	0.45
2021-07-11	Clermont Auvergne Métropole	CLT	0.457
2021-07-12	Clermont Auvergne Métropole	CLT	0.463143
2021-07-13	Clermont Auvergne Métropole	CLT	0.469286
2021-07-14	Clermont Auvergne Métropole	CLT	0.475429
2021-07-15	Clermont Auvergne Métropole	CLT	0.481571
2021-07-16	Clermont Auvergne Métropole	CLT	0.487714
2021-07-17	Clermont Auvergne Métropole	CLT	0.493857
2021-07-18	Clermont Auvergne Métropole	CLT	0.5
2021-07-19	Clermont Auvergne Métropole	CLT	0.505286
2021-07-20	Clermont Auvergne Métropole	CLT	0.510571
2021-07-21	Clermont Auvergne Métropole	CLT	0.515857
2021-07-22	Clermont Auvergne Métropole	CLT	0.521143
2021-07-23	Clermont Auvergne Métropole	CLT	0.526429
2021-07-24	Clermont Auvergne Métropole	CLT	0.531714
2021-07-25	Clermont Auvergne Métropole	CLT	0.537
2021-07-26	Clermont Auvergne Métropole	CLT	0.540571
2021-07-27	Clermont Auvergne Métropole	CLT	0.544143
2021-07-28	Clermont Auvergne Métropole	CLT	0.547714
2021-07-29	Clermont Auvergne Métropole	CLT	0.551286
2021-07-30	Clermont Auvergne Métropole	CLT	0.554857
2021-07-31	Clermont Auvergne Métropole	CLT	0.558429
2021-08-01	Clermont Auvergne Métropole	CLT	0.562
2021-08-02	Clermont Auvergne Métropole	CLT	0.566143
2021-08-03	Clermont Auvergne Métropole	CLT	0.570286
2021-08-04	Clermont Auvergne Métropole	CLT	0.574429
2021-08-05	Clermont Auvergne Métropole	CLT	0.578571
2021-08-06	Clermont Auvergne Métropole	CLT	0.582714
2021-08-07	Clermont Auvergne Métropole	CLT	0.586857
2021-08-08	Clermont Auvergne Métropole	CLT	0.591
2021-08-09	Clermont Auvergne Métropole	CLT	0.595714
2021-08-10	Clermont Auvergne Métropole	CLT	0.600429
2021-08-11	Clermont Auvergne Métropole	CLT	0.605143
2021-08-12	Clermont Auvergne Métropole	CLT	0.609857
2021-08-13	Clermont Auvergne Métropole	CLT	0.614571
2021-08-14	Clermont Auvergne Métropole	CLT	0.619286
2021-08-15	Clermont Auvergne Métropole	CLT	0.624
2021-08-16	Clermont Auvergne Métropole	CLT	0.628571
2021-08-17	Clermont Auvergne Métropole	CLT	0.633143
2021-08-18	Clermont Auvergne Métropole	CLT	0.637714
2021-08-19	Clermont Auvergne Métropole	CLT	0.642286
2021-08-20	Clermont Auvergne Métropole	CLT	0.646857
2021-08-21	Clermont Auvergne Métropole	CLT	0.651429
2021-08-22	Clermont Auvergne Métropole	CLT	0.656
2021-08-23	Clermont Auvergne Métropole	CLT	0.659429
2021-08-24	Clermont Auvergne Métropole	CLT	0.662857
2021-08-25	Clermont Auvergne Métropole	CLT	0.666286
2021-08-26	Clermont Auvergne Métropole	CLT	0.669714
2021-08-27	Clermont Auvergne Métropole	CLT	0.673143
2021-08-28	Clermont Auvergne Métropole	CLT	0.676571
2021-08-29	Clermont Auvergne Métropole	CLT	0.68
2021-08-30	Clermont Auvergne Métropole	CLT	0.682286
2021-08-31	Clermont Auvergne Métropole	CLT	0.684571
2021-09-01	Clermont Auvergne Métropole	CLT	0.686857
2021-09-02	Clermont Auvergne Métropole	CLT	0.689143
2021-09-03	Clermont Auvergne Métropole	CLT	0.691429
2021-09-04	Clermont Auvergne Métropole	CLT	0.693714
2021-09-05	Clermont Auvergne Métropole	CLT	0.696
2021-09-06	Clermont Auvergne Métropole	CLT	0.697429
2021-09-07	Clermont Auvergne Métropole	CLT	0.698857
2021-09-08	Clermont Auvergne Métropole	CLT	0.700286
2021-09-09	Clermont Auvergne Métropole	CLT	0.701714
2021-09-10	Clermont Auvergne Métropole	CLT	0.703143
2021-09-11	Clermont Auvergne Métropole	CLT	0.704571
2021-09-12	Clermont Auvergne Métropole	CLT	0.706
2021-09-13	Clermont Auvergne Métropole	CLT	0.707286
2021-09-14	Clermont Auvergne Métropole	CLT	0.708571
2021-09-15	Clermont Auvergne Métropole	CLT	0.709857
2021-09-16	Clermont Auvergne Métropole	CLT	0.711143
2021-09-17	Clermont Auvergne Métropole	CLT	0.712429
2021-09-18	Clermont Auvergne Métropole	CLT	0.713714
2021-09-19	Clermont Auvergne Métropole	CLT	0.715
2021-09-20	Clermont Auvergne Métropole	CLT	0.716
2021-09-21	Clermont Auvergne Métropole	CLT	0.717
2021-09-22	Clermont Auvergne Métropole	CLT	0.718
2021-09-23	Clermont Auvergne Métropole	CLT	0.719
2021-09-24	Clermont Auvergne Métropole	CLT	0.72
2021-09-25	Clermont Auvergne Métropole	CLT	0.721
2021-09-26	Clermont Auvergne Métropole	CLT	0.722
2021-09-27	Clermont Auvergne Métropole	CLT	0.722857
2021-09-28	Clermont Auvergne Métropole	CLT	0.723714
2021-09-29	Clermont Auvergne Métropole	CLT	0.724571
2021-09-30	Clermont Auvergne Métropole	CLT	0.725429
2021-10-01	Clermont Auvergne Métropole	CLT	0.726286
2021-10-02	Clermont Auvergne Métropole	CLT	0.727143
2021-10-03	Clermont Auvergne Métropole	CLT	0.728
2021-10-04	Clermont Auvergne Métropole	CLT	0.728714
2021-10-05	Clermont Auvergne Métropole	CLT	0.729429
2021-10-06	Clermont Auvergne Métropole	CLT	0.730143
2021-10-07	Clermont Auvergne Métropole	CLT	0.730857
2021-10-08	Clermont Auvergne Métropole	CLT	0.731571
2021-10-09	Clermont Auvergne Métropole	CLT	0.732286
2021-10-10	Clermont Auvergne Métropole	CLT	0.733
2021-10-11	Clermont Auvergne Métropole	CLT	0.733429
2021-10-12	Clermont Auvergne Métropole	CLT	0.733857
2021-10-13	Clermont Auvergne Métropole	CLT	0.734286
2021-10-14	Clermont Auvergne Métropole	CLT	0.734714
2021-10-15	Clermont Auvergne Métropole	CLT	0.735143
2021-10-16	Clermont Auvergne Métropole	CLT	0.735571
2021-10-17	Clermont Auvergne Métropole	CLT	0.736
2021-10-18	Clermont Auvergne Métropole	CLT	0.736571
2021-10-19	Clermont Auvergne Métropole	CLT	0.737143
2021-10-20	Clermont Auvergne Métropole	CLT	0.737714
2021-10-21	Clermont Auvergne Métropole	CLT	0.738286
2021-10-22	Clermont Auvergne Métropole	CLT	0.738857
2021-10-23	Clermont Auvergne Métropole	CLT	0.739429
2021-10-24	Clermont Auvergne Métropole	CLT	0.74
2021-10-25	Clermont Auvergne Métropole	CLT	0.740286
2021-10-26	Clermont Auvergne Métropole	CLT	0.740571
2021-10-27	Clermont Auvergne Métropole	CLT	0.740857
2021-10-28	Clermont Auvergne Métropole	CLT	0.741143
2021-10-29	Clermont Auvergne Métropole	CLT	0.741429
2021-10-30	Clermont Auvergne Métropole	CLT	0.741714
2021-10-31	Clermont Auvergne Métropole	CLT	0.742
2021-11-01	Clermont Auvergne Métropole	CLT	0.742429
2021-11-02	Clermont Auvergne Métropole	CLT	0.742857
2021-11-03	Clermont Auvergne Métropole	CLT	0.743286
2021-11-04	Clermont Auvergne Métropole	CLT	0.743714
2021-11-05	Clermont Auvergne Métropole	CLT	0.744143
2021-11-06	Clermont Auvergne Métropole	CLT	0.744571
2021-11-07	Clermont Auvergne Métropole	CLT	0.745
2021-11-08	Clermont Auvergne Métropole	CLT	0.745286
2021-11-09	Clermont Auvergne Métropole	CLT	0.745571
2021-11-10	Clermont Auvergne Métropole	CLT	0.745857
2021-11-11	Clermont Auvergne Métropole	CLT	0.746143
2021-11-12	Clermont Auvergne Métropole	CLT	0.746429
2021-11-13	Clermont Auvergne Métropole	CLT	0.746714
2021-11-14	Clermont Auvergne Métropole	CLT	0.747
2021-11-15	Clermont Auvergne Métropole	CLT	0.747286
2021-11-16	Clermont Auvergne Métropole	CLT	0.747571
2021-11-17	Clermont Auvergne Métropole	CLT	0.747857
2021-11-18	Clermont Auvergne Métropole	CLT	0.748143
2021-11-19	Clermont Auvergne Métropole	CLT	0.748429
2021-11-20	Clermont Auvergne Métropole	CLT	0.748714
2021-11-21	Clermont Auvergne Métropole	CLT	0.749
2021-11-22	Clermont Auvergne Métropole	CLT	0.749286
2021-11-23	Clermont Auvergne Métropole	CLT	0.749571
2021-11-24	Clermont Auvergne Métropole	CLT	0.749857
2021-11-25	Clermont Auvergne Métropole	CLT	0.750143
2021-11-26	Clermont Auvergne Métropole	CLT	0.750429
2021-11-27	Clermont Auvergne Métropole	CLT	0.750714
2021-11-28	Clermont Auvergne Métropole	CLT	0.751
2021-11-29	Clermont Auvergne Métropole	CLT	0.751143
2021-11-30	Clermont Auvergne Métropole	CLT	0.751286
2021-12-01	Clermont Auvergne Métropole	CLT	0.751429
2021-12-02	Clermont Auvergne Métropole	CLT	0.751571
2021-12-03	Clermont Auvergne Métropole	CLT	0.751714
2021-12-04	Clermont Auvergne Métropole	CLT	0.751857
2021-12-05	Clermont Auvergne Métropole	CLT	0.752
2021-12-06	Clermont Auvergne Métropole	CLT	0.752286
2021-12-07	Clermont Auvergne Métropole	CLT	0.752571
2021-12-08	Clermont Auvergne Métropole	CLT	0.752857
2021-12-09	Clermont Auvergne Métropole	CLT	0.753143
2021-12-10	Clermont Auvergne Métropole	CLT	0.753429
2021-12-11	Clermont Auvergne Métropole	CLT	0.753714
2021-12-12	Clermont Auvergne Métropole	CLT	0.754
2021-12-13	Clermont Auvergne Métropole	CLT	0.754286
2021-12-14	Clermont Auvergne Métropole	CLT	0.754571
2021-12-15	Clermont Auvergne Métropole	CLT	0.754857
2021-12-16	Clermont Auvergne Métropole	CLT	0.755143
2021-12-17	Clermont Auvergne Métropole	CLT	0.755429
2021-12-18	Clermont Auvergne Métropole	CLT	0.755714
2021-12-19	Clermont Auvergne Métropole	CLT	0.756
2021-12-20	Clermont Auvergne Métropole	CLT	0.756286
2021-12-21	Clermont Auvergne Métropole	CLT	0.756571
2021-12-22	Clermont Auvergne Métropole	CLT	0.756857
2021-12-23	Clermont Auvergne Métropole	CLT	0.757143
2021-12-24	Clermont Auvergne Métropole	CLT	0.757429
2021-12-25	Clermont Auvergne Métropole	CLT	0.757714
2021-12-26	Clermont Auvergne Métropole	CLT	0.758
2021-12-27	Clermont Auvergne Métropole	CLT	0.758143
2021-12-28	Clermont Auvergne Métropole	CLT	0.758286
2021-12-29	Clermont Auvergne Métropole	CLT	0.758429
2021-12-30	Clermont Auvergne Métropole	CLT	0.758571
2021-12-31	Clermont Auvergne Métropole	CLT	0.758714
2022-01-01	Clermont Auvergne Métropole	CLT	0.758857
2022-01-02	Clermont Auvergne Métropole	CLT	0.759
2022-01-03	Clermont Auvergne Métropole	CLT	0.759286
2022-01-04	Clermont Auvergne Métropole	CLT	0.759571
2022-01-05	Clermont Auvergne Métropole	CLT	0.759857
2022-01-06	Clermont Auvergne Métropole	CLT	0.760143
2022-01-07	Clermont Auvergne Métropole	CLT	0.760429
2022-01-08	Clermont Auvergne Métropole	CLT	0.760714
2022-01-09	Clermont Auvergne Métropole	CLT	0.761
2022-01-10	Clermont Auvergne Métropole	CLT	0.761286
2022-01-11	Clermont Auvergne Métropole	CLT	0.761571
2022-01-12	Clermont Auvergne Métropole	CLT	0.761857
2022-01-13	Clermont Auvergne Métropole	CLT	0.762143
2022-01-14	Clermont Auvergne Métropole	CLT	0.762429
2022-01-15	Clermont Auvergne Métropole	CLT	0.762714
2022-01-16	Clermont Auvergne Métropole	CLT	0.763
2022-01-17	Clermont Auvergne Métropole	CLT	0.763429
2022-01-18	Clermont Auvergne Métropole	CLT	0.763857
2022-01-19	Clermont Auvergne Métropole	CLT	0.764286
2022-01-20	Clermont Auvergne Métropole	CLT	0.764714
2022-01-21	Clermont Auvergne Métropole	CLT	0.765143
2022-01-22	Clermont Auvergne Métropole	CLT	0.765571
2022-01-23	Clermont Auvergne Métropole	CLT	0.766
2022-01-24	Clermont Auvergne Métropole	CLT	0.766286
2022-01-25	Clermont Auvergne Métropole	CLT	0.766571
2022-01-26	Clermont Auvergne Métropole	CLT	0.766857
2022-01-27	Clermont Auvergne Métropole	CLT	0.767143
2022-01-28	Clermont Auvergne Métropole	CLT	0.767429
2022-01-29	Clermont Auvergne Métropole	CLT	0.767714
2022-01-30	Clermont Auvergne Métropole	CLT	0.768
2022-01-31	Clermont Auvergne Métropole	CLT	0.768286
2022-02-01	Clermont Auvergne Métropole	CLT	0.768571
2022-02-02	Clermont Auvergne Métropole	CLT	0.768857
2022-02-03	Clermont Auvergne Métropole	CLT	0.769143
2022-02-04	Clermont Auvergne Métropole	CLT	0.769429
2022-02-05	Clermont Auvergne Métropole	CLT	0.769714
2022-02-06	Clermont Auvergne Métropole	CLT	0.77
2022-02-07	Clermont Auvergne Métropole	CLT	0.770286
2022-02-08	Clermont Auvergne Métropole	CLT	0.770571
2022-02-09	Clermont Auvergne Métropole	CLT	0.770857
2022-02-10	Clermont Auvergne Métropole	CLT	0.771143
2022-02-11	Clermont Auvergne Métropole	CLT	0.771429
2022-02-12	Clermont Auvergne Métropole	CLT	0.771714
2022-02-13	Clermont Auvergne Métropole	CLT	0.772
2022-02-14	Clermont Auvergne Métropole	CLT	0.772143
2022-02-15	Clermont Auvergne Métropole	CLT	0.772286
2022-02-16	Clermont Auvergne Métropole	CLT	0.772429
2022-02-17	Clermont Auvergne Métropole	CLT	0.772571
2022-02-18	Clermont Auvergne Métropole	CLT	0.772714
2022-02-19	Clermont Auvergne Métropole	CLT	0.772857
2022-02-20	Clermont Auvergne Métropole	CLT	0.773
2022-02-21	Clermont Auvergne Métropole	CLT	0.773
2022-02-22	Clermont Auvergne Métropole	CLT	0.773
2022-02-23	Clermont Auvergne Métropole	CLT	0.773
2022-02-24	Clermont Auvergne Métropole	CLT	0.773
2022-02-25	Clermont Auvergne Métropole	CLT	0.773
2022-02-26	Clermont Auvergne Métropole	CLT	0.773
2022-02-27	Clermont Auvergne Métropole	CLT	0.773
2022-02-28	Clermont Auvergne Métropole	CLT	0.773143
2022-03-01	Clermont Auvergne Métropole	CLT	0.773286
2022-03-02	Clermont Auvergne Métropole	CLT	0.773429
2022-03-03	Clermont Auvergne Métropole	CLT	0.773571
2022-03-04	Clermont Auvergne Métropole	CLT	0.773714
2022-03-05	Clermont Auvergne Métropole	CLT	0.773857
2022-03-06	Clermont Auvergne Métropole	CLT	0.774
2022-03-07	Clermont Auvergne Métropole	CLT	0.774
2022-03-08	Clermont Auvergne Métropole	CLT	0.774
2022-03-09	Clermont Auvergne Métropole	CLT	0.774
2022-03-10	Clermont Auvergne Métropole	CLT	0.774
2022-03-11	Clermont Auvergne Métropole	CLT	0.774
2022-03-12	Clermont Auvergne Métropole	CLT	0.774
2022-03-13	Clermont Auvergne Métropole	CLT	0.774
2022-03-14	Clermont Auvergne Métropole	CLT	0.774
2022-03-15	Clermont Auvergne Métropole	CLT	0.774
2022-03-16	Clermont Auvergne Métropole	CLT	0.774
2022-03-17	Clermont Auvergne Métropole	CLT	0.774
2022-03-18	Clermont Auvergne Métropole	CLT	0.774
2022-03-19	Clermont Auvergne Métropole	CLT	0.774
2022-03-20	Clermont Auvergne Métropole	CLT	0.774
2022-03-21	Clermont Auvergne Métropole	CLT	0.774143
2022-03-22	Clermont Auvergne Métropole	CLT	0.774286
2022-03-23	Clermont Auvergne Métropole	CLT	0.774429
2022-03-24	Clermont Auvergne Métropole	CLT	0.774571
2022-03-25	Clermont Auvergne Métropole	CLT	0.774714
2022-03-26	Clermont Auvergne Métropole	CLT	0.774857
2022-03-27	Clermont Auvergne Métropole	CLT	0.775
2022-03-28	Clermont Auvergne Métropole	CLT	0.775
2022-03-29	Clermont Auvergne Métropole	CLT	0.775
2022-03-30	Clermont Auvergne Métropole	CLT	0.775
2022-03-31	Clermont Auvergne Métropole	CLT	0.775
2022-04-01	Clermont Auvergne Métropole	CLT	0.775
2022-04-02	Clermont Auvergne Métropole	CLT	0.775
2022-04-03	Clermont Auvergne Métropole	CLT	0.775
2022-04-04	Clermont Auvergne Métropole	CLT	0.775
2022-04-05	Clermont Auvergne Métropole	CLT	0.775
2022-04-06	Clermont Auvergne Métropole	CLT	0.775
2022-04-07	Clermont Auvergne Métropole	CLT	0.775
2022-04-08	Clermont Auvergne Métropole	CLT	0.775
2022-04-09	Clermont Auvergne Métropole	CLT	0.775
2022-04-10	Clermont Auvergne Métropole	CLT	0.775
2022-04-11	Clermont Auvergne Métropole	CLT	0.775
2022-04-12	Clermont Auvergne Métropole	CLT	0.775
2022-04-13	Clermont Auvergne Métropole	CLT	0.775
2022-04-14	Clermont Auvergne Métropole	CLT	0.775
2022-04-15	Clermont Auvergne Métropole	CLT	0.775
2022-04-16	Clermont Auvergne Métropole	CLT	0.775
2022-04-17	Clermont Auvergne Métropole	CLT	0.775
2022-04-18	Clermont Auvergne Métropole	CLT	0.775
2022-04-19	Clermont Auvergne Métropole	CLT	0.775
2022-04-20	Clermont Auvergne Métropole	CLT	0.775
2022-04-21	Clermont Auvergne Métropole	CLT	0.775
2022-04-22	Clermont Auvergne Métropole	CLT	0.775
2022-04-23	Clermont Auvergne Métropole	CLT	0.775
2022-04-24	Clermont Auvergne Métropole	CLT	0.775
2022-04-25	Clermont Auvergne Métropole	CLT	0.775
2022-04-26	Clermont Auvergne Métropole	CLT	0.775
2022-04-27	Clermont Auvergne Métropole	CLT	0.775
2022-04-28	Clermont Auvergne Métropole	CLT	0.775
2022-04-29	Clermont Auvergne Métropole	CLT	0.775
2022-04-30	Clermont Auvergne Métropole	CLT	0.775
2022-05-01	Clermont Auvergne Métropole	CLT	0.775
2022-05-02	Clermont Auvergne Métropole	CLT	0.775143
2022-05-03	Clermont Auvergne Métropole	CLT	0.775286
2022-05-04	Clermont Auvergne Métropole	CLT	0.775429
2022-05-05	Clermont Auvergne Métropole	CLT	0.775571
2022-05-06	Clermont Auvergne Métropole	CLT	0.775714
2022-05-07	Clermont Auvergne Métropole	CLT	0.775857
2022-05-08	Clermont Auvergne Métropole	CLT	0.776
2022-05-09	Clermont Auvergne Métropole	CLT	0.776
2022-05-10	Clermont Auvergne Métropole	CLT	0.776
2022-05-11	Clermont Auvergne Métropole	CLT	0.776
2022-05-12	Clermont Auvergne Métropole	CLT	0.776
2022-05-13	Clermont Auvergne Métropole	CLT	0.776
2022-05-14	Clermont Auvergne Métropole	CLT	0.776
2022-05-15	Clermont Auvergne Métropole	CLT	0.776
2022-05-16	Clermont Auvergne Métropole	CLT	0.776
2022-05-17	Clermont Auvergne Métropole	CLT	0.776
2022-05-18	Clermont Auvergne Métropole	CLT	0.776
2022-05-19	Clermont Auvergne Métropole	CLT	0.776
2022-05-20	Clermont Auvergne Métropole	CLT	0.776
2022-05-21	Clermont Auvergne Métropole	CLT	0.776
2022-05-22	Clermont Auvergne Métropole	CLT	0.776
2022-05-23	Clermont Auvergne Métropole	CLT	0.776
2022-05-24	Clermont Auvergne Métropole	CLT	0.776
2022-05-25	Clermont Auvergne Métropole	CLT	0.776
2022-05-26	Clermont Auvergne Métropole	CLT	0.776
2022-05-27	Clermont Auvergne Métropole	CLT	0.776
2022-05-28	Clermont Auvergne Métropole	CLT	0.776
2022-05-29	Clermont Auvergne Métropole	CLT	0.776
2022-05-30	Clermont Auvergne Métropole	CLT	0.776
2022-05-31	Clermont Auvergne Métropole	CLT	0.776
2022-06-01	Clermont Auvergne Métropole	CLT	0.776
2022-06-02	Clermont Auvergne Métropole	CLT	0.776
2022-06-03	Clermont Auvergne Métropole	CLT	0.776
2022-06-04	Clermont Auvergne Métropole	CLT	0.776
2022-06-05	Clermont Auvergne Métropole	CLT	0.776
2022-06-06	Clermont Auvergne Métropole	CLT	0.776
2022-06-07	Clermont Auvergne Métropole	CLT	0.776
2022-06-08	Clermont Auvergne Métropole	CLT	0.776
2022-06-09	Clermont Auvergne Métropole	CLT	0.776
2022-06-10	Clermont Auvergne Métropole	CLT	0.776
2022-06-11	Clermont Auvergne Métropole	CLT	0.776
2022-06-12	Clermont Auvergne Métropole	CLT	0.776
2022-06-13	Clermont Auvergne Métropole	CLT	0.776143
2022-06-14	Clermont Auvergne Métropole	CLT	0.776286
2022-06-15	Clermont Auvergne Métropole	CLT	0.776429
2022-06-16	Clermont Auvergne Métropole	CLT	0.776571
2022-06-17	Clermont Auvergne Métropole	CLT	0.776714
2022-06-18	Clermont Auvergne Métropole	CLT	0.776857
2022-06-19	Clermont Auvergne Métropole	CLT	0.777
2022-06-20	Clermont Auvergne Métropole	CLT	0.777
2022-06-21	Clermont Auvergne Métropole	CLT	0.777
2022-06-22	Clermont Auvergne Métropole	CLT	0.777
2022-06-23	Clermont Auvergne Métropole	CLT	0.777
2022-06-24	Clermont Auvergne Métropole	CLT	0.777
2022-06-25	Clermont Auvergne Métropole	CLT	0.777
2022-06-26	Clermont Auvergne Métropole	CLT	0.777
2022-06-27	Clermont Auvergne Métropole	CLT	0.777
[truncated: 14,039 more rows]
