# Supplementary material for: Socioeconomic inequalities and the COVID-19 pandemic in France: Territorial analyzes based on epidemic wave and metropolitan area
Source: PLoS One. 2026 May 8;21(5):e0348201. doi: 10.1371/journal.pone.0348201 (PMC13155628; doi:10.1371/journal.pone.0348201)
Supplement: S3 Data — The database contains all socioeconomic variables used to compute the socioeconomic profiles and adjustment variables. (XLSX) [file pone.0348201.s004.xlsx]

## Sheet: Feuil1
CODE_IRIS	NOM_IRIS	INSEE_COM	NOM_COM	TYP_IRIS	LIBEPCI	P17_POP	P17_MEN	P17_PMEN	AGE_0a2	AGE_3a5	AGE_6a10	AGE_11a17	AGE_18a24	AGE_25a39	AGE_40a54	AGE_55a64	AGE_65a79	AGE_80etplus	AGE_moyen	AGE_ecart_type	AGE_median	AGE_asymetrie	FM_men_seul	FM_taille_men	FM_fam_mono	FM_couple_sans_enf	FM_couple_avec_enf	FM_hors_men	FM_pacse_mariage	IM_etrangers	IM_immigrés	IM_emmenage_moins_4ans	IM_emmenage_plus_10ans	ED_2a17ans_scol	ED_15ans_etplus_etud	ED_sans_dip	ED_CAP_BEP	ED_Bac	ED_DipSup	LOG_pieces_res	LOG_res_av1970	LOG_res_apr1990	LOG_res_moins40m	LOG_res_plus100m	LOG_res_sans_douche	LOG_res_sans_chauffage	LOG_men_stationnement	LOG_men_sans_voiture	LOG_men_voitures_2plus
383820104	Barnave-Saint-Robert	38382	Saint-Égrève	H	Métropole Grenoble-Alpes-Métropole	1668.7	783.213	1668.7	0.0211808	0.0216519	0.0640925	0.0956778	0.0735418	0.076134	0.216807	0.117624	0.175282	0.138008	47.1352	25.5971	49.5389	-0.281713	0.175029	2.13058	0.110689	0.24871	0.455818	0	0.457749	0.0154952	0.0257517	0.247096	0.581484	0.924337	0.134468	0.0871153	0.120469	0.181348	0.548647	4.22199	0.459745	0.0461784	0.0309254	0.328883	0.00898919	0.0119316	0.911487	0.0934936	0.328777
314880104	Sud	31488	Saint-Jean	H	Toulouse Métropole	2232.75	1142.11	2232.75	0.0325154	0.0401075	0.0415312	0.077684	0.0642956	0.236766	0.192796	0.0979474	0.171598	0.0447595	41.4765	23.1499	40.5156	0.124519	0.224088	1.95493	0.130459	0.262772	0.354341	0	0.378038	0.0424696	0.0713663	0.394536	0.436384	0.921208	0.0805187	0.136348	0.202912	0.204432	0.401548	3.57916	0.0563972	0.560329	0.0849729	0.205691	0.023019	0.0209657	0.93204	0.0747943	0.3558
920440109	Wilson-Rivay 1	92044	Levallois-Perret	H	Métropole du Grand Paris	2841.66	1488.1	2833.66	0.0450647	0.0308415	0.043987	0.0810853	0.0833112	0.264063	0.211815	0.0800036	0.121622	0.0382072	38.4794	22.0768	36.4365	0.277618	0.262782	1.90422	0.0906087	0.197842	0.419505	0.00281524	0.354232	0.0798003	0.102021	0.390078	0.398277	0.937935	0.0889773	0.0823821	0.0772397	0.110328	0.700904	2.59365	0.409891	0.357846	0.313154	0.0826999	0.0378642	0.00220719	0.464029	0.460494	0.0704896
385280000	Vaulnaveys-le-Bas	38528	Vaulnaveys-le-Bas	Z	Métropole Grenoble-Alpes-Métropole	1282	503	1249	0.0312012	0.0413417	0.0686427	0.0951638	0.0631825	0.150546	0.24103	0.148206	0.127145	0.0335413	40.2906	22.9557	42.8997	-0.340977	0.103175	2.4831	0.0793651	0.281746	0.519841	0.025741	0.445398	0.0226209	0.0413417	0.266613	0.531625	0.947955	0.0893513	0.128755	0.252146	0.155579	0.422747	4.84891	0.266402	0.431412	0.0656064	0.576541	0.0178926	0.198807	0.904573	0.0397614	0.66004
764980107	L'Hôpital	76498	Le Petit-Quevilly	H	Métropole Rouen Normandie	1758.24	645.065	1478.24	0.0305803	0.0539377	0.0573626	0.0711122	0.0675536	0.179431	0.161212	0.109202	0.121477	0.148131	43.9029	26.1771	43.4756	0.0489665	0.149719	2.29162	0.171951	0.210992	0.42812	0.15925	0.343388	0.0596884	0.108978	0.288773	0.421908	0.863565	0.10353	0.33709	0.267132	0.167066	0.183731	3.87695	0.508111	0.24189	0.043222	0.138077	0.0216597	0.0271846	0.740235	0.180042	0.281559
060270117	Rn7	06027	Cagnes-sur-Mer	H	Métropole Nice Côte d'Azur	3048.58	1714.92	3048.58	0.0293765	0.0235937	0.028028	0.0532239	0.0596074	0.169859	0.160863	0.135278	0.208109	0.132062	49.2689	24.4413	51.8633	-0.318444	0.285061	1.77768	0.100137	0.287581	0.305059	0	0.359797	0.0745494	0.0996283	0.34983	0.47988	0.8698	0.0684627	0.241637	0.238592	0.183377	0.265818	2.46094	0.24933	0.136479	0.300785	0.0589364	0.0178013	0.00180706	0.7835	0.191652	0.152911
590170304	Route d'Houplines 4	59017	Armentières	H	Métropole Européenne de Lille	1366.35	596.858	1366.35	0.0508849	0.0656957	0.0685396	0.0992481	0.0897568	0.23438	0.175787	0.08875	0.0965561	0.0304022	34.6393	22.6854	32.5188	0.280431	0.186755	2.28925	0.200066	0.135026	0.478153	0	0.306822	0.0880595	0.100369	0.376542	0.408414	0.882995	0.106952	0.337126	0.2548	0.125408	0.222013	4.10026	0.874734	0.0687462	0.139995	0.154859	0.0450716	0.109586	0.276215	0.297054	0.208176
930270105	Anatole France	93027	La Courneuve	H	Métropole du Grand Paris	4283.16	1658.12	4261.49	0.0503385	0.0525704	0.0701326	0.100105	0.075721	0.248777	0.193293	0.102087	0.076965	0.0300108	34.9505	21.983	33.505	0.197258	0.121074	2.57007	0.171491	0.14948	0.495806	0.00505856	0.365158	0.460922	0.492332	0.379587	0.385294	0.90018	0.103567	0.393472	0.200125	0.133264	0.206121	2.77401	0.678343	0.190455	0.31225	0.0611815	0.195678	0.0334793	0.413076	0.495313	0.0740839
132130901	Lilas-Oliviers	13213	Marseille 13e Arrondissement	H	Métropole d'Aix-Marseille-Provence	2037.88	598.719	2037.88	0.0374988	0.0424906	0.097982	0.165525	0.149245	0.126194	0.197419	0.0883229	0.0647176	0.0306045	32.1995	22.1415	25.8052	0.866371	0.0518445	3.40374	0.346767	0.0484546	0.535766	0	0.247806	0.229859	0.291742	0.209965	0.640972	0.934939	0.195586	0.616834	0.219359	0.067705	0.0378392	3.74984	0.809892	0.0245493	0.0230491	0	0.0282076	9.99201e-16	0.0864949	0.46763	0.0528421
692820201	La Jacquière	69282	Meyzieu	H	Métropole de Lyon	2154.7	848.176	2154.7	0.0328575	0.0234911	0.0664615	0.120116	0.0553989	0.0954458	0.215976	0.121949	0.178918	0.0893859	44.2211	25.29	46.886	-0.316123	0.0900274	2.54039	0.0558853	0.272095	0.576252	0	0.508719	0.0347006	0.0840876	0.222919	0.612022	0.900089	0.141357	0.241857	0.257038	0.163229	0.300403	4.45468	0.394712	0.0755931	0.0195875	0.291349	0.0316193	0.0662256	0.848689	0.0674811	0.486149
751197316	Villette 16	75119	Paris 19e Arrondissement	H	Métropole du Grand Paris	3594.83	1865.63	3594.83	0.0339206	0.0343926	0.0486083	0.0642476	0.0808748	0.287902	0.226311	0.074399	0.127145	0.0221991	38.4203	21.0754	36.5713	0.263204	0.27399	1.92688	0.10843	0.162989	0.400357	0	0.293099	0.204799	0.269084	0.358937	0.471578	0.86699	0.0920608	0.222806	0.129844	0.110171	0.491697	2.33777	0.51386	0.152197	0.489806	0.0228367	0.103402	0.00163864	0.29574	0.754586	0.0113415
751176716	Batignolles 16	75117	Paris 17e Arrondissement	H	Métropole du Grand Paris	1987.83	1028.57	1987.83	0.0260057	0.020279	0.0516019	0.0736853	0.107505	0.253814	0.192421	0.110947	0.125457	0.0382844	39.7677	21.7422	37.1858	0.356249	0.272173	1.93262	0.138936	0.167645	0.382942	0	0.301747	0.154197	0.220722	0.342139	0.452965	0.924298	0.130891	0.173121	0.0852716	0.147336	0.528533	2.5169	0.533594	0.0534393	0.350864	0.0676947	0.0682103	0.00301197	0.292997	0.586067	0.0345561
132160102	Château Fallet	13216	Marseille 16e Arrondissement	H	Métropole d'Aix-Marseille-Provence	1695.37	849.013	1695.37	0.0345811	0.0322423	0.0355434	0.0829978	0.0703735	0.174502	0.237813	0.12734	0.140169	0.0644376	42.834	23.1393	44.1068	-0.165012	0.201712	1.99687	0.194525	0.231993	0.331244	0	0.355545	0.0573005	0.0968769	0.35848	0.468145	0.902267	0.0972508	0.229981	0.221965	0.174675	0.348102	3.2517	0.775842	0.087918	0.134564	0.100552	0.0328661	0.0891121	0.322851	0.239626	0.18988
350510203	La Boulais-Bellevue	35051	Cesson-Sévigné	H	Métropole Rennes Métropole	1533.66	586.69	1454.66	0.00409866	0.0310027	0.0578411	0.0916819	0.0965946	0.0814726	0.189143	0.212218	0.218817	0.0171301	45.1948	22.928	50.1633	-0.650106	0.0617907	2.47944	0.0562302	0.398066	0.483913	0.0515109	0.583572	0.00500381	0.0154115	0.251605	0.647322	0.969613	0.153951	0.0893893	0.16113	0.125747	0.573386	5.81637	0.0348557	0.198295	0.0261336	0.80043	0.00790465	0.0815983	0.875621	0.00654949	0.681244
422181501	Bizillon-Charcot Ouest	42218	Saint-Étienne	H	Saint-Etienne Métropole	3566.69	2083.42	3556.69	0.0252573	0.0271113	0.0438269	0.069858	0.287408	0.167635	0.125139	0.0714837	0.127828	0.0544529	36.693	23.0601	28.8867	1.01557	0.348159	1.70714	0.137536	0.185794	0.246295	0.00280373	0.258444	0.124738	0.162374	0.589966	0.279312	0.879414	0.328468	0.26203	0.204977	0.161432	0.322396	2.76904	0.521335	0.282038	0.331818	0.115786	0.0358868	0.00444008	0.381766	0.424154	0.109071
213550102	Bourg-Valentin-Prévôts	21355	Longvic	H	Dijon Métropole	4376.82	2068.31	4375.82	0.0341051	0.0380762	0.064239	0.0838559	0.0890002	0.204859	0.192478	0.124502	0.122867	0.0460185	39.396	23.1143	38.034	0.176776	0.197216	2.11565	0.110209	0.225058	0.461717	0.000228466	0.357854	0.0590999	0.098801	0.375454	0.474542	0.883389	0.103493	0.20032	0.295178	0.19003	0.263673	3.77607	0.184865	0.348002	0.053881	0.208603	0.0217501	0.0227388	0.599117	0.154228	0.32378
353520101	Nord	35352	Vern-sur-Seiche	H	Métropole Rennes Métropole	2159.61	1053.88	2057.61	0.025787	0.0308556	0.0500649	0.0666032	0.072211	0.166579	0.20057	0.12577	0.166099	0.0954602	45.0738	24.2208	46.1355	-0.131493	0.22543	1.95241	0.0986604	0.288251	0.382602	0.0472297	0.397218	0.0197725	0.0302545	0.305612	0.513389	0.928148	0.0743458	0.230581	0.270995	0.161974	0.289624	3.98496	0.185184	0.396037	0.0909093	0.295741	0.0188817	0.0523102	0.843704	0.125426	0.314556
920020104	Us Metro	92002	Antony	H	Métropole du Grand Paris	3017.4	1302.17	3017.4	0.0440176	0.0415217	0.060268	0.075889	0.0705711	0.240201	0.195845	0.095633	0.0948834	0.0811703	39.3461	23.7473	37.1076	0.282798	0.138558	2.31722	0.0576666	0.235599	0.54017	0	0.447906	0.108349	0.16851	0.374081	0.431183	0.912679	0.131279	0.0643455	0.0807782	0.132604	0.686292	3.71713	0.541196	0.2702	0.115834	0.23583	0.0245839	0.00252896	0.782854	0.153262	0.280014
940210107	Sorbiers	94021	Chevilly-Larue	H	Métropole du Grand Paris	2189.57	921.527	2189.57	0.0536263	0.0707837	0.0861001	0.0561755	0.0943642	0.215205	0.202316	0.102391	0.0831667	0.0358718	35.2287	22.8762	34.0393	0.155986	0.133635	2.37602	0.297215	0.124474	0.406309	0	0.278324	0.293309	0.351161	0.36341	0.421009	0.876594	0.0912587	0.358928	0.229428	0.152845	0.203098	3.03482	0.849157	0.0258184	0.0843008	0	0.0445526	0.00730328	0.132254	0.466014	0.0868465
831370203	L'Escaillon	83137	Toulon	H	Métropole Toulon-Provence-Méditerranée	2779.63	1092.97	2587.96	0.0436799	0.044186	0.0632634	0.0781816	0.0921766	0.162263	0.189129	0.107849	0.13122	0.0880516	40.9674	25.0549	41.2028	-0.0281939	0.137154	2.36781	0.223732	0.154945	0.453178	0.0689543	0.324152	0.0473276	0.0939733	0.208759	0.559639	0.90066	0.112581	0.333282	0.259231	0.229421	0.138541	3.60317	0.703981	0.0439103	0.0374195	0.0676276	0.0360769	0.0147187	0.401976	0.246623	0.19871
950180701	La Heurneuse	95018	Argenteuil	H	Métropole du Grand Paris	2167.93	833.294	2167.93	0.0272921	0.03816	0.071739	0.0858258	0.0697628	0.141551	0.217733	0.129847	0.156007	0.0620814	42.2637	24.1556	44.2224	-0.243269	0.0694441	2.60164	0.0667024	0.251718	0.589806	0	0.521344	0.064311	0.119134	0.170448	0.65977	0.915742	0.107188	0.142261	0.239289	0.215333	0.350522	4.57596	0.351307	0.261289	0.00726346	0.426669	0.0471023	0.0456358	0.851226	0.0454665	0.500936
422620000	Saint-Maurice-en-Gourgois	42262	Saint-Maurice-en-Gourgois	Z	Saint-Etienne Métropole	1813	718.415	1813	0.0464815	0.0442249	0.0823576	0.109227	0.0493662	0.198882	0.205027	0.114194	0.102681	0.0475587	37.5598	23.5648	36.8502	0.0903301	0.111674	2.52361	0.0662884	0.205612	0.610868	0	0.441313	0.00767725	0.0170019	0.263648	0.566626	0.894201	0.0803406	0.17946	0.329296	0.203794	0.247083	4.74311	0.382504	0.376867	0.0111792	0.528017	0.029294	0.243043	0.83466	0.0740973	0.577612
061170000	Saint-Blaise	06117	Saint-Blaise	Z	Métropole Nice Côte d'Azur	1019	395	1019	0.0261157	0.029875	0.0700507	0.091476	0.0696638	0.159337	0.247122	0.17878	0.0915436	0.0360352	40.3646	22.0486	43.0298	-0.362633	0.0811383	2.57975	0.0628991	0.226874	0.619225	0	0.440834	0.0279908	0.0550152	0.199161	0.605365	0.931974	0.0772289	0.183716	0.294128	0.172059	0.272348	4.2073	0.281067	0.228487	0.0613406	0.468338	0.0450903	0.330629	0.858619	0.0563669	0.623349
130630102	La Rousse 3	13063	Miramas	H	Métropole d'Aix-Marseille-Provence	2536	834.102	2536	0.06003	0.0480607	0.113346	0.11834	0.084515	0.194531	0.166871	0.0948044	0.100321	0.0191821	33.105	22.9495	30.4486	0.347249	0.075985	3.04039	0.135069	0.129199	0.653819	0	0.370626	0.316134	0.352209	0.292297	0.463769	0.930743	0.116603	0.465094	0.265229	0.131433	0.0994074	3.73797	0.283762	0.176474	0.0290444	0.0807284	0.0215548	0	0.423622	0.193314	0.283843
060882905	La Victorine-Grinda	06088	Nice	H	Métropole Nice Côte d'Azur	2057.41	928.319	2057.41	0.0411055	0.0424027	0.0508628	0.0565033	0.0789399	0.183928	0.189423	0.107559	0.16265	0.0866264	43.1122	24.7294	43.4188	-0.0372028	0.159685	2.21627	0.134009	0.249239	0.454263	0	0.386499	0.079238	0.103062	0.206488	0.557796	0.870552	0.109006	0.231394	0.278765	0.157786	0.287131	3.18595	0.615763	0.0995217	0.077875	0.0436409	0.049912	0.00622142	0.814899	0.181984	0.213049
315554004	Nicol	31555	Toulouse	H	Toulouse Métropole	5674	2897.26	5670	0.0483477	0.041569	0.0585451	0.0657466	0.104635	0.310331	0.179839	0.0786362	0.0713099	0.0410397	35.3828	21.3069	33.1725	0.311202	0.224575	1.95702	0.164464	0.21255	0.355655	0.00070497	0.281939	0.0845005	0.112486	0.531691	0.268379	0.882872	0.0924597	0.115184	0.20203	0.179343	0.456179	3.24638	0.212395	0.636937	0.086492	0.113884	0.0290553	0.00950332	0.860632	0.144484	0.244261
751103703	Saint-Vincent de Paul 3	75110	Paris 10e Arrondissement	H	Métropole du Grand Paris	2335.17	1268.26	2323.17	0.030892	0.0247775	0.0345408	0.0602139	0.0935383	0.341403	0.243472	0.0832967	0.0665162	0.0213494	37.0884	18.7774	35.4994	0.253863	0.276374	1.83178	0.0912106	0.246845	0.304523	0.00513883	0.305673	0.164298	0.1936	0.389885	0.371317	0.915741	0.102454	0.103225	0.0660089	0.102114	0.700884	2.3595	0.847123	0.0993195	0.513198	0.068585	0.0960873	0.00206795	0.0792484	0.834276	0.0240146
930050802	Ambourget 2	93005	Aulnay-sous-Bois	H	Métropole du Grand Paris	2877.4	830.592	2877.4	0.0796165	0.0854146	0.112696	0.118625	0.0829176	0.232134	0.184437	0.0630835	0.03596	0.00511533	27.5863	19.9289	26.2502	0.201125	0.0513576	3.46428	0.168301	0.0518404	0.677931	0	0.3073	0.45858	0.458317	0.32337	0.350217	0.881503	0.127352	0.484669	0.170268	0.178348	0.129125	3.20079	0.636996	0.04664	0.0451104	0.00636776	0.0955758	0.00881947	0.455493	0.372646	0.118685
132110602	Air Bel-Pommeraie	13211	Marseille 11e Arrondissement	H	Métropole d'Aix-Marseille-Provence	2376.81	717.986	2376.81	0.036378	0.0547435	0.124855	0.136745	0.0951877	0.143754	0.199107	0.0976421	0.101149	0.01044	33.0794	22.6176	30.0731	0.398756	0.0590363	3.31039	0.197658	0.0970515	0.59152	0	0.346524	0.161202	0.259961	0.21014	0.59099	0.923999	0.172544	0.454257	0.274256	0.160509	0.0757641	3.79723	0.551908	0.0891012	0.00688448	0.013564	0.112123	0	0.121531	0.497073	0.171635
593500115	lille centre 15	59350	Lille	H	Métropole Européenne de Lille	2589.5	1232.32	2470.5	0.0290144	0.0262047	0.0492616	0.0685809	0.305832	0.247935	0.139086	0.0626033	0.058367	0.0131149	31.3908	18.4697	26.1918	0.844464	0.228849	2.00476	0.156115	0.171074	0.312494	0.0459549	0.216279	0.146836	0.155625	0.535205	0.272317	0.890037	0.299762	0.198078	0.0857747	0.117742	0.55246	2.85707	0.556881	0.298596	0.239738	0.0731933	0.0403584	0.00706254	0.307408	0.459099	0.0865514
633450000	Saint-Genès-Champanelle	63345	Saint-Genès-Champanelle	Z	Clermont Auvergne Métropole	3612	1433	3603	0.0429125	0.0459579	0.0836102	0.0872093	0.0484496	0.181617	0.217608	0.139812	0.121539	0.0312846	38.8239	23.2792	40.659	-0.236491	0.089779	2.51431	0.0621547	0.263812	0.581492	0.00249169	0.488095	0.0107973	0.0221484	0.240078	0.543158	0.913978	0.0893731	0.0959655	0.22405	0.178613	0.446925	4.91835	0.263084	0.361479	0.00976971	0.610607	0.0174459	0.221912	0.866015	0.0376832	0.66783
930500112	Iris 12	93050	Neuilly-sur-Marne	H	Métropole du Grand Paris	3020.08	1128.99	2966.08	0.0486083	0.0382624	0.0602587	0.107198	0.0798383	0.235387	0.209273	0.116899	0.082831	0.0214446	35.9178	21.5214	34.8632	0.147001	0.0975376	2.62719	0.126245	0.14498	0.608124	0.0178805	0.387072	0.17819	0.218858	0.318163	0.51152	0.894922	0.129671	0.210298	0.190631	0.198885	0.342536	3.48909	0.313211	0.273119	0.112301	0.181426	0.31221	0.0472841	0.730093	0.207901	0.235984
315570107	Fanjeau	31557	Tournefeuille	H	Toulouse Métropole	4514.28	1775.12	4487.28	0.0312531	0.032333	0.0879341	0.11735	0.0656541	0.18726	0.250151	0.132144	0.075258	0.0206631	36.6209	21.447	37.3714	-0.104968	0.0846118	2.52788	0.115722	0.218468	0.565714	0.00598094	0.430242	0.0500044	0.0759204	0.367126	0.440223	0.917915	0.11629	0.0815421	0.157018	0.145825	0.570013	4.51209	0.00908615	0.610061	0.0241545	0.477908	0.0208812	0.0201809	0.915648	0.0314185	0.581563
130260102	Plaine Sud	13026	Châteauneuf-les-Martigues	H	Métropole d'Aix-Marseille-Provence	3334.36	1491	3334.36	0.0574694	0.0345402	0.0668114	0.0874871	0.0672951	0.231255	0.181325	0.103935	0.136812	0.03307	38.0534	23.3082	36.2843	0.227702	0.143793	2.23633	0.139903	0.254516	0.442471	0	0.380907	0.0418075	0.0597789	0.497657	0.284194	0.897145	0.0672964	0.243708	0.257943	0.159543	0.28537	3.54524	0.262328	0.224482	0.0678638	0.151306	0.0145291	0.0536752	0.677379	0.0982124	0.425645
385330000	Venon	38533	Venon	Z	Métropole Grenoble-Alpes-Métropole	729	307	729	0.0203774	0.0322201	0.0456427	0.0711013	0.0723322	0.155056	0.203334	0.14129	0.201461	0.057185	45.177	23.4534	47.1104	-0.247305	0.0892355	2.37459	0.0644365	0.318002	0.492799	0	0.523127	0.0274679	0.0654517	0.225971	0.600114	0.914281	0.110046	0.0935749	0.13177	0.119765	0.629456	5.24391	0.266529	0.333727	0.0381816	0.711914	0.0169162	0.209837	0.949148	0.0242618	0.681296
950180304	Ambroise Thomas	95018	Argenteuil	H	Métropole du Grand Paris	3708.38	1537.73	3708.38	0.0720585	0.0562169	0.0601638	0.0686087	0.0748787	0.285635	0.211032	0.0937899	0.0676298	0.00998584	33.6437	20.7038	33.2379	0.0588116	0.144563	2.41159	0.0975455	0.160496	0.570163	0	0.393387	0.235402	0.312686	0.416405	0.307503	0.871513	0.0921904	0.21265	0.179415	0.174563	0.393194	2.92442	0.415435	0.472437	0.285445	0.0757764	0.124476	0.00643116	0.614789	0.2779	0.170448
920440121	Eiffel 4	92044	Levallois-Perret	H	Métropole du Grand Paris	2457.18	1139.98	2457.18	0.0239016	0.0416634	0.0511661	0.0774566	0.0984103	0.214356	0.195724	0.119352	0.131595	0.0463745	40.2115	22.7551	38.5458	0.219602	0.191614	2.15546	0.25361	0.127827	0.392283	0	0.26684	0.139003	0.232463	0.296415	0.522294	0.921068	0.129722	0.308365	0.199409	0.161615	0.285526	2.72061	0.2271	0.0626485	0.17167	0.0306259	0.0490562	0.00190011	0.298423	0.605362	0.0355869
441620505	Moulin du Bois	44162	Saint-Herblain	H	Nantes Métropole	1561.43	739.364	1561.43	0.0763389	0.0462245	0.0637151	0.0591595	0.0938149	0.218927	0.136733	0.0969471	0.162229	0.0459112	38.2379	24.8725	35.2795	0.356829	0.201269	2.11185	0.129406	0.182215	0.464125	0	0.371422	0.0964324	0.117154	0.418785	0.383314	0.885233	0.0847402	0.190004	0.305635	0.188751	0.23304	3.70026	0.478403	0.0183227	0.0189027	0.00929754	0.0231907	0	0.557733	0.151961	0.214002
940680204	Le Vieux Saint-Maur 4	94068	Saint-Maur-des-Fossés	H	Métropole du Grand Paris	2009.26	952.57	2009.26	0.0259494	0.0270907	0.0448101	0.0992828	0.0741007	0.177734	0.237658	0.120428	0.125371	0.0675745	42.0634	23.007	43.0062	-0.122938	0.177052	2.10931	0.126581	0.247159	0.409756	0	0.381223	0.0611319	0.112351	0.305539	0.52617	0.943628	0.137291	0.130007	0.0998647	0.161415	0.566917	3.42142	0.648339	0.0607527	0.232623	0.262968	0.028268	0.0125963	0.570406	0.213616	0.219314
574800102	Friches	57480	Montigny-lès-Metz	H	Metz Métropole	3277.37	1734.58	3277.37	0.0243251	0.0271084	0.0536625	0.0634067	0.0607851	0.198213	0.201197	0.137755	0.150492	0.0830551	44.4092	23.4839	45.0447	-0.0811885	0.250575	1.88944	0.0980648	0.258113	0.378771	0	0.396175	0.0218404	0.0502569	0.353838	0.457676	0.969246	0.093994	0.153053	0.230047	0.167411	0.388959	3.75698	0.774774	0.0595419	0.107803	0.256351	0.00973723	0.0133855	0.630874	0.16982	0.256825
060270103	L'Hubac	06027	Cagnes-sur-Mer	H	Métropole Nice Côte d'Azur	2450.85	1194.11	2450.85	0.0405729	0.0343898	0.0481124	0.0522471	0.063169	0.188748	0.185963	0.148135	0.158091	0.0805724	44.245	24.0954	45.4777	-0.153478	0.189075	2.05244	0.115806	0.274056	0.400885	0	0.39691	0.0709476	0.102802	0.318923	0.497511	0.881072	0.0763646	0.184471	0.193756	0.196174	0.333006	3.23239	0.327728	0.164333	0.125495	0.189128	0.0233861	0.0197234	0.761092	0.180018	0.28414
831260502	Fructidor-Vendemiaire	83126	La Seyne-sur-Mer	H	Métropole Toulon-Provence-Méditerranée	2539.29	737.83	2473.96	0.0454938	0.06037	0.109783	0.131354	0.107156	0.180433	0.165842	0.106668	0.0757558	0.0171454	32.0385	22.1974	28.5571	0.470521	0.0618229	3.35302	0.224565	0.0745819	0.606944	0.0257288	0.328222	0.229808	0.332444	0.142981	0.595322	0.903774	0.126096	0.455346	0.244264	0.1338	0.0652933	3.71492	0.266331	0.0176269	0.0304183	0.0730812	0.215153	6.66134e-16	0.0758793	0.363443	0.18061
920400505	Colombiers 2	92040	Issy-les-Moulineaux	H	Métropole du Grand Paris	5137.01	2111.69	5074.01	0.0396459	0.0395285	0.0651527	0.0855767	0.0836597	0.210165	0.252824	0.108242	0.0800111	0.0351953	37.3867	21.7248	37.4194	-0.00451165	0.13112	2.40282	0.148308	0.177093	0.528892	0.012264	0.346935	0.0862219	0.167984	0.271597	0.522535	0.915766	0.122063	0.116737	0.129025	0.150468	0.558665	3.08585	0.108943	0.640032	0.079634	0.0444138	0.04949	0	0.799572	0.304848	0.102651
940810308	Robespierre	94081	Vitry-sur-Seine	H	Métropole du Grand Paris	1962.13	732.991	1961.13	0.0486654	0.061754	0.0625866	0.0805326	0.0881207	0.22749	0.18648	0.1012	0.11062	0.032551	36.4901	22.9417	34.7445	0.228266	0.0926723	2.67551	0.141151	0.185509	0.504441	0.000509652	0.387304	0.275152	0.378237	0.244066	0.538305	0.869964	0.150265	0.325785	0.219183	0.166238	0.243628	3.34788	0.279659	0.0288632	0.0131093	0.0176529	0.153536	0.00545115	0.416658	0.367877	0.105979
310530000	Beaupuy	31053	Beaupuy	Z	Toulouse Métropole	1340	451	1176	0.0239523	0.029943	0.047917	0.084595	0.0636148	0.123392	0.249851	0.18165	0.157709	0.0373757	43.9856	22.5119	47.093	-0.414108	0.0547775	2.60754	0.0843872	0.324685	0.519285	0.122388	0.485407	0.0239396	0.0583297	0.164554	0.680251	0.921751	0.102011	0.161697	0.238749	0.158879	0.390004	5.14916	0.148865	0.291183	0.00221992	0.668992	0.0333246	0.113352	0.868901	0.0177637	0.675717
692860202	Mont Blanc	69286	Rillieux-la-Pape	H	Métropole de Lyon	2189.52	938.075	2189.52	0.0548029	0.0696166	0.0720949	0.0517552	0.0676971	0.202279	0.162767	0.144413	0.141699	0.0328748	38.6863	24.1954	37.7372	0.117682	0.13118	2.33406	0.192371	0.220703	0.441908	0	0.364639	0.131868	0.222375	0.258436	0.517081	0.890621	0.0795869	0.299013	0.238448	0.179115	0.193409	3.68229	0.451646	0.0470345	0.00342438	0.111706	0.0545661	0.0105464	0.19025	0.244333	0.11499
674821202	Neudorf Ouest Centre-Est	67482	Strasbourg	H	Eurométropole de Strasbourg	2132.86	1129.54	2038.2	0.0236954	0.0312217	0.0517199	0.0670238	0.126044	0.256785	0.172759	0.0822422	0.112315	0.0761952	39.7505	23.0005	35.9202	0.4996	0.298508	1.80444	0.107771	0.232539	0.29481	0.0443847	0.268917	0.193319	0.229809	0.542338	0.314344	0.935424	0.149424	0.162458	0.164194	0.131872	0.498202	2.8766	0.465319	0.144612	0.158783	0.0957372	0.0282681	0.00271436	0.403668	0.371742	0.0998393
940760109	Centre Ville Est	94076	Villejuif	H	Métropole du Grand Paris	2777.45	1269.68	2776.45	0.0339711	0.0316762	0.0648026	0.0837862	0.121284	0.212782	0.207114	0.113387	0.0972219	0.0339748	37.4919	21.9321	35.8219	0.228425	0.176375	2.18673	0.158643	0.184991	0.417157	0.000360043	0.342284	0.140547	0.236966	0.312614	0.477891	0.892923	0.1294	0.160578	0.154663	0.174654	0.468047	2.95643	0.304631	0.553653	0.140743	0.0586838	0.0482618	2.33147e-15	0.572479	0.381065	0.0888855
452840101	Puits de Ville-Centre Ville	45284	Saint-Jean-de-Braye	H	Orléans Métropole	3463.44	1739.53	3438.88	0.045137	0.0446815	0.070964	0.0888874	0.0707485	0.221476	0.219776	0.106004	0.0920291	0.0402966	37.1962	22.567	36.3517	0.112262	0.25607	1.97691	0.174371	0.167858	0.381656	0.00709077	0.274956	0.099323	0.13693	0.406899	0.39812	0.88671	0.0876335	0.228621	0.241408	0.186504	0.281361	3.21324	0.236172	0.117059	0.109095	0.0910148	0.0243116	0.019433	0.599631	0.218745	0.224279
920240302	Gabriel Peri	92024	Clichy	H	Métropole du Grand Paris	1683.72	805.156	1683.72	0.0405096	0.0405804	0.065787	0.0593629	0.0705895	0.257208	0.231675	0.103609	0.104102	0.0265771	38.0146	21.5652	37.1473	0.120653	0.207839	2.09118	0.126897	0.146005	0.482994	0	0.394888	0.195642	0.293716	0.330379	0.445143	0.883453	0.0772707	0.226163	0.192482	0.141788	0.409626	2.68156	0.868393	0.00820402	0.392113	0	0.101172	0.00429796	0.162378	0.647616	0.0557113
930140104	Iris 3	93014	Clichy-sous-Bois	H	Métropole du Grand Paris	3429.37	1037.76	3429.37	0.0418344	0.0574189	0.0968604	0.136151	0.124641	0.182388	0.173772	0.105618	0.0681174	0.013198	31.8513	21.4896	28.3079	0.494666	0.0597808	3.30459	0.237443	0.0875625	0.581142	0	0.310924	0.374014	0.401561	0.197725	0.612513	0.914252	0.155606	0.550707	0.180539	0.13028	0.0853441	3.17784	0.144016	0.0476637	0.121093	0.0660974	0.0745853	0	0.214536	0.50145	0.0859172
764840104	Briqueterie-Avenue Anderten-Violettes	76484	Oissel	H	Métropole Rouen Normandie	3194.17	1173.4	3021.49	0.029685	0.0532215	0.0745676	0.0904185	0.0717934	0.17138	0.197322	0.11915	0.119238	0.0732231	40.0864	24.4503	40.6339	-0.0671671	0.090993	2.57499	0.133872	0.213341	0.558344	0.0540588	0.398462	0.0426101	0.074368	0.287951	0.450459	0.929954	0.106396	0.281864	0.313856	0.172426	0.180205	4.44521	0.340333	0.383498	0.0168032	0.296331	0.0241584	0.0792177	0.701788	0.136008	0.435009
372330106	Est	37233	Saint-Pierre-des-Corps	H	Tours Métropole Val de Loire	2570.27	1066.42	2476.57	0.0235373	0.0328907	0.0712906	0.0846528	0.0640742	0.118756	0.191544	0.148477	0.200085	0.0646921	44.6365	24.6063	47.6597	-0.368593	0.115385	2.32233	0.126782	0.318374	0.432071	0.0364547	0.420415	0.0487954	0.0743719	0.22286	0.646053	0.962987	0.10995	0.329636	0.313891	0.119108	0.16257	4.30127	0.638929	0.0523263	0.0156234	0.254784	0.0128148	0.0415621	0.691177	0.11244	0.340264
212311602	Fauconnet	21231	Dijon	H	Dijon Métropole	2099.49	1099.73	2039.15	0.0255177	0.0265876	0.0505351	0.0700766	0.107449	0.193872	0.148987	0.141106	0.124244	0.111625	43.5304	24.5138	42.4396	0.133489	0.262282	1.85424	0.13818	0.254772	0.30626	0.0287373	0.357338	0.0524516	0.0673079	0.387704	0.47272	0.913904	0.127322	0.176383	0.221182	0.168627	0.38908	3.59054	0.555439	0.105789	0.135904	0.165158	0.00867964	0.0113519	0.510385	0.196023	0.228827
920750103	Aristide Briand	92075	Vanves	H	Métropole du Grand Paris	2917.1	1354.66	2715.1	0.0292959	0.0205385	0.053107	0.0808352	0.115685	0.209526	0.209709	0.0986165	0.0860703	0.0966169	40.6942	23.352	38.3995	0.294795	0.242882	2.00426	0.0739457	0.188911	0.465273	0.0692475	0.352537	0.088911	0.127849	0.426366	0.379534	0.945082	0.157752	0.120947	0.0576251	0.107764	0.67596	2.91697	0.538614	0.300543	0.348809	0.14368	0.0272756	0	0.514706	0.438226	0.0767991
692750107	Bonneveau	69275	Décines-Charpieu	H	Métropole de Lyon	2523.69	1001.46	2498.02	0.0473679	0.0388971	0.0606049	0.0727144	0.0719644	0.18596	0.189631	0.154541	0.13521	0.0431097	40.5673	23.5713	41.6605	-0.13914	0.111926	2.49439	0.0927593	0.208171	0.570033	0.0101702	0.439914	0.0788769	0.174833	0.286114	0.465954	0.838971	0.083729	0.265974	0.25059	0.15801	0.267843	4.16515	0.22692	0.236596	0.0159521	0.187402	0.00828816	0.0717355	0.761281	0.101369	0.449219
693860201	Puvis de Chavannes	69386	Lyon 6e Arrondissement	H	Métropole de Lyon	2321.85	1118.23	2261.53	0.0340689	0.0314078	0.0570596	0.0712783	0.135	0.212118	0.155776	0.110434	0.130209	0.0626481	39.6727	23.6105	36.2984	0.428744	0.224528	2.02241	0.0795227	0.237264	0.435515	0.0259765	0.399105	0.0632758	0.0789343	0.484834	0.326038	0.939144	0.210797	0.0548609	0.0573831	0.119331	0.731054	3.4344	0.802756	0.113086	0.116566	0.351647	0.0210263	0.00501292	0.281567	0.284585	0.161542
130140106	Secteur Rural-Hameaux	13014	Berre-l'Étang	H	Métropole d'Aix-Marseille-Provence	2206.26	826.416	2078.26	0.033421	0.0363795	0.0694604	0.0974178	0.0891841	0.166112	0.278241	0.0965685	0.0942752	0.0389404	38.1105	22.1686	40.4038	-0.310347	0.0831636	2.51479	0.134227	0.236712	0.537295	0.0580159	0.375851	0.110636	0.129176	0.331039	0.507609	0.884732	0.101789	0.350629	0.260668	0.150339	0.187958	3.79475	0.306335	0.448844	0.0949593	0.344873	0.0542594	0.170747	0.886355	0.0377879	0.550253
691490303	Montmein	69149	Oullins	H	Métropole de Lyon	2070.89	1041.23	2070.89	0.0376	0.0365016	0.0459345	0.0855716	0.146749	0.158721	0.196514	0.0836972	0.135133	0.0735779	39.9258	24.1917	38.0229	0.235977	0.227991	1.98889	0.124701	0.190947	0.415942	0	0.374773	0.0268817	0.0532688	0.414079	0.455119	0.84116	0.220089	0.143107	0.269256	0.215509	0.335037	3.80286	0.479119	0.17154	0.138484	0.094321	0.0186726	0.00325472	0.318061	0.213163	0.212574
593500408	Justice	59350	Lille	H	Métropole Européenne de Lille	2212.14	1426.49	2189.14	0.030564	0.0207678	0.0360278	0.0291084	0.29036	0.349912	0.131415	0.0676399	0.029794	0.014411	31.6393	16.6128	28.7278	0.525765	0.432343	1.53463	0.0938945	0.151619	0.209843	0.0103972	0.152076	0.102063	0.137156	0.633271	0.212414	0.848743	0.207318	0.177711	0.0915375	0.156546	0.538614	2.41874	0.566929	0.249556	0.451523	0.0580065	0.0501145	0.0143066	0.192222	0.577712	0.061403
930300104	Iris No 0104	93030	Dugny	H	Métropole du Grand Paris	1723.74	621.542	1723.74	0.0764565	0.0606547	0.0944937	0.101061	0.0851405	0.252981	0.198703	0.0709403	0.0426647	0.0169042	30.3997	20.6318	29.5486	0.123753	0.0951395	2.77333	0.180948	0.0934572	0.610217	0	0.319885	0.158866	0.240225	0.329276	0.436421	0.833405	0.122862	0.253709	0.247123	0.208601	0.230617	3.06454	0.298501	0.589835	0.0917075	0.0161828	0.0648968	0	0.595957	0.257594	0.178099
930510404	Champy 4	93051	Noisy-le-Grand	H	Métropole du Grand Paris	2785.71	1098.15	2785.71	0.0646331	0.049993	0.0872713	0.0896521	0.0768897	0.260084	0.18147	0.0882896	0.0822445	0.0194727	33.4657	21.8318	32.0818	0.190173	0.125297	2.53673	0.1923	0.126849	0.531256	0	0.312996	0.173868	0.237906	0.272049	0.348565	0.893525	0.107174	0.251814	0.187636	0.209761	0.292939	3.16586	0.292164	0.338993	0.0689507	0.00821702	0.0475815	4.55191e-15	0.561006	0.224255	0.162572
751187104	Goutte d'Or 4	75118	Paris 18e Arrondissement	H	Métropole du Grand Paris	2426.96	1315.15	2415.96	0.0329728	0.0346255	0.0557073	0.0616245	0.0923892	0.345098	0.208597	0.0810084	0.0773973	0.0105799	35.5327	19.199	34.0338	0.234223	0.304599	1.83702	0.1382	0.157218	0.306565	0.00453243	0.251843	0.23108	0.24474	0.357476	0.288063	0.895562	0.0953912	0.194955	0.0717494	0.170323	0.52756	2.25799	0.758507	0.0862948	0.584543	0.0463952	0.106594	0.00785828	0.133055	0.823614	0.0157156
060600000	Falicon	06060	Falicon	Z	Métropole Nice Côte d'Azur	1992	797	1950	0.0183385	0.0301951	0.0454695	0.0965028	0.0710436	0.10402	0.221529	0.152602	0.178995	0.081305	45.7614	24.02	48.4956	-0.341491	0.0893004	2.44668	0.0918356	0.296319	0.51724	0.0210843	0.503497	0.0318752	0.0623187	0.230141	0.595421	0.94939	0.135177	0.141887	0.216516	0.152174	0.448352	4.3922	0.34956	0.283828	0.03927	0.555522	0.0165267	0.164755	0.817096	0.065583	0.56612
831290103	Audibert	83129	Six-Fours-les-Plages	H	Métropole Toulon-Provence-Méditerranée	2236.95	1130.35	2236.95	0.0245058	0.0416694	0.035709	0.0628807	0.0720137	0.164936	0.194694	0.133653	0.202744	0.0671942	45.3915	23.8155	47.0675	-0.211121	0.218877	1.979	0.0890541	0.26761	0.419118	0	0.40796	0.0204228	0.0519426	0.321447	0.499578	0.912776	0.0939657	0.253196	0.266723	0.202076	0.213532	3.14342	0.396932	0.177958	0.22932	0.102546	0.0299637	0.0475125	0.56825	0.172132	0.312588
212311303	Tanneries	21231	Dijon	H	Dijon Métropole	1859.22	939.844	1640.56	0.0274011	0.0271897	0.0290278	0.0540537	0.171739	0.213687	0.183192	0.125716	0.12082	0.0471749	40.2507	22.0113	37.4867	0.376711	0.291482	1.74556	0.129446	0.292179	0.266479	0.117612	0.280008	0.0497331	0.0700498	0.458887	0.397321	0.878655	0.080344	0.124727	0.29728	0.185272	0.3067	3.12269	0.240344	0.168387	0.172907	0.0827978	0.0256951	0.00112005	0.601053	0.251377	0.142243
674820305	Gare Nord Est	67482	Strasbourg	H	Eurométropole de Strasbourg	2721.74	1633.18	2697.74	0.0264161	0.0182068	0.0251342	0.0424756	0.280289	0.296612	0.143643	0.0684348	0.0563287	0.0424598	34.6543	19.423	30.0729	0.707623	0.361374	1.65183	0.0594766	0.212586	0.233748	0.00881788	0.226532	0.115376	0.149012	0.576231	0.237436	0.857425	0.265684	0.106545	0.124622	0.147521	0.576744	2.56055	0.468478	0.184427	0.394301	0.130683	0.0216968	0.00580353	0.21265	0.615427	0.0543983
751114314	Roquette 14	75111	Paris 11e Arrondissement	H	Métropole du Grand Paris	2065.53	1272.36	2065.53	0.0472636	0.0174377	0.0347406	0.0283973	0.0656089	0.404999	0.195962	0.104925	0.085268	0.0153979	37.9931	18.9595	35.5969	0.379163	0.35827	1.62339	0.10928	0.231518	0.243637	0	0.264033	0.105469	0.141794	0.40394	0.411746	0.840998	0.0614364	0.07618	0.0414347	0.101836	0.744222	2.11905	0.599271	0.301998	0.50135	0.0237687	0.0560929	6.66134e-16	0.330029	0.761188	0.0111835
930710105	Savigny 2	93071	Sevran	H	Métropole du Grand Paris	1626.35	586.034	1626.35	0.0503968	0.0479122	0.0942756	0.100581	0.0802186	0.167362	0.185353	0.111988	0.113595	0.0483176	36.9845	24.2717	35.5916	0.172169	0.107431	2.77518	0.190981	0.133084	0.532066	0	0.340839	0.302736	0.342568	0.298499	0.491469	0.866161	0.114894	0.417184	0.244739	0.157288	0.102243	3.43978	0.755386	0.0741986	0.106919	0.0736807	0.0710711	0.0263305	0.240617	0.461365	0.107209
930610104	Belvédère	93061	Le Pré-Saint-Gervais	H	Métropole du Grand Paris	1873.89	931.25	1873.89	0.0409789	0.0309291	0.0624662	0.0712293	0.0644746	0.270686	0.19967	0.116126	0.116932	0.0265072	38.5775	21.7868	36.8916	0.232141	0.248707	2.01223	0.0849751	0.189467	0.425118	0	0.333416	0.147148	0.229107	0.254749	0.498949	0.900999	0.092801	0.201168	0.154232	0.168639	0.42497	2.49118	0.236736	0.0569441	0.35988	0.0845319	0.0587994	0.00365347	0.503451	0.512208	0.0543811
693850202	La Sarra	69385	Lyon 5e Arrondissement	H	Métropole de Lyon	1546.4	651.103	1282.4	0.0296798	0.0302876	0.0506352	0.0950076	0.0919081	0.159174	0.189187	0.12484	0.11202	0.117262	42.9689	24.8651	43.2048	-0.0284644	0.268451	1.96958	0.147011	0.175419	0.394403	0.17072	0.291813	0.168949	0.207909	0.3665	0.458778	0.928203	0.153881	0.256112	0.101042	0.132896	0.479653	3.60492	0.596087	0.0840734	0.160732	0.178105	0.0479941	0.0103587	0.480204	0.337261	0.146536
593500304	Cordonnier	59350	Lille	H	Métropole Européenne de Lille	2154.73	1372.19	2154.73	0.0145601	0.0161898	0.0149455	0.033749	0.498765	0.148112	0.094256	0.0872766	0.0642037	0.0279425	32.4359	19.1725	23.0592	1.46722	0.422818	1.57028	0.104361	0.0922739	0.168349	0	0.139694	0.0539304	0.0946397	0.618486	0.228369	0.95055	0.50047	0.257026	0.159448	0.163182	0.369311	2.5254	0.250838	0.217668	0.452744	0.0413172	0.0566017	0.00259169	0.436589	0.515604	0.073084
131170105	La Plaine	13117	Vitrolles	H	Métropole d'Aix-Marseille-Provence	1754.84	697.425	1754.84	0.021632	0.0417469	0.0624358	0.101656	0.0807747	0.142324	0.179749	0.158825	0.178205	0.0326521	41.7848	23.7782	43.85	-0.260563	0.104436	2.51617	0.190722	0.216735	0.46533	0	0.409347	0.0299531	0.0835411	0.14376	0.69926	0.945621	0.117927	0.220059	0.340032	0.20332	0.169722	4.28917	0.067796	0.1037	0.0383796	0.1778	0.0403971	0.0372289	0.471184	0.148605	0.432842
331620104	Vigean	33162	Eysines	H	Bordeaux Métropole	2579.03	1050.63	2578.03	0.0242658	0.0586337	0.0845028	0.101318	0.0874196	0.185696	0.214068	0.114262	0.0907255	0.0391091	36.7498	22.7658	35.8459	0.119121	0.137914	2.4538	0.196997	0.0990062	0.543278	0.000387736	0.326881	0.169085	0.21682	0.227319	0.504278	0.956836	0.114707	0.291321	0.285531	0.202733	0.148562	3.90887	0.421208	0.0603281	0.0433931	0.143104	0.0148172	0.0188519	0.318274	0.23535	0.285883
060880205	Riquier-Fontaine de la Ville	06088	Nice	H	Métropole Nice Côte d'Azur	2193.87	1176.96	2193.87	0.0229861	0.0252642	0.0411095	0.0509584	0.0844147	0.184813	0.17217	0.139414	0.184435	0.0944352	46.3104	23.8246	47.3553	-0.131571	0.250911	1.86402	0.108099	0.254727	0.354331	0	0.361848	0.101174	0.13167	0.4029	0.468518	0.934724	0.117257	0.203528	0.217725	0.164216	0.31479	2.58281	0.579575	0.143554	0.24455	0.0345954	0.0173839	0.0049329	0.317971	0.457127	0.0568714
693870103	Centre Berthelot	69387	Lyon 7e Arrondissement	H	Métropole de Lyon	2677.64	1642.88	2677.64	0.0239426	0.0180336	0.0252243	0.0347993	0.32665	0.294025	0.12532	0.0497616	0.0733006	0.0289439	33.5698	18.8927	28.3973	0.821347	0.364914	1.62984	0.0451903	0.235603	0.238162	0	0.24268	0.0737609	0.091646	0.60428	0.266352	0.937054	0.300298	0.0694193	0.0981485	0.119329	0.677205	2.39867	0.63757	0.196791	0.406361	0.0863195	0.0531945	0.010962	0.118675	0.556938	0.0710634
370500101	Fontaine-Blanche	37050	Chambray-lès-Tours	H	Tours Métropole Val de Loire	4040.07	1912.75	3969.07	0.0258357	0.0363612	0.0542894	0.0854984	0.130266	0.14742	0.222826	0.124261	0.117297	0.055945	40.1828	23.1423	41.2773	-0.141877	0.196978	2.07506	0.1007	0.267312	0.423387	0.0175744	0.392096	0.038555	0.0659469	0.410982	0.405932	0.927247	0.162944	0.146655	0.275486	0.181921	0.343937	3.73145	0.229684	0.431739	0.242669	0.289308	0.0200434	0.0486977	0.673969	0.111824	0.378966
930100302	La Remise à Jorelle	93010	Bondy	H	Métropole du Grand Paris	4523.69	1463.34	4333.02	0.0627575	0.0584876	0.0977344	0.107228	0.0862489	0.2171	0.198475	0.0728984	0.0510058	0.0480643	32.6417	22.6097	30.6454	0.264887	0.0844172	2.96104	0.145525	0.0868352	0.660894	0.0421486	0.312315	0.186462	0.289189	0.261773	0.456243	0.908904	0.135192	0.285945	0.198095	0.182102	0.289992	3.56049	0.46865	0.459424	0.0564234	0.100709	0.0252224	0.0177662	0.716362	0.280274	0.175639
930460104	Iris 4	93046	Livry-Gargan	H	Métropole du Grand Paris	2452.71	833.588	2217.71	0.0304899	0.0354523	0.0762095	0.102811	0.0844123	0.152736	0.221707	0.104065	0.0841559	0.107962	40.4597	24.7288	41.1296	-0.0812755	0.103366	2.66044	0.171508	0.17135	0.535222	0.0958122	0.325946	0.149054	0.202631	0.207073	0.489715	0.939111	0.133157	0.323024	0.213824	0.158532	0.249766	3.6488	0.308892	0.255455	0.10528	0.211668	0.0224918	0.00224469	0.645637	0.184587	0.247193
331920110	Naudet	33192	Gradignan	H	Bordeaux Métropole	2167.43	1498.81	1861.47	0.0153691	0.0104413	0.00944038	0.0174826	0.527256	0.281266	0.0819611	0.0319778	0.0238045	0.00100195	28.0017	12.8505	23.0898	1.14671	0.668678	1.24196	0.0579672	0.125579	0.098569	0.141162	0.106446	0.174749	0.19064	0.825881	0.0798057	0.736766	0.411368	0.121424	0.209203	0.220042	0.400424	1.57602	0.20651	0.251788	0.728922	0.0151228	0.0208948	0.00219409	0.303175	0.347867	0.0706507
751103707	Saint-Vincent de Paul 7	75110	Paris 10e Arrondissement	H	Métropole du Grand Paris	3000.09	1213.51	2831.09	0.0363417	0.0355958	0.0768017	0.0998984	0.106334	0.225966	0.211048	0.09402	0.0638954	0.050099	35.9027	22.0376	33.9854	0.261006	0.16698	2.33298	0.216289	0.140329	0.432857	0.0563318	0.292417	0.179075	0.216422	0.407672	0.445674	0.952692	0.138305	0.205306	0.10205	0.130924	0.51931	2.75131	0.745827	0.074987	0.300337	0.0801586	0.103832	3.33067e-15	0.136227	0.716054	0.0119593
290190131	Bellevue Centre	29019	Brest	H	Brest Métropole	1926.43	1020.32	1828.43	0.0336942	0.0323577	0.0365018	0.0614995	0.181768	0.183536	0.141972	0.102305	0.126801	0.0995652	41.11	24.5725	36.7607	0.531	0.306103	1.79202	0.0908688	0.204283	0.309139	0.0508712	0.282195	0.070307	0.0716043	0.471005	0.357261	0.946824	0.207191	0.229479	0.268819	0.198535	0.196194	3.45562	0.343491	0.0366478	0.16641	0.069661	0.0233627	1.9984e-15	0.41191	0.275041	0.177128
593500303	Catinat	59350	Lille	H	Métropole Européenne de Lille	2892.93	1992.63	2879.93	0.0157743	0.0185816	0.0326897	0.0425671	0.539688	0.185771	0.0945595	0.0368218	0.0244351	0.00911167	27.3719	14.7542	22.3401	1.02312	0.51549	1.44529	0.0794826	0.10095	0.16288	0.00449372	0.118138	0.0729085	0.100467	0.70085	0.165208	0.885718	0.503184	0.17314	0.110589	0.119672	0.564002	2.09195	0.357232	0.296564	0.637871	0.0453879	0.0735578	0.00345407	0.359485	0.563516	0.044746
692560702	Dumas-Genas	69256	Vaulx-en-Velin	H	Métropole de Lyon	4773.2	1647.08	4571.2	0.0572879	0.0483725	0.0905808	0.0944762	0.0953729	0.222164	0.164997	0.101164	0.0813349	0.0442498	34.691	23.1662	32.1782	0.325407	0.103175	2.77533	0.148243	0.12427	0.601715	0.0423195	0.353118	0.220891	0.275169	0.330406	0.382067	0.877739	0.105408	0.340586	0.225753	0.158205	0.217299	3.67672	0.432117	0.446508	0.0499936	0.128023	0.0376868	0.0133454	0.615017	0.207703	0.283915
341160101	Village	34116	Grabels	H	Montpellier Méditerranée Métropole	3088.26	1278.02	3028.26	0.0263301	0.0319118	0.0614904	0.0746757	0.081017	0.169708	0.202588	0.125429	0.164742	0.0621085	42.7934	23.7836	43.7916	-0.125917	0.11474	2.3695	0.110992	0.252583	0.494761	0.0194284	0.433088	0.0263595	0.054367	0.331776	0.506046	0.90871	0.114985	0.124519	0.202015	0.179702	0.432335	4.40696	0.190671	0.437628	0.04795	0.482988	0.0271269	0.0900597	0.824457	0.0567505	0.497829
673650102	Est	67365	Ostwald	H	Eurométropole de Strasbourg	2549.28	1016.47	2454.28	0.0247968	0.0403064	0.0651572	0.101733	0.0663143	0.161972	0.225039	0.114731	0.134589	0.0653604	41.1933	23.8507	42.471	-0.160721	0.116405	2.41452	0.108122	0.216135	0.551038	0.0372669	0.408046	0.0337982	0.0834749	0.313473	0.459677	0.94339	0.104885	0.150177	0.282528	0.167767	0.362585	4.17776	0.358513	0.387551	0.0225745	0.38598	0.0152029	0.0360716	0.77513	0.101012	0.407475
692440203	La Raude	69244	Tassin-la-Demi-Lune	H	Métropole de Lyon	5501.92	2564.32	5347.92	0.0412273	0.0482758	0.0579312	0.0822435	0.0664241	0.223781	0.201929	0.089152	0.120199	0.0688366	39.5337	23.864	37.7561	0.223464	0.197193	2.08551	0.13332	0.208336	0.439855	0.0279902	0.350029	0.107027	0.129634	0.407601	0.370905	0.866352	0.0894582	0.190704	0.219341	0.141005	0.398385	3.43033	0.275793	0.405372	0.0494518	0.0871219	0.0327099	0.00370475	0.796848	0.153842	0.237659
920510402	Parc de Neuilly 2	92051	Neuilly-sur-Seine	H	Métropole du Grand Paris	2824.57	1346.86	2687.57	0.0243837	0.0277197	0.0636392	0.0810623	0.0588351	0.1465	0.210452	0.117255	0.165029	0.105124	45.1255	24.7202	46.51	-0.168016	0.234185	1.99543	0.126266	0.208552	0.415847	0.048503	0.384598	0.105456	0.181564	0.318031	0.429127	0.974116	0.117175	0.10741	0.0724823	0.145515	0.641219	3.25876	0.3939	0.114148	0.20633	0.302709	0.0714016	0.00243328	0.729503	0.279442	0.217142
831290104	Verger	83129	Six-Fours-les-Plages	H	Métropole Toulon-Provence-Méditerranée	2536.88	1342.18	2536.88	0.0408834	0.0362796	0.0507247	0.0602846	0.0590464	0.179	0.167734	0.102856	0.157692	0.145499	45.7647	25.9432	46.1582	-0.0455019	0.257953	1.89012	0.130248	0.20658	0.366297	0	0.339797	0.0210717	0.0463948	0.418156	0.352455	0.893775	0.0921427	0.250717	0.253551	0.206746	0.230218	3.01837	0.404252	0.0991189	0.242839	0.0856467	0.0330073	0.0192773	0.546469	0.249374	0.258428
631131101	La Fontaine du Bac	63113	Clermont-Ferrand	H	Clermont Auvergne Métropole	5108.97	2699.42	5092.97	0.0475024	0.0300942	0.0566381	0.0606831	0.193332	0.200067	0.163675	0.111302	0.108032	0.0286727	36.3917	22.1948	32.8198	0.482799	0.280137	1.88669	0.116659	0.18775	0.377714	0.00313175	0.305727	0.13929	0.193663	0.427839	0.401495	0.865516	0.210624	0.262746	0.25539	0.143038	0.283246	3.17492	0.3288	0.297919	0.246265	0.114206	0.0372644	0.00985799	0.518806	0.234802	0.187056
690290601	Essarts-Nord	69029	Bron	H	Métropole de Lyon	1873.71	958.731	1864.71	0.0150233	0.0299263	0.0507912	0.074548	0.153356	0.180646	0.178419	0.119182	0.117427	0.0806822	41.1739	23.444	38.6675	0.320727	0.245089	1.94497	0.117229	0.240159	0.363139	0.00480336	0.373101	0.0553085	0.120215	0.359277	0.438501	0.952418	0.167269	0.162006	0.176742	0.152087	0.457839	3.43922	0.429332	0.214667	0.303181	0.273439	0.0377344	0.011895	0.681137	0.246979	0.274581
593600303	république	59360	Loos	H	Métropole Européenne de Lille	1809.87	869.771	1809.87	0.0276633	0.0358477	0.054477	0.0622944	0.155855	0.178685	0.181371	0.148402	0.0990403	0.056365	39.6052	22.8586	37.8387	0.23184	0.203217	2.08086	0.114257	0.207918	0.419274	0	0.343934	0.0486009	0.0909729	0.34905	0.454801	0.883384	0.14934	0.22285	0.197308	0.179466	0.347395	4.21278	0.661378	0.190392	0.140875	0.201994	0.102236	0.0258173	0.518639	0.212893	0.296834
440260103	Madeleine	44026	Carquefou	H	Nantes Métropole	2966.76	1140.93	2966.76	0.0339597	0.0361424	0.054193	0.113274	0.0761522	0.0946729	0.222695	0.146292	0.186239	0.0363794	42.4082	24.1095	45.7589	-0.416935	0.0642411	2.6003	0.108236	0.308504	0.502695	0	0.533603	0.0746772	0.0726366	0.256125	0.612701	0.910336	0.146863	0.140501	0.243089	0.193799	0.38084	5.2201	0.0291079	0.153333	0.0528967	0.591412	0.0134763	0.0330781	0.819444	0.0258074	0.583381
920020306	Lionel Terray	92002	Antony	H	Métropole du Grand Paris	2103.02	825.32	2103.02	0.0399718	0.056512	0.0541708	0.0988361	0.13348	0.199958	0.167915	0.118826	0.0935308	0.0368	36.0172	22.7398	33.1938	0.372481	0.135717	2.54813	0.184659	0.10648	0.541177	0	0.312621	0.202697	0.316318	0.337765	0.445334	0.916667	0.162274	0.352945	0.149201	0.162633	0.274911	3.28556	0.599372	0.252522	0.164346	0.0563439	0.0558962	0.00561217	0.232942	0.390235	0.148838
132020202	Les Carmes	13202	Marseille 2e Arrondissement	H	Métropole d'Aix-Marseille-Provence	1480.03	614.355	1475.03	0.0235164	0.0283494	0.0714993	0.101867	0.119172	0.149252	0.195291	0.13412	0.137875	0.0390578	39.7218	23.2246	40.4548	-0.0946813	0.146342	2.40093	0.235303	0.155684	0.415327	0.0033783	0.304246	0.147492	0.277116	0.281707	0.510556	0.955696	0.159182	0.384362	0.167577	0.17413	0.216575	3.08743	0.784818	0.0745396	0.0807096	0.0815126	0.0315594	0.00682928	0.230239	0.562433	0.0259443
132080404	Crémieux Vallence	13208	Marseille 8e Arrondissement	H	Métropole d'Aix-Marseille-Provence	2175	1014.2	2045.66	0.0332562	0.0349519	0.0658029	0.108157	0.0631192	0.14466	0.182134	0.102102	0.160253	0.105564	43.0509	25.7223	43.8474	-0.0928947	0.225446	2.01702	0.164191	0.211644	0.378899	0.0594637	0.374497	0.0312449	0.0653422	0.449238	0.394292	0.933495	0.165384	0.105714	0.11839	0.162556	0.569343	3.66707	0.788177	0.10691	0.10469	0.310742	0.0200095	0.0137097	0.416535	0.330602	0.199444
930510403	Champy 3	93051	Noisy-le-Grand	H	Métropole du Grand Paris	2621.5	878.735	2621.5	0.0523243	0.058044	0.0820047	0.141201	0.115862	0.167017	0.195939	0.110118	0.0637701	0.0137187	32.1795	21.6135	29.2385	0.408216	0.0706368	2.98327	0.297783	0.116345	0.482724	0	0.25451	0.268928	0.328012	0.322142	0.510981	0.912734	0.129309	0.351907	0.201964	0.162573	0.205562	3.52379	0.153636	0.167594	0.00952689	0.0665101	0.0983931	0	0.28328	0.454891	0.0777939
631130403	Ballainvilliers	63113	Clermont-Ferrand	H	Clermont Auvergne Métropole	2025.32	1373.47	2001.32	0.013557	0.0149574	0.0265036	0.064656	0.324072	0.195779	0.136867	0.0794472	0.0966657	0.0474946	36.2991	21.1746	29.0227	1.03092	0.487859	1.45712	0.0732244	0.19234	0.191559	0.01185	0.212274	0.0544075	0.065892	0.634229	0.238978	0.959072	0.333427	0.0817502	0.103225	0.149337	0.634966	2.55437	0.455505	0.0904827	0.450694	0.13724	0.0276248	0.00218525	0.408071	0.40658	0.095667
940110103	Haut Bonneuil	94011	Bonneuil-sur-Marne	H	Métropole du Grand Paris	2221.98	745.931	2221.98	0.0377817	0.0475034	0.0755899	0.102559	0.094693	0.149438	0.209322	0.138249	0.0988101	0.0460536	38.0166	23.5111	38.2913	-0.0350461	0.0609524	2.9788	0.138538	0.146076	0.629645	0	0.413744	0.109258	0.219051	0.281206	0.549189	0.927347	0.126963	0.249075	0.214648	0.171771	0.304443	4.54574	0.394787	0.299955	0.0136659	0.410002	0.0518986	0.0379254	0.751963	0.139666	0.404101
372330101	Ouest	37233	Saint-Pierre-des-Corps	H	Tours Métropole Val de Loire	2783.69	1223.71	2776.69	0.0460924	0.0270434	0.0664888	0.0883905	0.0644514	0.186208	0.205837	0.124041	0.142694	0.0487525	40.5867	23.6487	41.4504	-0.109576	0.141216	2.26909	0.0743366	0.268213	0.491713	0.00251469	0.408017	0.0606307	0.101918	0.333983	0.507406	0.90929	0.105934	0.203292	0.249276	0.154481	0.342139	4.15536	0.646144	0.254987	0.0640092	0.309266	0.00780508	0.0650739	0.702126	0.109145	0.350865
543951202	Citadelle Sellier C. de Foucauld	54395	Nancy	H	Métropole du Grand Nancy	2658.54	1597.84	2658.54	0.0236268	0.0189046	0.0378676	0.0469586	0.217209	0.270663	0.152486	0.0808934	0.113921	0.0374703	37.5558	21.0543	33.0398	0.643483	0.341206	1.66383	0.101757	0.238862	0.234249	0	0.258843	0.0617697	0.0839509	0.556052	0.280521	0.930033	0.236195	0.118572	0.112579	0.142743	0.58771	3.02103	0.669139	0.114265	0.241023	0.134243	0.0245891	0.00873934	0.309969	0.298096	0.14689
311490901	Naspe-Selery	31149	Colomiers	H	Toulouse Métropole	6310.82	2699.24	6304.82	0.0394429	0.0529917	0.0754263	0.0875247	0.0841022	0.235325	0.209428	0.116053	0.0804282	0.0192781	35.5062	21.4912	34.5492	0.133594	0.133444	2.33577	0.146814	0.220104	0.488315	0.000950741	0.376386	0.0754855	0.101446	0.393375	0.348003	0.91242	0.0909713	0.132998	0.194796	0.171443	0.453857	3.84818	0.0356125	0.555201	0.0428737	0.28999	0.0264637	0.0392692	0.843149	0.0714985	0.455559
930290102	Economie 2	93029	Drancy	H	Métropole du Grand Paris	2708.79	948.433	2708.79	0.0215648	0.0447653	0.0619785	0.105416	0.109591	0.189673	0.173704	0.129685	0.118371	0.0452512	38.6795	23.1575	36.5651	0.27392	0.0821472	2.85607	0.0944182	0.178764	0.599859	0	0.445439	0.2667	0.343011	0.214072	0.572571	0.911109	0.131643	0.382294	0.232213	0.153243	0.181035	3.88253	0.616161	0.12897	0.14699	0.205644	0.0473763	0.0282392	0.666678	0.209057	0.27136
751207702	Belleville 2	75120	Paris 20e Arrondissement	H	Métropole du Grand Paris	2834.76	1507.78	2794.43	0.0418059	0.0246565	0.0387155	0.0529289	0.117686	0.276109	0.203136	0.109391	0.101451	0.0341186	38.6735	21.1288	36.3683	0.327312	0.280314	1.85334	0.111954	0.195838	0.343	0.0142281	0.287622	0.144584	0.198128	0.380286	0.415654	0.890316	0.117724	0.107561	0.0784407	0.144141	0.63763	2.46379	0.639476	0.197934	0.426171	0.0590081	0.0698238	0.00727893	0.220415	0.72568	0.0292312
350580000	La Chapelle-Chaussée	35058	La Chapelle-Chaussée	Z	Métropole Rennes Métropole	1271	451	1271	0.0440598	0.06845	0.097561	0.118804	0.0479937	0.216365	0.211644	0.0896932	0.0778914	0.0275374	33.8572	22.4356	32.9673	0.118997	0.0745098	2.81818	0.0431373	0.14902	0.713725	0	0.424076	0.00708104	0.0149489	0.217939	0.509835	0.963158	0.118987	0.116049	0.254321	0.159259	0.42963	4.9867	0.394678	0.421286	0.0332594	0.536585	0.0266075	0.494457	0.902439	0.0399113	0.627494
751135004	Gare 4	75113	Paris 13e Arrondissement	H	Métropole du Grand Paris	2415	910.999	2415	0.0281573	0.0331263	0.0484472	0.0881988	0.0993789	0.207453	0.207867	0.132919	0.108075	0.0463768	39.7944	22.3443	38.6786	0.149806	0.104762	2.65093	0.0973085	0.169772	0.552795	0	0.418219	0.388406	0.596273	0.261284	0.580952	0.901826	0.167769	0.512392	0.0743494	0.0954151	0.258984	2.38968	0.149286	0.0351262	0.277717	0.00768386	0.122942	2.22045e-16	0.788145	0.600439	0.0285401
751124623	Picpus 23	75112	Paris 12e Arrondissement	H	Métropole du Grand Paris	2485.33	1319.76	2481.33	0.0356892	0.0364026	0.0449397	0.0593866	0.072754	0.25044	0.174185	0.117723	0.139561	0.0689188	41.8396	23.3929	40.0312	0.231911	0.251403	1.88013	0.091508	0.259762	0.347537	0.00160944	0.394268	0.108728	0.139949	0.378406	0.415057	0.875012	0.0994629	0.0876734	0.0740914	0.11209	0.695418	2.79111	0.888014	0.0149022	0.304413	0.0846017	0.0602722	6.66134e-16	0.284691	0.598601	0.0427964
422180804	Barra Revollier	42218	Saint-Étienne	H	Saint-Etienne Métropole	2485.98	1325.17	2485.98	0.04969	0.0327043	0.0357457	0.0703498	0.0927479	0.21698	0.173634	0.111368	0.139338	0.0774419	41.5509	24.0936	40.1437	0.175223	0.258272	1.87597	0.0979699	0.250576	0.360433	0	0.355188	0.0938585	0.0951983	0.453541	0.367113	0.84242	0.104087	0.214609	0.274673	0.163533	0.26523	3.39254	0.570512	0.24565	0.0348429	0.0623479	0.0313004	0	0.614549	0.235835	0.178697
335500106	Clemenceau-Pontac-Sallegourde-Pont Langon	33550	Villenave-d'Ornon	H	Bordeaux Métropole	6051.45	2597.25	6004.45	0.0353445	0.0419004	0.0475985	0.0828371	0.088464	0.216095	0.20668	0.13126	0.103559	0.0462607	39.313	22.533	38.207	0.147241	0.130918	2.31185	0.11357	0.221809	0.496305	0.00776664	0.403698	0.0731399	0.102202	0.382887	0.444361	0.893259	0.0966631	0.186422	0.241848	0.201504	0.319041	4.08915	0.289969	0.3573	0.0512561	0.318053	0.0278802	0.0576326	0.76549	0.0961911	0.455757
940030105	Jean Mac_ 2	94003	Arcueil	H	Métropole du Grand Paris	2797.83	1253.01	2712.83	0.0397623	0.0218389	0.0562122	0.0942773	0.102579	0.150649	0.213997	0.146572	0.0803503	0.0937621	41.1711	23.9423	42.2689	-0.137557	0.185847	2.16505	0.279441	0.138803	0.362966	0.0303802	0.254486	0.133719	0.166736	0.226463	0.532361	0.898301	0.117659	0.291676	0.270043	0.150624	0.225528	3.11377	0.703622	0.126188	0.168377	0.0411553	0.0755796	0.00334561	0.435678	0.421208	0.0815776
940440103	Saint-Martin	94044	Limeil-Brévannes	H	Métropole du Grand Paris	1832.96	606.29	1832.96	0.0491304	0.0478022	0.11909	0.113931	0.110802	0.154444	0.169165	0.11354	0.095543	0.0265512	33.8331	23.34	30.3703	0.445094	0.0680049	3.02323	0.266807	0.109226	0.50095	0	0.302972	0.224148	0.295915	0.288082	0.538222	0.873436	0.110425	0.367168	0.299873	0.12675	0.134853	3.95729	0.620576	0.15118	0.0289369	0.070132	0.0228125	0.016406	0.443019	0.322728	0.211957
920510406	Parc de Neuilly 6	92051	Neuilly-sur-Seine	H	Métropole du Grand Paris	2248.62	1052.21	2248.62	0.0245408	0.0378654	0.0685803	0.0956455	0.0864701	0.146692	0.232727	0.123065	0.118583	0.0658303	40.8032	23.6596	42.4186	-0.204828	0.21485	2.13705	0.120166	0.173765	0.484113	0	0.398226	0.101659	0.160392	0.3754	0.390047	0.939252	0.141038	0.087878	0.024752	0.110227	0.753114	3.32954	0.64261	0.0377607	0.210006	0.31695	0.0638198	0	0.619122	0.309218	0.232374
060881503	Jeanne d'Arc-Fuon-Cauda	06088	Nice	H	Métropole Nice Côte d'Azur	2014.25	1050.03	2014.25	0.0310131	0.0280546	0.0516498	0.0657925	0.111659	0.160462	0.197311	0.0999319	0.167462	0.0866645	43.3838	24.4072	43.6448	-0.0320887	0.25155	1.91828	0.107914	0.226124	0.371769	0	0.394019	0.0752258	0.124075	0.3704	0.423686	0.89684	0.168426	0.210111	0.129757	0.139613	0.446606	2.8035	0.793739	0.0721101	0.246649	0.10912	0.0206671	0.00853384	0.358885	0.41675	0.11213
335190101	Centre Bourg	33519	Le Taillan-Médoc	H	Bordeaux Métropole	3705.69	1481.46	3693.69	0.0298222	0.0384197	0.0679732	0.100764	0.0623324	0.150992	0.241533	0.134334	0.128692	0.0451364	40.6133	23.257	42.8806	-0.292466	0.0805369	2.49328	0.0966443	0.24698	0.562416	0.00323837	0.499455	0.0231079	0.0370811	0.283019	0.529111	0.922294	0.096821	0.110006	0.23994	0.181985	0.416388	4.69489	0.143145	0.436156	0.0114247	0.548387	0.0168011	0.0981183	0.87164	0.0376344	0.604839
330320102	Centre	33032	Bassens	H	Bordeaux Métropole	2801.8	1223.51	2801.8	0.0448965	0.0462995	0.0771659	0.0978604	0.0719046	0.207296	0.191161	0.104174	0.109085	0.0501578	37.536	23.6198	35.9323	0.203681	0.151986	2.28996	0.136442	0.210708	0.476684	0	0.338828	0.0880393	0.128025	0.408979	0.370046	0.876833	0.0816676	0.252605	0.333002	0.163772	0.193548	3.8	0.376707	0.334137	0.0714859	0.156627	0.0289157	0.0281124	0.559839	0.1751	0.311647
751207705	Belleville 5	75120	Paris 20e Arrondissement	H	Métropole du Grand Paris	1909.61	884.48	1909.61	0.0321105	0.0286648	0.0586133	0.0988428	0.0832528	0.201358	0.226891	0.0931615	0.141278	0.0358269	39.526	22.6156	38.8024	0.0959874	0.208672	2.15902	0.166929	0.159333	0.420977	0	0.27867	0.151347	0.246059	0.283346	0.594537	0.904261	0.11468	0.165142	0.154081	0.140736	0.476323	2.85304	0.551899	0.0123427	0.32536	0.0377957	0.0594687	0.00869465	0.28887	0.680826	0.0361143
130930000	Saint-Estève-Janson	13093	Saint-Estève-Janson	Z	Métropole d'Aix-Marseille-Provence	381	146	356	0.0209974	0.0288714	0.0761155	0.110236	0.0629921	0.15748	0.257218	0.115486	0.133858	0.0367454	40.2808	22.6829	42.3571	-0.274608	0.123288	2.43836	0.0547945	0.219178	0.575342	0.0656168	0.419948	0.0131234	0.0393701	0.258427	0.530899	0.917647	0.0833333	0.155556	0.244444	0.174074	0.374074	4.63699	0.246575	0.342466	0.0684932	0.541096	0.0205479	0.253425	0.712329	0.0205479	0.623288
930310203	Iris 7	93031	Épinay-sur-Seine	H	Métropole du Grand Paris	2483.19	1090.65	2483.19	0.0562238	0.0573705	0.0668018	0.0671984	0.0626333	0.247765	0.174664	0.0943496	0.124964	0.0480297	37.7875	23.7997	35.7231	0.260225	0.162274	2.2768	0.103695	0.206227	0.499498	0	0.400843	0.189435	0.24888	0.324536	0.392747	0.886567	0.0841508	0.192775	0.220267	0.204392	0.305149	3.15351	0.644721	0.200283	0.166709	0.0564607	0.0515742	0.00343865	0.67057	0.24251	0.118428
330631101	Capucins-Victoire 1	33063	Bordeaux	H	Bordeaux Métropole	2553.48	1776.46	2509.48	0.0371202	0.0164909	0.0153911	0.026483	0.187427	0.379269	0.170195	0.0920235	0.0566257	0.0189753	35.7866	17.9239	33.0134	0.464163	0.50492	1.41263	0.0647331	0.183043	0.180411	0.0172314	0.189287	0.188133	0.188394	0.60469	0.215154	0.753114	0.187341	0.170552	0.158716	0.144331	0.48423	2.10558	0.823401	0.086873	0.542916	0.0275062	0.153472	0.00378222	0.253127	0.621418	0.030931
577510105	Pregenie	57751	Woippy	H	Metz Métropole	2839.91	1057.27	2839.91	0.0588415	0.0496722	0.0939984	0.0994064	0.103795	0.170213	0.182789	0.129663	0.0909689	0.020653	34.5874	22.9153	32.7551	0.239879	0.120147	2.68607	0.177885	0.132491	0.55085	0	0.322865	0.250643	0.302141	0.36183	0.39617	0.867463	0.124349	0.492476	0.221001	0.145979	0.0984869	3.46052	0.334146	0.0979586	0.132142	0.0726729	0.0669653	0.00456677	0.316148	0.348649	0.135914
764100102	La Maine	76410	Maromme	H	Métropole Rouen Normandie	2318.88	1121.23	2296.88	0.0321136	0.0348252	0.0430657	0.0793259	0.0648634	0.209063	0.193719	0.0909942	0.18706	0.0649706	43.026	23.9236	42.6554	0.0464637	0.193152	2.04854	0.0780419	0.298334	0.408923	0.00948733	0.397231	0.0194287	0.0425747	0.273037	0.519629	0.927539	0.0961532	0.196033	0.259246	0.189512	0.31093	4.04036	0.570266	0.0355924	0.0427332	0.18722	0.00536537	0.0344708	0.799386	0.0805603	0.321814
574630802	Lothaire Nord Hall aux Marchandises	57463	Metz	H	Metz Métropole	2343.63	1348.01	2224.63	0.0310312	0.0249679	0.0247911	0.0402499	0.12063	0.316991	0.142725	0.0976553	0.141813	0.0591449	41.1783	22.1534	36.4092	0.645823	0.331602	1.65031	0.104909	0.291664	0.226066	0.0507762	0.296879	0.101671	0.14273	0.526445	0.284622	0.864888	0.113687	0.14632	0.193806	0.172301	0.458637	3.03983	0.487034	0.187175	0.121272	0.0680846	0.0331854	3.88578e-15	0.600224	0.262564	0.127635
830690106	Pyanet-Pere Eternel	83069	Hyères	H	Métropole Toulon-Provence-Méditerranée	4094.12	1690.81	3742.12	0.0341342	0.0313881	0.0548441	0.0835621	0.115318	0.196509	0.179312	0.118853	0.141334	0.0447466	39.8453	23.2154	37.8776	0.254278	0.158522	2.21321	0.113712	0.262515	0.459706	0.0859764	0.379147	0.0348804	0.0755219	0.403547	0.440715	0.918026	0.126116	0.17445	0.259269	0.202646	0.285716	3.47143	0.211324	0.189307	0.151531	0.158674	0.0224042	0.109249	0.659204	0.072252	0.382415
940330103	Plateau	94033	Fontenay-sous-Bois	H	Métropole du Grand Paris	3597.68	1450.91	3588.68	0.0367244	0.0467269	0.0666525	0.0998993	0.0758943	0.176314	0.235102	0.106687	0.109462	0.0465371	38.5095	23.171	38.8244	-0.0407654	0.119979	2.47341	0.101855	0.164552	0.598948	0.00250162	0.437401	0.14721	0.185316	0.259838	0.509607	0.923636	0.137836	0.188611	0.127632	0.157905	0.484469	3.75176	0.715753	0.116701	0.207676	0.255524	0.0592502	0.0260565	0.552125	0.245906	0.239594
940420102	Jaures	94042	Joinville-le-Pont	H	Métropole du Grand Paris	2032.54	956.079	1961.54	0.0401634	0.0440174	0.0353466	0.0545901	0.0847977	0.266788	0.164248	0.106632	0.121557	0.0818586	41.151	23.6331	37.6512	0.444269	0.193457	2.05166	0.144636	0.27547	0.357145	0.0349307	0.34031	0.11657	0.171356	0.338451	0.390311	0.803643	0.102813	0.0987363	0.168271	0.179895	0.497173	2.91055	0.61885	0.178422	0.150208	0.0513512	0.0430907	0	0.544223	0.309132	0.124059
930550601	Église Nord	93055	Pantin	H	Métropole du Grand Paris	3759.07	1833.33	3757.07	0.0398369	0.0376632	0.0540755	0.0630249	0.0815401	0.234297	0.18972	0.110126	0.143936	0.0457801	40.3249	23.0859	38.3763	0.253218	0.215672	2.04932	0.155685	0.218935	0.36819	0.000532047	0.364155	0.253513	0.274006	0.328016	0.502486	0.836012	0.129226	0.246701	0.178181	0.17055	0.345032	2.70686	0.459022	0.111657	0.283096	0.0434844	0.0508964	0	0.478854	0.522005	0.0723044
130280112	Quartier de l'Hopital	13028	La Ciotat	H	Métropole d'Aix-Marseille-Provence	2008.98	936.836	1851.65	0.0374286	0.0136024	0.0612637	0.057192	0.0595062	0.163498	0.162425	0.0977594	0.202513	0.144812	47.8427	25.6994	49.2666	-0.166208	0.209591	1.97649	0.172815	0.235096	0.356558	0.0783141	0.323699	0.0307859	0.0626184	0.401775	0.426819	0.903812	0.053876	0.217571	0.215881	0.239501	0.247167	3.28215	0.543394	0.331387	0.0555501	0.061282	0.0329284	0.0371043	0.564895	0.233438	0.230312
543950903	Saint-Sebastien Cyffle	54395	Nancy	H	Métropole du Grand Nancy	1816.51	1281.93	1816.51	0.0160522	0.00329654	0.0148599	0.0229412	0.239501	0.218086	0.13016	0.0933606	0.159993	0.101749	44.0639	23.0827	38.054	0.781092	0.499691	1.41702	0.0536035	0.218385	0.142886	0	0.235628	0.0804131	0.116467	0.524812	0.314353	0.875231	0.243234	0.151831	0.154906	0.164157	0.476838	2.71248	0.456591	0.0583241	0.257031	0.110957	0.0438089	0	0.428688	0.456645	0.0559019
920730102	Carnot Gambetta 1	92073	Suresnes	H	Métropole du Grand Paris	4636.03	2121.04	4543.03	0.0406112	0.0476265	0.0745554	0.063441	0.0719359	0.29918	0.186881	0.082185	0.0764519	0.0571321	36.6915	22.3335	34.4445	0.301827	0.191124	2.14189	0.0759869	0.211971	0.482951	0.0200604	0.377577	0.112302	0.172107	0.419259	0.314586	0.941178	0.0776923	0.119789	0.096076	0.102744	0.652446	2.83908	0.401073	0.380985	0.2638	0.0959495	0.056351	0.00520064	0.597944	0.351887	0.126912
764750101	Ouest	76475	Franqueville-Saint-Pierre	H	Métropole Rouen Normandie	3012.08	1190.02	3009.08	0.0309124	0.0329391	0.0652675	0.103995	0.06459	0.14538	0.226554	0.147185	0.14568	0.0374971	41.1373	23.284	43.5171	-0.30663	0.0774331	2.5286	0.0792969	0.272647	0.553102	0.000995988	0.498188	0.0150154	0.0438255	0.298168	0.478083	0.928739	0.130756	0.135818	0.230177	0.175203	0.401843	4.99032	0.160303	0.429858	0.020993	0.568141	0.0149601	0.0607756	0.911024	0.0450956	0.531955
060880401	Mont Boron	06088	Nice	H	Métropole Nice Côte d'Azur	1731.08	992.956	1731.08	0.0263829	0.0174283	0.0297417	0.0531232	0.0314709	0.0944049	0.155068	0.149905	0.300335	0.14214	54.3178	23.8824	60.5463	-0.782396	0.286118	1.74336	0.0799596	0.359695	0.259729	0	0.453005	0.117394	0.151531	0.298537	0.561522	0.851975	0.0724109	0.187371	0.129577	0.155612	0.488977	3.24177	0.620932	0.0865497	0.110218	0.247436	0.0398501	0.00578274	0.740682	0.203859	0.203719
830620103	Le Thouar	83062	La Garde	H	Métropole Toulon-Provence-Méditerranée	3820.9	1878.36	3742.9	0.0253597	0.0306546	0.0526066	0.058483	0.0548495	0.173384	0.147795	0.139784	0.177117	0.139966	47.6509	25.2714	49.9142	-0.268685	0.201614	1.99264	0.136091	0.293185	0.36002	0.0204138	0.398631	0.0205207	0.0343967	0.32577	0.470769	0.853058	0.0880886	0.198178	0.252542	0.185622	0.288467	3.59081	0.384031	0.202191	0.0641686	0.142594	0.0149223	0.0212542	0.609971	0.141345	0.311674
060883102	Parc des Sports	06088	Nice	H	Métropole Nice Côte d'Azur	3412.43	1525.71	3310.43	0.0484552	0.0399475	0.0509068	0.0651599	0.074972	0.249539	0.209346	0.133793	0.0985096	0.0293713	38.4031	21.8447	37.3741	0.141323	0.154442	2.16976	0.138023	0.234031	0.453407	0.0298908	0.355521	0.0558157	0.0793915	0.372958	0.409985	0.782505	0.0707214	0.155499	0.201601	0.177628	0.409061	2.88067	0.0508567	0.501302	0.120903	0.049017	0.0213176	0.0107408	0.874537	0.0788655	0.371555
382520000	Montchaboud	38252	Montchaboud	Z	Métropole Grenoble-Alpes-Métropole	339	139	339	0.0117994	0.0235988	0.0619469	0.117994	0.0442478	0.0707965	0.247788	0.106195	0.253687	0.0619469	46.7891	24.2967	49.5833	-0.345015	0.0625	2.43885	0.046875	0.375	0.515625	0	0.578171	0.0176991	0.0471976	0.120944	0.722714	0.985714	0.137931	0.115538	0.215139	0.131474	0.482072	5.14388	0.223022	0.273381	0.0215827	0.690647	0.0143885	0.158273	0.892086	0.0431655	0.640288
130320101	Campagne Ouest-Zone Industrielle-Rastel-Ponte	13032	Éguilles	H	Métropole d'Aix-Marseille-Provence	1922	795	1921	0.0239334	0.0296566	0.057232	0.091051	0.0556712	0.170135	0.203434	0.144121	0.182102	0.0426639	43.2562	23.317	44.977	-0.221393	0.0890052	2.41635	0.0497382	0.316754	0.5	0.000520291	0.510406	0.0218522	0.0437045	0.301406	0.567413	0.924791	0.0970213	0.111264	0.183379	0.165522	0.506868	4.70566	0.228931	0.298113	0.072956	0.602516	0.0113208	0.169811	0.859119	0.027673	0.646541
331190103	Cavaillès-Camparian	33119	Cenon	H	Bordeaux Métropole	3521.23	1515.96	3259.22	0.0291359	0.0391024	0.04517	0.0807166	0.0758774	0.185186	0.188908	0.122301	0.141422	0.0921801	43.1392	24.3368	43.321	-0.0224147	0.174647	2.14994	0.149263	0.222089	0.428327	0.0744062	0.344594	0.118101	0.136808	0.375136	0.493653	0.918667	0.0824987	0.294655	0.211962	0.190174	0.240436	3.60283	0.450939	0.296553	0.0929974	0.133176	0.039777	0.0387204	0.579401	0.247035	0.192941
940220105	Centre Sud	94022	Choisy-le-Roi	H	Métropole du Grand Paris	1915.94	808.861	1914.94	0.0609081	0.0525346	0.0541129	0.0981469	0.0914532	0.279196	0.177165	0.0859072	0.0540515	0.0465251	34.101	21.893	32.1628	0.265598	0.165012	2.36745	0.189782	0.13779	0.449643	0.00052194	0.297103	0.271131	0.337997	0.36604	0.420847	0.88098	0.0971625	0.240185	0.147878	0.174255	0.392428	2.87748	0.782413	0.0189957	0.198399	0.0277244	0.129036	0	0.347884	0.491717	0.0682635
590900104	Bois d'Achelles	59090	Bondues	H	Métropole Européenne de Lille	1832.07	643.979	1698.07	0.0250597	0.0304658	0.0641518	0.10932	0.0738272	0.126777	0.225449	0.116725	0.136917	0.091307	42.73	24.598	44.3716	-0.200218	0.0717595	2.63685	0.114966	0.251879	0.543611	0.0731412	0.481069	0.0262619	0.0394555	0.32048	0.471695	0.974195	0.146177	0.1338	0.204679	0.136308	0.483033	5.63917	0.359149	0.223389	0.0159101	0.708169	0.0110646	0.0219391	0.869522	0.0380943	0.638077
930470108	General Leclerc	93047	Montfermeil	H	Métropole du Grand Paris	2408.31	870.171	2402.31	0.0513807	0.0431685	0.0868086	0.103585	0.0867377	0.172673	0.194267	0.105125	0.121944	0.0343112	36.7118	23.6833	35.404	0.165673	0.0865921	2.76073	0.174438	0.154322	0.564976	0.00249135	0.394968	0.115909	0.177059	0.265151	0.504759	0.90069	0.126186	0.267848	0.27092	0.164631	0.230726	4.02046	0.364357	0.184699	0.0524472	0.322481	0.0333338	0.0616016	0.874731	0.131829	0.342185
940280401	Cardinaud	94028	Créteil	H	Métropole du Grand Paris	1676.31	678.546	1676.31	0.0547618	0.0516651	0.0684362	0.119191	0.0640806	0.196201	0.171141	0.124734	0.102677	0.0471116	36.8465	23.9312	35.1228	0.216079	0.13535	2.47045	0.198033	0.169216	0.453441	0	0.326733	0.222193	0.270283	0.268679	0.533843	0.905479	0.093665	0.29923	0.18556	0.193003	0.255098	3.58718	0.81489	0.0543985	0.0642077	0.117248	0.0292443	3.33067e-16	0.303077	0.420236	0.164303
315550501	Filatiers	31555	Toulouse	H	Toulouse Métropole	2762.01	1691.29	2760.01	0.0251813	0.0206677	0.0251357	0.0307296	0.237624	0.360378	0.11736	0.0636145	0.0853974	0.0339125	35.5087	19.4657	31.2414	0.657662	0.345383	1.63189	0.0598141	0.270699	0.194843	0.000724111	0.218162	0.0851958	0.0965476	0.644202	0.226061	0.966196	0.211003	0.0273873	0.0672645	0.127611	0.756657	2.73288	0.765177	0.121267	0.352953	0.202111	0.0591431	0.00734886	0.259799	0.446939	0.116497
315553201	Morvan	31555	Toulouse	H	Toulouse Métropole	1499.79	599.75	1499.79	0.0463304	0.0521279	0.104021	0.0721891	0.0977107	0.162292	0.149955	0.128038	0.135893	0.0514435	38.0374	24.9652	36.0092	0.243731	0.144064	2.50069	0.204948	0.115886	0.502234	0	0.339546	0.322644	0.416107	0.32953	0.506437	0.907729	0.0821575	0.497183	0.186088	0.115143	0.146066	3.50142	0.583325	0.241362	0.0477851	0.100787	0.0770469	0	0.272354	0.451597	0.113866
372612103	Les Fontaines 3	37261	Tours	H	Tours Métropole Val de Loire	2800.8	1559.35	2800.8	0.0509727	0.0499963	0.0673954	0.0708725	0.0801899	0.227759	0.189949	0.128629	0.10673	0.0275055	37.2895	22.6411	36.0996	0.157662	0.33257	1.79613	0.188013	0.12497	0.32384	0	0.240424	0.227007	0.301864	0.375386	0.376619	0.878458	0.0754055	0.369875	0.273812	0.170702	0.118983	2.71795	0.299105	0.0324545	0.219466	0.0102	0.0891598	3.21965e-15	0.0680978	0.490559	0.0650896
751072505	Saint-Thomas d'Aquin 5	75107	Paris 7e Arrondissement	H	Métropole du Grand Paris	1599.16	918.324	1591.49	0.0101466	0.0299767	0.0321943	0.0770498	0.0926931	0.195182	0.17685	0.133071	0.169942	0.0828942	44.963	23.3168	44.9681	-0.000656304	0.330011	1.73304	0.0610531	0.254945	0.33391	0.00479422	0.386892	0.161361	0.178963	0.420255	0.43734	0.92914	0.162358	0.118567	0.031543	0.0980126	0.730373	3.22288	0.935546	0.0104138	0.365943	0.329533	0.0803388	0.00361375	0.24519	0.583386	0.0660126
940410102	Monmousseau	94041	Ivry-sur-Seine	H	Métropole du Grand Paris	2201.88	944.011	2201.88	0.0456719	0.0604101	0.0567358	0.0833947	0.0667847	0.268801	0.1725	0.0944866	0.0954185	0.0557967	37.1156	23.1969	34.7397	0.307276	0.139833	2.33247	0.173953	0.17761	0.453058	0	0.358293	0.283369	0.354569	0.346385	0.466564	0.89367	0.0934854	0.335176	0.196642	0.131156	0.29816	2.97436	0.822503	0.019246	0.169481	0.0188789	0.0662642	0.00475058	0.519836	0.39282	0.112408
692040103	Basses Barolles	69204	Saint-Genis-Laval	H	Métropole de Lyon	2811.1	1117.09	2774.1	0.0354314	0.0381998	0.0798747	0.103362	0.0850242	0.186231	0.174808	0.161828	0.11267	0.0225708	37.8383	22.787	36.8858	0.125394	0.119744	2.48333	0.11653	0.229254	0.519162	0.0131621	0.421737	0.0616994	0.097268	0.300977	0.496031	0.920089	0.1271	0.135303	0.268909	0.204276	0.345831	4.11067	0.0618386	0.141703	0.0589308	0.282324	0.0425733	0.0461654	0.833063	0.13294	0.398436
131040103	Le Brûlot-Valapoux	13104	Sausset-les-Pins	H	Métropole d'Aix-Marseille-Provence	2764.56	1261.58	2764.56	0.0243899	0.0226171	0.0610302	0.0764267	0.0451899	0.133264	0.217566	0.152259	0.207091	0.0601663	46.0458	23.6253	48.821	-0.352406	0.134146	2.19135	0.0903071	0.333378	0.438595	0	0.479058	0.00963271	0.0283547	0.241119	0.575931	0.935412	0.088032	0.129862	0.220653	0.187443	0.396176	3.94976	0.165961	0.177621	0.0787427	0.357549	0.01916	0.114563	0.798222	0.0401783	0.499834
595121202	Justice	59512	Roubaix	H	Métropole Européenne de Lille	2245.25	855.191	2243.25	0.0338115	0.0507784	0.0927235	0.0912528	0.107697	0.151636	0.230103	0.118186	0.0862977	0.0375144	36.5255	22.8632	36.4242	0.0132978	0.112162	2.6231	0.152284	0.133648	0.575107	0.000890767	0.374212	0.0973754	0.139854	0.239414	0.53538	0.940637	0.139755	0.313194	0.242859	0.165953	0.21618	4.39861	0.823219	0.118432	0.0496483	0.176037	0.0597106	0.0924848	0.431214	0.190145	0.305466
332000103	Miotte	33200	Le Haillan	H	Bordeaux Métropole	3286	1552	3286	0.0328667	0.034997	0.0629945	0.0809495	0.0824711	0.237979	0.199635	0.0931223	0.121424	0.0535606	39.2422	22.9189	37.1023	0.28011	0.170213	2.11727	0.112462	0.253799	0.442249	0	0.375228	0.0228241	0.0389531	0.443701	0.360621	0.916264	0.0875058	0.109791	0.216305	0.205244	0.4195	3.93041	0.195232	0.52384	0.0618557	0.295747	0.0167526	0.0244845	0.861469	0.0708763	0.405284
940330119	Roublot 2	94033	Fontenay-sous-Bois	H	Métropole du Grand Paris	2734.84	1121.84	2734.84	0.0424313	0.0393398	0.0710587	0.111591	0.0670836	0.217644	0.234868	0.10836	0.0723557	0.0352677	36.3093	21.8805	35.8385	0.0645522	0.134007	2.43781	0.0997898	0.160294	0.579903	0	0.392761	0.107705	0.144169	0.309313	0.464284	0.945347	0.128163	0.119937	0.138443	0.134712	0.568852	3.40963	0.695041	0.176568	0.218064	0.213359	0.0474384	0.0143459	0.501809	0.262369	0.122432
751166105	Auteuil 5	75116	Paris 16e Arrondissement	H	Métropole du Grand Paris	2292.21	1189.66	2217.21	0.0165486	0.0201899	0.053516	0.075049	0.0747698	0.175889	0.187307	0.129148	0.157572	0.110011	45.6835	24.1073	46.2813	-0.0743851	0.26897	1.86373	0.0807407	0.238961	0.375223	0.0327195	0.381975	0.128299	0.164709	0.319302	0.499972	0.961266	0.126947	0.090099	0.0573266	0.139173	0.6687	2.76968	0.571797	0.0639673	0.267686	0.148154	0.036068	0.00270362	0.5228	0.44356	0.0787974
420950205	Fayol	42095	Firminy	H	Saint-Etienne Métropole	1991.01	884.394	1991.01	0.0297817	0.0462951	0.0739832	0.0842941	0.0851198	0.148175	0.220012	0.116679	0.148267	0.047393	40.3842	23.8889	42.0586	-0.210274	0.153276	2.25127	0.0935906	0.21807	0.530748	0	0.42853	0.048171	0.0895422	0.34283	0.470252	0.967339	0.0984369	0.23165	0.29131	0.228948	0.193985	3.97369	0.543708	0.104637	0.0374614	0.177598	0.0522199	0.0477101	0.725781	0.0985912	0.400269
751051907	Val de Grace 7	75105	Paris 5e Arrondissement	H	Métropole du Grand Paris	2365.49	1026.45	1841.49	0.0203565	0.0146533	0.0462587	0.0533289	0.291165	0.163547	0.14359	0.0900051	0.115393	0.0617029	38.0464	22.7158	31.3549	0.883722	0.304414	1.79403	0.101771	0.213851	0.335503	0.221518	0.237659	0.181054	0.207383	0.373649	0.493415	0.929417	0.280567	0.0895486	0.0839653	0.0928971	0.701856	2.53456	0.710082	0.0713047	0.391833	0.115258	0.116575	0	0.245956	0.643745	0.0345645
930130104	Guynemer Gai Logis	93013	Le Bourget	H	Métropole du Grand Paris	2532.53	917.895	2532.53	0.0543858	0.0489246	0.0828043	0.111244	0.104303	0.194425	0.197536	0.105974	0.0713229	0.0290803	34.0059	22.2671	32.081	0.259334	0.108001	2.75906	0.192888	0.0860021	0.584009	0	0.319204	0.228754	0.343734	0.247288	0.507755	0.86839	0.129976	0.36195	0.222074	0.192691	0.158236	3.25596	0.516298	0.051705	0.114265	0.0480035	0.04891	0.0076657	0.201983	0.337788	0.163726
940020101	Chinagora Berthelot	94002	Alfortville	H	Métropole du Grand Paris	3091.99	1525.3	3089.99	0.0518816	0.0307842	0.0737143	0.082646	0.111772	0.268172	0.223144	0.0655162	0.0672057	0.0251642	34.1513	20.5812	32.7891	0.19856	0.259352	2.02583	0.0900915	0.154954	0.468244	0.000646834	0.309268	0.193421	0.239876	0.353545	0.229719	0.854319	0.121081	0.193761	0.156339	0.150056	0.459478	2.43097	0.394165	0.477355	0.385107	0.0147068	0.0570218	0.00150105	0.470031	0.441975	0.112552
940430105	Barnufles	94043	Le Kremlin-Bicêtre	H	Métropole du Grand Paris	2824.71	1204.57	2824.71	0.0367877	0.0297149	0.0738551	0.1033	0.108909	0.205175	0.210663	0.113891	0.0875287	0.0301752	36.5146	21.8629	35.06	0.199594	0.154207	2.34499	0.190635	0.13741	0.461552	0	0.319124	0.118286	0.222579	0.271859	0.496441	0.879466	0.147802	0.186846	0.157375	0.196981	0.406039	3.13103	0.397438	0.284248	0.137187	0.0847029	0.0859283	0.00777438	0.593364	0.396054	0.103385
830690113	La Gare	83069	Hyères	H	Métropole Toulon-Provence-Méditerranée	2559.91	1461.76	2559.91	0.0241315	0.0340431	0.0495914	0.0593314	0.0493446	0.182368	0.157643	0.112286	0.177692	0.15357	47.8132	25.4934	48.9865	-0.138071	0.301504	1.75126	0.177329	0.198995	0.29813	0	0.294093	0.0478469	0.0648237	0.357959	0.456724	0.940423	0.0718459	0.268619	0.253294	0.207647	0.201248	2.66468	0.32419	0.28299	0.232558	0.0477188	0.00850013	0.00869119	0.522828	0.314273	0.163124
372610701	Lakanal-Strasbourg 1	37261	Tours	H	Tours Métropole Val de Loire	2835.05	1491.21	2835.05	0.025973	0.0292267	0.0561254	0.0749275	0.159225	0.177268	0.180925	0.102661	0.124949	0.0687198	39.9347	23.5436	37.2036	0.347996	0.264328	1.90117	0.0718728	0.238267	0.391946	0	0.392455	0.0256625	0.0415098	0.456606	0.391687	0.946742	0.213568	0.0886258	0.0841705	0.146841	0.648401	3.72957	0.684281	0.123664	0.249166	0.318433	0.037239	0.00461799	0.346951	0.257336	0.229527
693830602	Dauphine-Montluc	69383	Lyon 3e Arrondissement	H	Métropole de Lyon	3613.12	2007.42	3555.12	0.0312851	0.0291606	0.0473842	0.0507469	0.189297	0.271286	0.179085	0.0722899	0.0927317	0.0367346	36.3194	20.9267	32.8507	0.497262	0.310981	1.77099	0.130447	0.21099	0.292666	0.0160527	0.273455	0.135807	0.188174	0.476359	0.362566	0.931305	0.181544	0.171007	0.144084	0.172409	0.464855	2.54652	0.372301	0.442234	0.328277	0.0521749	0.0459865	0.00469324	0.431974	0.455597	0.0878045
132010102	Thubaneau	13201	Marseille 1er Arrondissement	H	Métropole d'Aix-Marseille-Provence	2330.36	1242.13	2286.36	0.0301081	0.0327536	0.0434807	0.0807248	0.129923	0.2368	0.201124	0.113698	0.11159	0.0197975	37.8307	21.1614	35.8198	0.285084	0.331681	1.84068	0.137981	0.128425	0.346596	0.0188812	0.314631	0.464903	0.502662	0.538257	0.218884	0.900151	0.1739	0.428671	0.111594	0.156941	0.252109	2.03545	0.922144	0.0498599	0.571645	0.0125778	0.0265407	0.0256455	0.0812059	0.810674	0.0102339
372610101	Centre 1	37261	Tours	H	Tours Métropole Val de Loire	3421.44	2309.43	3314.44	0.0159945	0.0167084	0.0262555	0.0553742	0.301471	0.227464	0.122317	0.0797125	0.0939645	0.0607388	36.946	21.6008	30.1821	0.939392	0.508409	1.43518	0.0816418	0.166698	0.195196	0.0312733	0.174881	0.0652951	0.0871045	0.591641	0.252377	0.896341	0.313307	0.115631	0.093614	0.183049	0.586928	2.59599	0.679083	0.0924329	0.431808	0.129378	0.0502231	0.00432814	0.222783	0.508956	0.0662792
352381108	Portugal	35238	Rennes	H	Métropole Rennes Métropole	1595.62	754.594	1595.62	0.0371253	0.0332044	0.0576141	0.0657241	0.0848103	0.178228	0.163685	0.117969	0.213603	0.0480358	43.0901	24.3675	43.7029	-0.0754483	0.172487	2.11455	0.0826687	0.30298	0.419121	0	0.424505	0.104831	0.111103	0.287116	0.437727	0.892677	0.12158	0.131475	0.300955	0.156476	0.330659	3.98529	0.0922018	0.0174184	0.00431977	0.130521	0.0176269	0.00884882	0.531543	0.139744	0.223429
451470103	Lignerolles	45147	Fleury-les-Aubrais	H	Orléans Métropole	2822.49	1062.74	2822.49	0.0655757	0.0496745	0.105998	0.0948931	0.0669907	0.234946	0.172632	0.113733	0.0800851	0.0154723	33.2892	22.1958	31.964	0.179125	0.0895546	2.65586	0.142553	0.177407	0.577766	0	0.387889	0.133819	0.174835	0.353544	0.437313	0.863259	0.0813488	0.197359	0.265982	0.195469	0.286092	4.10656	0.104046	0.363667	0.0173191	0.203793	0.0192855	0.0587008	0.798204	0.124814	0.420333
060880605	Pasteur-Saint Pons	06088	Nice	H	Métropole Nice Côte d'Azur	1655.01	590.321	1413.68	0.0367488	0.0297783	0.0578496	0.0939701	0.101052	0.219197	0.186604	0.111836	0.0996188	0.0633453	38.8938	23.1221	36.5349	0.306058	0.143684	2.39476	0.186916	0.167593	0.457858	0.14582	0.281617	0.22892	0.262838	0.356934	0.450442	0.926662	0.135729	0.424834	0.243134	0.114347	0.125547	2.8055	0.815061	0.103205	0.219257	0.0252924	0.0691495	0.00988338	0.220244	0.538176	0.0656009
372170000	Saint-Étienne-de-Chigny	37217	Saint-Étienne-de-Chigny	Z	Tours Métropole Val de Loire	1606	622	1606	0.0519632	0.0564657	0.078719	0.0971455	0.0593994	0.186517	0.224215	0.145191	0.0834764	0.0169079	36.0657	22.3296	36.7324	-0.0895766	0.0893826	2.58199	0.0776603	0.210566	0.613058	0	0.424218	0.00824434	0.0189596	0.294065	0.473709	0.889797	0.0910937	0.10974	0.310086	0.197644	0.342894	4.62435	0.323212	0.325895	0.0274623	0.472391	0.0210665	0.234339	0.735372	0.0420044	0.606359
751020802	Bonne Nouvelle 2	75102	Paris 2e Arrondissement	H	Métropole du Grand Paris	1730.44	1071.22	1730.44	0.0292377	0.013717	0.0142915	0.0326305	0.0882662	0.377347	0.195751	0.0876752	0.132865	0.0282193	40.8953	19.5987	36.9413	0.605248	0.343206	1.61539	0.0891637	0.293987	0.208648	0	0.291685	0.124218	0.160558	0.453298	0.39776	0.823133	0.06886	0.0546059	0.0723411	0.120214	0.732927	2.31273	0.929034	0.0321956	0.464959	0.08228	0.0637666	0.00278726	0.129493	0.794766	0.0268914
352380605	Campus de Beaulieu	35238	Rennes	H	Métropole Rennes Métropole	3123.93	970.725	1058.14	0.00240642	0.00125469	0.000588734	0.0066969	0.848272	0.131287	0.00555095	0.0035175	0.000425578	0	22.6216	5.0082	21.4592	0.696326	0.855902	1.09005	0.0130129	0.0893127	0.0365238	0.66128	0.0249678	0.20728	0.207905	0.960738	0.0130028	0.894214	0.866969	0.0378196	0.117577	0.243098	0.575598	1.19082	0.175726	0.553049	0.969225	0.00712825	0.0435785	0.000947313	0.220772	0.60499	0.049018
590170403	Centre République 3	59017	Armentières	H	Métropole Européenne de Lille	2821	1499.95	2789	0.0272831	0.0304663	0.0482909	0.0828758	0.0976199	0.176128	0.180767	0.108727	0.16721	0.0806319	43.0384	24.3064	42.8916	0.0181231	0.283889	1.85939	0.136725	0.233292	0.325932	0.0113435	0.297848	0.0448158	0.0633759	0.44395	0.39006	0.908401	0.126574	0.268393	0.217992	0.144996	0.302504	3.5749	0.405053	0.262692	0.141796	0.210284	0.0191986	0.0147972	0.606713	0.246278	0.166227
132120702	Esperanza	13212	Marseille 12e Arrondissement	H	Métropole d'Aix-Marseille-Provence	2546.11	1155.19	2448.11	0.0283196	0.0234203	0.0493845	0.0604057	0.0701569	0.192076	0.218785	0.139521	0.13421	0.0837208	44.137	23.1897	44.8784	-0.0959147	0.155965	2.11923	0.09119	0.319045	0.406904	0.03849	0.446226	0.00662756	0.0368132	0.416428	0.438495	0.912374	0.0858207	0.138087	0.193819	0.190247	0.420515	3.83718	0.313167	0.415283	0.0820298	0.303741	0.0127768	0.0441471	0.869804	0.0653781	0.448259
372611403	Saint-Symphorien 3	37261	Tours	H	Tours Métropole Val de Loire	1744.22	842.096	1744.22	0.0347246	0.0379456	0.0570201	0.106504	0.103364	0.202179	0.215359	0.100635	0.102759	0.0395102	37.542	22.4054	36.1099	0.191751	0.212369	2.07128	0.212369	0.207649	0.357586	0	0.28694	0.138033	0.175906	0.496576	0.331286	0.814855	0.106468	0.280333	0.265412	0.159602	0.23776	3.52865	0.700358	0.0881154	0.0640777	0.0904466	0.0273163	0.00728829	0.468299	0.281604	0.17256
692590403	Armstrong	69259	Vénissieux	H	Métropole de Lyon	1686.94	701.027	1686.94	0.0400751	0.0368324	0.0890715	0.115846	0.0740896	0.168183	0.176416	0.0903557	0.151858	0.0572727	38.786	24.8234	36.994	0.216572	0.1731	2.40638	0.18338	0.15082	0.482171	0	0.374255	0.196639	0.332533	0.22605	0.476827	0.931742	0.108742	0.454692	0.185385	0.164771	0.153424	3.48817	0.306664	0.178583	0.0436076	0.0404565	0.0478964	0.00153875	0.265563	0.323424	0.129441
930480301	Solidarite Carnot 1	93048	Montreuil	H	Métropole du Grand Paris	2578.24	1279.63	2578.24	0.0569702	0.0423969	0.0563893	0.0538838	0.0631406	0.278357	0.241329	0.103795	0.0701589	0.0335798	37.0054	21.2414	36.428	0.0815513	0.228218	2.01482	0.0861694	0.170441	0.479697	0	0.319192	0.103958	0.15823	0.404156	0.364792	0.839693	0.0743895	0.108965	0.111673	0.111214	0.629743	2.93353	0.73869	0.14352	0.357908	0.162469	0.0502103	0.0099118	0.335417	0.476921	0.0755848
751114104	Folie Mericourt 4	75111	Paris 11e Arrondissement	H	Métropole du Grand Paris	1585.75	906.544	1554.42	0.0293332	0.0215581	0.0427112	0.0360136	0.0964753	0.388564	0.190144	0.100808	0.0756576	0.0187349	37.3493	18.7688	34.8689	0.396458	0.317704	1.71466	0.0650231	0.239073	0.292162	0.0197593	0.26598	0.144035	0.185102	0.454914	0.370316	0.863643	0.0849157	0.0908792	0.0546379	0.111509	0.7119	2.33418	0.824068	0.0794153	0.485028	0.0632506	0.11777	0.00568092	0.157983	0.741674	0.0318681
211660104	Saint-Éxupéry	21166	Chenôve	H	Dijon Métropole	1097.66	531.68	1097.66	0.0298703	0.0331854	0.076197	0.104437	0.0744792	0.160749	0.162974	0.130376	0.144248	0.0834846	41.6328	25.0527	41.811	-0.0213395	0.219255	2.06451	0.185614	0.176234	0.402746	0	0.337207	0.276377	0.346717	0.279702	0.405963	0.971676	0.0818077	0.482258	0.259265	0.113872	0.103068	3.50894	0.799185	0.0144973	0.133262	0.0170531	0.0193752	0	0.172134	0.477293	0.103347
690340303	Montchoisi	69034	Caluire-et-Cuire	H	Métropole de Lyon	2082.88	915.051	2082.88	0.0319752	0.048267	0.0594512	0.10271	0.0563568	0.165336	0.197617	0.106654	0.17344	0.0581923	41.5353	24.5564	42.5435	-0.123173	0.143707	2.27624	0.104908	0.247578	0.488919	0	0.43271	0.0292182	0.0593175	0.312142	0.428581	0.923795	0.123884	0.1444	0.17442	0.161362	0.481555	4.14463	0.509411	0.198125	0.043623	0.332337	0.0289899	0.00237309	0.726844	0.12977	0.356791
132040303	Guigou	13204	Marseille 4e Arrondissement	H	Métropole d'Aix-Marseille-Provence	2224.7	967.758	2152.03	0.0420262	0.039198	0.0650722	0.0888495	0.0748343	0.172358	0.178587	0.102714	0.126494	0.109865	41.7269	25.5395	41.3845	0.0402134	0.171437	2.22373	0.205432	0.184425	0.42106	0.0326638	0.300012	0.0576255	0.101177	0.340331	0.45009	0.90138	0.11528	0.284158	0.239518	0.180588	0.201349	3.25918	0.898225	0.0142365	0.112885	0.0508789	0.0170247	0.0198218	0.312411	0.348615	0.112844
631132101	La Plaine	63113	Clermont-Ferrand	H	Clermont Auvergne Métropole	3638.51	1761.19	3613.51	0.0215286	0.0273066	0.0443218	0.064147	0.0489532	0.11586	0.18462	0.142596	0.234128	0.116539	49.7522	24.5026	53.4891	-0.457531	0.186719	2.05174	0.104766	0.308626	0.375696	0.00687097	0.459025	0.128855	0.187026	0.182165	0.694943	0.92541	0.0983823	0.396192	0.260693	0.144299	0.126759	4.17483	0.769224	0.0476334	0.0111266	0.0863368	0.0390363	0.0205015	0.813484	0.176661	0.215697
751103805	Porte Saint-Denis 5	75110	Paris 10e Arrondissement	H	Métropole du Grand Paris	2485.52	1253.78	2447.52	0.0334207	0.0285138	0.0778394	0.0387086	0.0932576	0.342478	0.212877	0.0703729	0.0740764	0.0284559	36.1033	19.9626	34.3309	0.266357	0.222703	1.95212	0.0607224	0.26554	0.407244	0.0152886	0.394364	0.0870227	0.128659	0.40651	0.340414	0.906102	0.0779878	0.0852364	0.048923	0.141681	0.709224	2.74163	0.76241	0.18317	0.401306	0.0890756	0.118184	0.004797	0.121997	0.776351	0.0217148
764740104	Les Coteaux Les Longs Vallons	76474	Notre-Dame-de-Bondeville	H	Métropole Rouen Normandie	2922.88	1184.86	2869.88	0.0258789	0.0298299	0.0546655	0.0862449	0.0536403	0.135047	0.210263	0.188595	0.177453	0.0383821	44.2848	23.1302	47.6367	-0.434737	0.0796651	2.42213	0.0784716	0.337893	0.488339	0.0181328	0.54887	0.0155463	0.0447465	0.170657	0.656666	0.926802	0.103129	0.16875	0.225748	0.161532	0.390611	4.95969	0.215198	0.104772	0.00699074	0.447173	0.0185265	0.0766386	0.863121	0.0426508	0.525081
630700102	Boisséjour	63070	Ceyrat	H	Clermont Auvergne Métropole	3545.6	1492.38	3465.6	0.0335516	0.0419748	0.0578587	0.0724671	0.0584198	0.15714	0.19711	0.16618	0.157715	0.0575821	43.1921	23.937	45.5818	-0.299499	0.105047	2.32219	0.0901934	0.323798	0.463351	0.0225632	0.494739	0.014949	0.0381549	0.397729	0.474923	0.904407	0.0962374	0.117114	0.211301	0.151718	0.460604	4.64585	0.193148	0.418681	0.0327829	0.524556	0.0162695	0.0607191	0.863006	0.047855	0.577528
132030401	Potier	13203	Marseille 3e Arrondissement	H	Métropole d'Aix-Marseille-Provence	2789.33	1152.9	2786.33	0.0417681	0.0299041	0.0592613	0.0946989	0.115238	0.179638	0.217613	0.132866	0.100079	0.0289348	37.8557	22.1679	37.4017	0.0614497	0.14771	2.41679	0.258409	0.143261	0.398238	0.00107553	0.290402	0.274814	0.355422	0.277712	0.438071	0.87439	0.137483	0.6164	0.167738	0.0768398	0.078473	2.74436	0.638008	0.0796132	0.221707	0.0182224	0.0237584	0.010397	0.221523	0.514856	0.085451
690290401	Hôtel-de-Ville Alsace-Lorraine	69029	Bron	H	Métropole de Lyon	2395.87	1216.92	2395.87	0.0251095	0.0301933	0.0436073	0.0649242	0.158186	0.199572	0.159431	0.117456	0.128306	0.0732153	40.872	23.4752	37.4853	0.432804	0.246753	1.9688	0.0791667	0.220168	0.390399	0	0.354392	0.0639677	0.0938248	0.395568	0.429781	0.879721	0.19138	0.144894	0.213552	0.160846	0.416236	3.34714	0.410001	0.386732	0.203826	0.162602	0.0483285	0.0108915	0.579382	0.242583	0.259894
352380603	Le Gallet-Les Longs Champs Nord	35238	Rennes	H	Métropole Rennes Métropole	3505.37	1875.66	3048.13	0.0261204	0.0246514	0.0331586	0.0508038	0.435081	0.194029	0.102858	0.0676541	0.0524444	0.0131999	30.1716	17.9212	23.0372	1.19429	0.39609	1.62509	0.111704	0.187271	0.264766	0.130441	0.200462	0.0789559	0.109839	0.614218	0.235889	0.911153	0.438062	0.109284	0.185089	0.164262	0.498043	2.51061	0.124842	0.483491	0.459895	0.0985624	0.0411165	0	0.779832	0.281629	0.130899
751114102	Folie Mericourt 2	75111	Paris 11e Arrondissement	H	Métropole du Grand Paris	2440.59	1578.02	2435.59	0.0263849	0.0151621	0.0279552	0.0320522	0.110416	0.419066	0.173703	0.101502	0.0661881	0.0275698	37.7317	18.3383	34.6224	0.508668	0.425874	1.54345	0.0707522	0.232723	0.210798	0.00204869	0.236551	0.190019	0.240068	0.496361	0.33724	0.859464	0.0843954	0.128734	0.0914735	0.0930779	0.657675	1.7824	0.561369	0.10716	0.710108	0.0157812	0.0759472	0.00654923	0.127482	0.834974	0.0114541
631930105	Sud-Ouest	63193	Lempdes	H	Clermont Auvergne Métropole	2519.53	1149.22	2519.53	0.0332431	0.03247	0.0583688	0.0916119	0.0757634	0.174333	0.196753	0.129494	0.154233	0.0537302	41.5721	23.7538	42.4342	-0.108878	0.157996	2.19237	0.0982659	0.271676	0.456647	0	0.451488	0.0297642	0.052184	0.338616	0.473521	0.8998	0.113693	0.143158	0.280526	0.202105	0.315789	4.30593	0.240678	0.266102	0.0347458	0.277119	0.0864407	0.0466102	0.798305	0.0720339	0.488136
940680203	Le Vieux Saint-Maur 3	94068	Saint-Maur-des-Fossés	H	Métropole du Grand Paris	2555.37	1256.09	2555.37	0.0409889	0.0362998	0.0496824	0.0750798	0.0854625	0.209221	0.185852	0.115007	0.137891	0.0645157	40.9532	23.7681	40.246	0.0892631	0.212494	2.03439	0.0840559	0.196649	0.442986	0	0.390233	0.104721	0.1423	0.353618	0.426258	0.963926	0.139416	0.0767363	0.135416	0.159148	0.578912	3.10075	0.627827	0.0756708	0.231027	0.112011	0.0290498	0.00645772	0.523836	0.247681	0.184067
130010302	Facultés	13001	Aix-en-Provence	H	Métropole d'Aix-Marseille-Provence	3177.24	1233.55	1911.22	0.00967044	0.0122589	0.017857	0.026448	0.576777	0.150153	0.0823049	0.0471532	0.0569469	0.020431	29.9487	17.3418	22.5123	1.28644	0.428701	1.54937	0.105599	0.19133	0.235202	0.398467	0.196103	0.0622239	0.0780884	0.550761	0.317349	0.942815	0.531915	0.0584674	0.0616716	0.170225	0.664995	2.33792	0.400478	0.153738	0.553153	0.0983934	0.107328	0.00274188	0.541466	0.161933	0.180568
920400102	Matrat Voisembert	92040	Issy-les-Moulineaux	H	Métropole du Grand Paris	2154.82	890.606	2154.82	0.0433587	0.0365481	0.0495518	0.0715861	0.113291	0.203386	0.188285	0.0859532	0.147552	0.0604885	40.0533	23.8458	37.7802	0.285977	0.123681	2.4195	0.0751305	0.228856	0.528522	0	0.455412	0.0532414	0.0818751	0.324708	0.501343	0.916128	0.165641	0.0498795	0.0646167	0.0924498	0.763419	3.73722	0.943933	0.0148597	0.124086	0.301886	0.0187864	0.00349001	0.602532	0.338406	0.126773
830980104	Pradet Centre	83098	Le Pradet	H	Métropole Toulon-Provence-Méditerranée	2856.91	1426.22	2815.91	0.0210669	0.0294332	0.0431	0.0840345	0.0743525	0.129241	0.20096	0.134015	0.162949	0.120847	46.4785	24.7026	48.2743	-0.218095	0.22172	1.97439	0.17501	0.254513	0.338265	0.0143518	0.367678	0.0190133	0.0375908	0.341159	0.454005	0.932949	0.118328	0.231644	0.233293	0.154459	0.281385	3.22951	0.413113	0.351124	0.136563	0.13225	0.0182461	0.0142008	0.556025	0.215407	0.250516
693850204	Radisson-Choulans	69385	Lyon 5e Arrondissement	H	Métropole de Lyon	1874.22	892.997	1749.22	0.0274505	0.0278006	0.0330623	0.0818455	0.139153	0.215731	0.164883	0.122035	0.144204	0.0438342	40.3842	22.6315	37.3748	0.398928	0.229968	1.95882	0.108937	0.281192	0.314355	0.0666947	0.351064	0.107055	0.13118	0.485295	0.37124	0.924392	0.172739	0.100598	0.098105	0.100271	0.646993	3.27072	0.451291	0.131871	0.22269	0.199832	0.0582904	0.0136934	0.505179	0.257232	0.210766
674710102	Est	67471	Souffelweyersheim	H	Eurométropole de Strasbourg	4008.69	1783.12	3888.69	0.0253861	0.0285081	0.0562745	0.0683414	0.0639721	0.184594	0.205801	0.151077	0.149814	0.066231	43.7092	23.2616	44.9607	-0.161404	0.14298	2.18083	0.102765	0.314844	0.424843	0.0299349	0.462515	0.0344325	0.0735638	0.324656	0.533698	0.925268	0.0877264	0.119934	0.308172	0.179019	0.360631	4.13681	0.235815	0.32797	0.0187531	0.383619	0.0220047	0.0464547	0.85895	0.0780488	0.419895
593500112	lille centre 12	59350	Lille	H	Métropole Européenne de Lille	2556.55	1538.67	2556.55	0.0187217	0.0201486	0.0345496	0.0420095	0.312744	0.250783	0.141852	0.0743043	0.0692338	0.0356534	34.5709	19.7064	29.0097	0.84661	0.343347	1.66154	0.0485285	0.237594	0.244401	0	0.307358	0.0509497	0.0684663	0.630865	0.20023	0.933332	0.303258	0.0788578	0.0399985	0.0956604	0.766959	2.68137	0.557652	0.217867	0.323622	0.188479	0.0269534	0	0.371888	0.498082	0.0767067
751093607	Rochechouart 7	75109	Paris 9e Arrondissement	H	Métropole du Grand Paris	2191.18	1165.81	2191.18	0.0397008	0.0324789	0.0476055	0.0695859	0.0811551	0.331565	0.203017	0.0923371	0.0763585	0.0261971	36.5339	20.1826	34.6893	0.274184	0.272265	1.87954	0.0795655	0.221294	0.362302	0	0.305094	0.101903	0.16117	0.388634	0.450919	0.885747	0.103267	0.0801024	0.0499762	0.11522	0.728909	2.51528	0.872468	0.0804018	0.481528	0.108487	0.0558215	0	0.149615	0.75396	0.027511
596500603	Beaulieu 1	59650	Wattrelos	H	Métropole Européenne de Lille	1522.47	752.242	1522.47	0.0186583	0.0316173	0.0540746	0.0852082	0.0829703	0.172528	0.200801	0.151841	0.144068	0.0582332	42.6833	23.1605	43.8307	-0.148631	0.217157	2.02391	0.188256	0.184563	0.392946	0	0.321989	0.0733395	0.106348	0.299365	0.494043	0.933901	0.0854043	0.399878	0.243698	0.169685	0.123905	3.68458	0.404961	0.19547	0.122784	0.165438	0.0206902	0.0308033	0.330266	0.299729	0.207828
920120203	Mail Maréchal Juin 1	92012	Boulogne-Billancourt	H	Métropole du Grand Paris	3150.65	1437.75	2914.31	0.0301032	0.0407031	0.0427416	0.0658818	0.0709358	0.19951	0.182799	0.11481	0.131073	0.121441	44.2101	24.7725	43.8388	0.0449649	0.224275	2.02699	0.0560769	0.223609	0.465996	0.0750108	0.420973	0.088774	0.140855	0.29448	0.494733	0.911222	0.144088	0.0769074	0.112118	0.121706	0.644709	2.83588	0.486234	0.102492	0.260229	0.18926	0.0293995	0	0.718792	0.289287	0.157842
930460109	Iris 9	93046	Livry-Gargan	H	Métropole du Grand Paris	2500.12	1153.03	2499.12	0.0438643	0.0531873	0.0564733	0.087346	0.0702074	0.214319	0.216946	0.115695	0.10164	0.0403221	37.9887	22.7832	37.341	0.0852969	0.185981	2.16743	0.145966	0.204848	0.452297	0.00039998	0.34861	0.116375	0.172043	0.344838	0.460946	0.894914	0.0781077	0.210647	0.218084	0.210152	0.286054	3.13817	0.299591	0.244798	0.146975	0.0916353	0.0470051	0.0025395	0.810592	0.182534	0.261579
940460103	Centre Vert de Maison 3	94046	Maisons-Alfort	H	Métropole du Grand Paris	1950.25	990.886	1950.25	0.0384893	0.0226375	0.0485196	0.0613131	0.0717718	0.24076	0.181457	0.0975359	0.162161	0.0753551	42.8113	23.6763	41.2737	0.194829	0.212812	1.96819	0.094827	0.279616	0.381958	0	0.426354	0.0496948	0.0963729	0.320827	0.465029	0.886514	0.0825422	0.135732	0.133468	0.167479	0.514938	3.04756	0.579744	0.053894	0.144497	0.0858914	0.0321324	9.99201e-16	0.623836	0.279046	0.124226
440090102	Centre	44009	Basse-Goulaine	H	Nantes Métropole	3253	1209	3253	0.0236705	0.0310483	0.0753151	0.1162	0.0863818	0.123886	0.24439	0.166001	0.114971	0.0181371	39.2931	22.2736	42.4918	-0.430829	0.0631741	2.69065	0.0677966	0.263482	0.605547	0	0.525976	0.0101445	0.0264371	0.262834	0.553643	0.950732	0.132393	0.0740414	0.248568	0.172763	0.46937	5.27378	0.0488007	0.550041	0.0157155	0.672457	0.0173697	0.057072	0.942928	0.0281224	0.656741
452320103	Plissay	45232	Olivet	H	Orléans Métropole	2232.6	1128.14	2170.6	0.0256252	0.0374252	0.0742036	0.0652982	0.0836535	0.265666	0.175727	0.0935302	0.111102	0.067769	39.3557	23.1245	36.2665	0.400769	0.247151	1.92406	0.145978	0.218938	0.367043	0.0277704	0.299823	0.0378531	0.0940679	0.406896	0.378176	0.950259	0.0982248	0.115704	0.206375	0.23054	0.390677	3.63918	0.314658	0.0515635	0.0346985	0.164551	0	0.00677128	0.943509	0.0956321	0.246791
692020402	La Gravière Beaunant	69202	Sainte-Foy-lès-Lyon	H	Métropole de Lyon	2636.23	1083.8	2609.23	0.0541264	0.0586725	0.0931231	0.0874241	0.0719708	0.207723	0.171924	0.0859781	0.119945	0.0491128	36.3003	24.3118	34.0773	0.274307	0.131745	2.40748	0.175284	0.194624	0.479863	0.0102419	0.377322	0.130449	0.159553	0.341121	0.447145	0.907199	0.0949912	0.211078	0.287116	0.162502	0.280086	3.47719	0.440206	0.0992978	0.0539101	0.0705178	0.05076	0.00834533	0.396171	0.180984	0.275659
132120103	La Grande Bastide Cazaulx	13212	Marseille 12e Arrondissement	H	Métropole d'Aix-Marseille-Provence	3012.64	1452.58	3012.64	0.0349493	0.0332369	0.0664205	0.0729628	0.0617508	0.18058	0.205162	0.12999	0.137353	0.0775941	42.464	24.1171	43.4187	-0.118755	0.181465	2.07399	0.19377	0.199736	0.396314	0	0.365638	0.0340325	0.0721572	0.23404	0.533022	0.927727	0.0904072	0.243545	0.273441	0.195995	0.205911	3.25287	0.760569	0.0789396	0.115823	0.0380512	0.0261816	0.00771158	0.304107	0.240916	0.217949
693850103	Saint-Georges	69385	Lyon 5e Arrondissement	H	Métropole de Lyon	2247.31	1240.5	2190.31	0.0311021	0.0388364	0.0548515	0.0480389	0.179263	0.293794	0.181049	0.0741604	0.0470994	0.0518045	35.0506	20.5955	32.0482	0.437349	0.320418	1.76567	0.0898878	0.191712	0.302661	0.0253639	0.252905	0.0848471	0.117817	0.478878	0.321183	0.860369	0.179456	0.10392	0.0798665	0.121779	0.678881	2.7105	0.905472	0.041947	0.307426	0.145466	0.0485426	0.0218822	0.149511	0.571206	0.0577545
920350112	Moulin Bailly	92035	La Garenne-Colombes	H	Métropole du Grand Paris	1897.36	887.719	1897.36	0.0304836	0.0545008	0.0593071	0.0722354	0.0701165	0.204265	0.187537	0.142111	0.129208	0.0502356	40.4604	23.4735	40.6787	-0.0278958	0.188492	2.13735	0.192042	0.177583	0.414776	0	0.307743	0.0628792	0.133003	0.284079	0.519245	0.900837	0.0984554	0.159257	0.201662	0.223208	0.322277	2.90753	0.660409	0.0385602	0.189444	0.034782	0.0455108	0	0.638363	0.366177	0.0807342
315552102	Providence	31555	Toulouse	H	Toulouse Métropole	2659.62	1474.36	2654.62	0.0323505	0.0193634	0.0391468	0.0619066	0.137526	0.235182	0.209925	0.0917767	0.102842	0.069981	40.2088	22.3112	37.4835	0.366446	0.293606	1.80052	0.0850551	0.222768	0.370232	0.00187997	0.324977	0.0454295	0.0640541	0.391408	0.398886	0.905555	0.151179	0.096477	0.098945	0.162865	0.615102	3.3872	0.704506	0.0915007	0.207759	0.21724	0.0336618	0.00279518	0.48634	0.249135	0.1864
930140109	Iris 8	93014	Clichy-sous-Bois	H	Métropole du Grand Paris	2848.98	700.413	2848.98	0.0721036	0.0873081	0.123691	0.122208	0.111117	0.196207	0.161642	0.0849195	0.0385925	0.00221113	27.3448	20.2073	23.1129	0.628271	0.0225295	4.06758	0.179114	0.0603707	0.680966	0	0.309878	0.59142	0.498206	0.329893	0.270162	0.90564	0.129464	0.627846	0.105415	0.134215	0.0858196	3.44925	0.925681	0.0169979	0.0269818	0.00974079	0.0400371	0.00128485	0.147253	0.536924	0.0461585
596480203	Villagexpo et Extension	59648	Wattignies	H	Métropole Européenne de Lille	1305.44	558.55	1305.44	0.0571201	0.0255925	0.0599912	0.0828994	0.0559633	0.207708	0.14504	0.11123	0.198059	0.0563962	41.9699	24.9242	41.0353	0.112496	0.125665	2.3372	0.0577204	0.279592	0.523238	0	0.514336	0.034905	0.0970334	0.28969	0.556751	0.84422	0.133143	0.178363	0.180119	0.216032	0.372718	4.69936	0.333773	0	0.0208708	0.347831	0.0237204	0.00915173	0.907054	0.0980615	0.388204
372610204	Grammont 4	37261	Tours	H	Tours Métropole Val de Loire	2380.35	1435.57	2380.35	0.0215485	0.0215902	0.0242118	0.0749774	0.192895	0.227608	0.165347	0.0988027	0.112522	0.0604973	39.4282	22.1422	35.1353	0.581639	0.348147	1.65812	0.0744287	0.290809	0.241912	0	0.307484	0.0437634	0.0583396	0.524526	0.297482	0.912535	0.218486	0.0587173	0.103513	0.156215	0.644765	3.40451	0.726054	0.103264	0.278774	0.242759	0.0358526	0.00295961	0.376292	0.301095	0.151599
751155912	Grenelle 12	75115	Paris 15e Arrondissement	H	Métropole du Grand Paris	3227.89	1977.53	3227.89	0.0257635	0.0243937	0.0379027	0.0480992	0.131186	0.349408	0.170523	0.108551	0.0601954	0.0439784	37.4715	19.9038	34.322	0.474714	0.38878	1.63229	0.112041	0.192289	0.278627	0	0.263788	0.151025	0.200079	0.425558	0.35829	0.962009	0.138732	0.0670489	0.0509264	0.11958	0.717405	2.02727	0.654186	0.190036	0.600984	0.0416313	0.0646664	0.00343113	0.225439	0.725786	0.0282223
352381205	Les Olympiades	35238	Rennes	H	Métropole Rennes Métropole	2469.2	1412.69	2439.17	0.027684	0.0154952	0.0408317	0.0548298	0.143447	0.213289	0.181956	0.100478	0.126851	0.0951375	42.5341	23.4295	40.3403	0.2809	0.319921	1.72661	0.0841074	0.233036	0.319007	0.0121605	0.336633	0.0555241	0.0694344	0.413181	0.389779	0.87447	0.110773	0.161213	0.201228	0.183782	0.37366	3.37636	0.246394	0.279197	0.1278	0.057394	0.0166743	0.0023897	0.750229	0.231916	0.190018
930330101	Iris No 0101	93033	Gournay-sur-Marne	H	Métropole du Grand Paris	2220.09	980.715	2220.09	0.0350877	0.0359874	0.0607287	0.0782726	0.0760234	0.17094	0.209177	0.14215	0.140351	0.0512821	41.4525	23.4953	42.8753	-0.181661	0.150985	2.26375	0.0875274	0.2407	0.498906	0	0.443995	0.074224	0.120558	0.259109	0.506973	0.931873	0.109609	0.126394	0.187732	0.184015	0.449814	3.89206	0.429735	0.321792	0.174134	0.35947	0.0325866	0.0193483	0.739308	0.126273	0.387984
132120602	La Comtesse	13212	Marseille 12e Arrondissement	H	Métropole d'Aix-Marseille-Provence	2757.41	1185.57	2743.41	0.0330595	0.0387524	0.0525838	0.0809686	0.0603211	0.169097	0.206341	0.145404	0.141115	0.0723571	42.8995	23.9557	44.4249	-0.191033	0.121924	2.314	0.106543	0.269934	0.486231	0.00507721	0.4566	0.0184548	0.0372482	0.365961	0.417346	0.907573	0.128791	0.115083	0.172063	0.159597	0.495204	3.72107	0.610968	0.179996	0.0628596	0.295667	0.0206861	0.0358003	0.626443	0.107262	0.418469
673260000	Niederhausbergen	67326	Niederhausbergen	Z	Eurométropole de Strasbourg	1590	680.332	1590	0.0416415	0.032589	0.0525045	0.0694025	0.0597465	0.201569	0.175619	0.168377	0.146047	0.0525045	42.3881	23.4955	43.3918	-0.128157	0.104294	2.33709	0.119632	0.300613	0.47546	0	0.513579	0.0235365	0.056729	0.361497	0.477369	0.922509	0.078319	0.0964427	0.244269	0.175494	0.455336	4.47955	0.246827	0.368124	0.0211566	0.523272	0.0155148	0.0479549	0.923836	0.0324401	0.569817
751020701	Mail 1	75102	Paris 2e Arrondissement	H	Métropole du Grand Paris	1704.29	1021.59	1700.29	0.0269742	0.0298272	0.0424609	0.0212157	0.0865337	0.318365	0.223882	0.10092	0.105866	0.0439561	40.5638	20.6385	37.8841	0.389516	0.330411	1.66435	0.0484887	0.271709	0.272424	0.00234704	0.294748	0.147426	0.18477	0.387304	0.414153	0.869577	0.0628447	0.0815011	0.0535533	0.108062	0.727799	2.44127	0.922273	0.0292396	0.423222	0.0538476	0.106814	0.00835797	0.0998693	0.79628	0.0168599
930470102	Les Bosquets	93047	Montfermeil	H	Métropole du Grand Paris	1872.09	497.583	1872.09	0.0431549	0.0439214	0.0824516	0.145538	0.125688	0.18808	0.163728	0.0876598	0.105663	0.0141142	33.2572	22.1894	29.41	0.520132	0.0240553	3.76237	0.233238	0.0944914	0.605783	0	0.337726	0.379345	0.431275	0.117102	0.49054	0.920338	0.170608	0.448246	0.183524	0.1719	0.1385	3.63352	0.216815	0.431862	0.0493745	0.0444095	0.0620241	0	0.614568	0.333368	0.144009
593500711	Balzac-Lazarre Garreau	59350	Lille	H	Métropole Européenne de Lille	2106.56	838.444	2106.56	0.0425293	0.039412	0.0742582	0.0964085	0.0924323	0.206843	0.161542	0.103492	0.140281	0.0428021	38.0857	23.8358	35.4883	0.326901	0.139573	2.51247	0.171873	0.177638	0.489695	0	0.315058	0.227147	0.280032	0.360617	0.444409	0.924307	0.156598	0.463791	0.184297	0.138046	0.160055	3.75786	0.783466	0.145659	0.161672	0.143465	0.0195929	0.0207387	0.185409	0.428195	0.133149
940800201	Ouest 1	94080	Vincennes	H	Métropole du Grand Paris	3756.32	1839.02	3745.32	0.0385766	0.0367322	0.0601304	0.0590039	0.062261	0.285044	0.19675	0.0936306	0.105275	0.062596	39.4837	22.6782	36.9495	0.33524	0.207544	2.03658	0.0839944	0.242822	0.445502	0.00292839	0.398179	0.0914408	0.143268	0.332071	0.443526	0.908781	0.0959291	0.0856876	0.092023	0.116701	0.674366	2.86093	0.776401	0.0923153	0.295716	0.0962849	0.0322738	0.00340496	0.336118	0.479452	0.064087
751176813	Epinettes 13	75117	Paris 17e Arrondissement	H	Métropole du Grand Paris	2755.89	1540.23	2755.89	0.0383206	0.0311194	0.0467765	0.0589786	0.0820007	0.256853	0.183245	0.11373	0.153245	0.035731	40.6649	22.4871	38.2342	0.324277	0.329036	1.78927	0.129985	0.151971	0.32979	0	0.29802	0.280301	0.379599	0.402905	0.415055	0.878777	0.119457	0.24273	0.115055	0.142098	0.43491	2.16975	0.744392	0.0341984	0.561019	0.0344592	0.0819973	0.00197442	0.119954	0.764127	0.0143257
920040705	Freycinet i	92004	Asnières-sur-Seine	H	Métropole du Grand Paris	1733.26	584.611	1733.26	0.0410124	0.0566753	0.10754	0.112699	0.0994213	0.157254	0.192966	0.107814	0.101695	0.0229229	34.5234	23.1104	32.3584	0.281036	0.0768716	2.9648	0.201241	0.0841565	0.628756	0	0.319228	0.204525	0.3257	0.182763	0.602546	0.89954	0.132902	0.30848	0.261186	0.17414	0.189095	3.39763	0.31362	0.0240362	0.0120697	0.0565717	0.0917964	0.00593161	0.555198	0.488705	0.110782
290750101	Habitat Epars	29075	Guipavas	H	Brest Métropole	3198.08	1226.15	3106.79	0.0400341	0.0432195	0.0803961	0.112946	0.0586522	0.173835	0.210265	0.107621	0.129825	0.0432059	38.4295	23.8248	38.2685	0.0202817	0.0958115	2.53377	0.0656086	0.232288	0.595906	0.0285457	0.467256	0.00887164	0.0258829	0.276317	0.506297	0.911646	0.10398	0.14052	0.26159	0.179485	0.368873	5.20797	0.258877	0.386097	0.00862849	0.596372	0.00693902	0.158159	0.901488	0.0416325	0.561233
441090409	Saint-Félix	44109	Nantes	H	Nantes Métropole	3784.38	2193.43	3774.38	0.0264548	0.0228993	0.0425438	0.0566202	0.16828	0.246148	0.162808	0.0854585	0.130648	0.058139	39.6016	22.5249	35.4198	0.556952	0.324594	1.72077	0.0509921	0.290942	0.314156	0.00264244	0.369373	0.0323568	0.0533419	0.493776	0.308031	0.93157	0.239163	0.0640492	0.106963	0.135432	0.644782	3.10362	0.314641	0.409159	0.279187	0.197046	0.0164398	0.00161423	0.752965	0.239199	0.175683
751176504	Ternes 4	75117	Paris 17e Arrondissement	H	Métropole du Grand Paris	3105.26	1731.96	3105.26	0.0304384	0.0331029	0.0373918	0.0488551	0.105027	0.281457	0.196943	0.106306	0.110455	0.0500242	40.0194	21.6789	37.1958	0.390743	0.288005	1.79292	0.0850803	0.251947	0.321887	0	0.367284	0.129672	0.180471	0.417152	0.395573	0.902624	0.105745	0.0907121	0.0524058	0.108439	0.718705	2.70891	0.822323	0.0473171	0.385964	0.152027	0.0724408	1.55431e-15	0.180206	0.621242	0.0416462
441090902	Tortière	44109	Nantes	H	Nantes Métropole	2721.27	1560.43	2721.27	0.0406026	0.0331173	0.0404632	0.0465296	0.173594	0.316788	0.13046	0.0843055	0.0858517	0.048287	36.2437	21.4471	32.3226	0.548488	0.304289	1.74392	0.071564	0.254548	0.311296	0	0.284253	0.0406382	0.0678737	0.575694	0.258727	0.850689	0.137888	0.0841964	0.100141	0.164933	0.614388	3.0578	0.369521	0.326444	0.213653	0.0962253	0.0121495	0.0045819	0.835983	0.207403	0.197931
310690104	Grand Noble	31069	Blagnac	H	Toulouse Métropole	3807.55	1999.93	3717.89	0.0436613	0.04089	0.0500161	0.0620128	0.125417	0.301743	0.192513	0.0937084	0.0630081	0.0270296	35.1554	20.2994	33.2588	0.28029	0.272736	1.85901	0.116488	0.193609	0.392669	0.0235501	0.290848	0.0852179	0.112472	0.483531	0.285608	0.855856	0.105502	0.11591	0.157496	0.17093	0.513818	3.11112	0.0172067	0.753015	0.130438	0.123855	0.0392613	0.00343944	0.846922	0.123968	0.25462
692661404	Pierre-Cacard	69266	Villeurbanne	H	Métropole de Lyon	2224.34	1114.37	2224.34	0.0507637	0.0353634	0.0622496	0.0709045	0.12481	0.267393	0.179901	0.0817466	0.0920017	0.0348669	35.6804	21.8017	33.163	0.3464	0.239562	1.99605	0.156398	0.197802	0.353056	0	0.290902	0.136799	0.166891	0.460832	0.330931	0.899061	0.108949	0.182147	0.185915	0.196986	0.380479	2.82175	0.499627	0.35086	0.174273	0.0366625	0.0225164	0.00842271	0.466121	0.344922	0.122367
420830000	Dargoire	42083	Dargoire	Z	Saint-Etienne Métropole	521	197	521	0.0387255	0.0445289	0.0890457	0.0851988	0.0522898	0.176295	0.199565	0.186255	0.108687	0.0194089	38.75	22.8241	40.9762	-0.292622	0.0578268	2.64467	0.0192556	0.30809	0.614827	0	0.511783	0.00968037	0.0581584	0.15113	0.523446	0.916656	0.0768624	0.144094	0.1734	0.274606	0.253251	4.70734	0.256478	0.281817	0.0102134	0.517732	0.0153852	0.29742	0.820533	0.0308076	0.743411
630420000	Blanzat	63042	Blanzat	Z	Clermont Auvergne Métropole	3749	1608	3618	0.0230079	0.032241	0.0535068	0.0679289	0.0605893	0.132604	0.204926	0.135325	0.211342	0.0785294	46.4254	24.2141	48.8896	-0.305303	0.122938	2.25	0.115816	0.307696	0.432419	0.0349427	0.487386	0.0490066	0.0838869	0.210984	0.619015	0.916816	0.0895449	0.20219	0.283754	0.175376	0.271621	4.48338	0.255701	0.254886	0.0152961	0.367373	0.0144885	0.0884719	0.798982	0.079511	0.522724
751114214	Saint-Ambroise 14	75111	Paris 11e Arrondissement	H	Métropole du Grand Paris	1672.06	1064.93	1640.06	0.0444329	0.0182274	0.0352473	0.0326861	0.108585	0.346209	0.185125	0.0866794	0.109486	0.0333219	38.7062	20.5769	35.5471	0.460588	0.430584	1.54007	0.0593065	0.215329	0.243841	0.0191381	0.287239	0.180929	0.218104	0.472249	0.419591	0.891426	0.0869343	0.112961	0.0822412	0.112424	0.660234	2.06472	0.716505	0.0475703	0.616434	0.049893	0.0922154	0.00645062	0.151982	0.765806	0.0193784
920440107	Hôtel de Ville-Planchette 1	92044	Levallois-Perret	H	Métropole du Grand Paris	2043.13	924.4	1937.13	0.0347719	0.0401768	0.0651856	0.0571073	0.0671769	0.195612	0.160736	0.0996024	0.172076	0.107555	43.9305	25.4531	43.4813	0.0529407	0.19013	2.09556	0.12679	0.209086	0.428917	0.0518809	0.34367	0.0555156	0.109374	0.316399	0.490556	0.820339	0.104763	0.1587	0.0883797	0.137694	0.528441	3.23136	0.486701	0.157125	0.116883	0.120036	0.0259965	0	0.480936	0.385907	0.100303
595530101	Sud et Ouest	59553	Santes	H	Métropole Européenne de Lille	3456	1356	3456	0.0300926	0.0393519	0.0772569	0.12066	0.0651042	0.154225	0.234664	0.116609	0.113715	0.0483218	38.9387	23.4363	40.7941	-0.237507	0.0907781	2.54867	0.0878963	0.229107	0.585014	0	0.441551	0.00752315	0.0162037	0.278935	0.504919	0.961268	0.130557	0.173858	0.208545	0.158629	0.392978	5.03171	0.381268	0.381268	0.0361357	0.50885	0.0221239	0.0752212	0.803097	0.0980826	0.486726
920510304	Plaine des Sablons 4	92051	Neuilly-sur-Seine	H	Métropole du Grand Paris	2849.86	1266.22	2706.86	0.0322557	0.0247388	0.0553917	0.0643347	0.10829	0.202058	0.18731	0.118775	0.127914	0.0789326	41.8074	23.6218	40.9665	0.106794	0.193941	2.13775	0.113513	0.216383	0.450255	0.050178	0.358423	0.109326	0.154894	0.373382	0.384035	0.923328	0.140105	0.137198	0.0528403	0.141739	0.628898	2.94992	0.576849	0.0685398	0.22724	0.194863	0.0474386	0	0.471971	0.380774	0.131389
132150602	Maurelette	13215	Marseille 15e Arrondissement	H	Métropole d'Aix-Marseille-Provence	2236.71	791.916	2232.71	0.051885	0.0639366	0.110995	0.111026	0.101028	0.189773	0.153118	0.0995187	0.0767692	0.0419504	33.0505	23.4636	29.5096	0.452722	0.117464	2.81937	0.185778	0.118446	0.567364	0.00178833	0.318142	0.263326	0.297309	0.310321	0.494753	0.945582	0.150731	0.478249	0.236892	0.109706	0.135473	3.60295	0.680398	0.206865	0.0434771	0.0347281	0.0282714	3.33067e-16	0.597281	0.298236	0.187967
130460000	Gréasque	13046	Gréasque	Z	Métropole d'Aix-Marseille-Provence	4235	1780.76	4167.67	0.0255337	0.0332641	0.059032	0.104243	0.0550497	0.150625	0.223244	0.132815	0.134383	0.0818101	42.8862	24.1012	44.5311	-0.204746	0.122473	2.34039	0.0951249	0.247325	0.51843	0.0158993	0.424702	0.014758	0.0378708	0.293978	0.521066	0.928409	0.0965502	0.177072	0.233385	0.157786	0.386273	4.05237	0.368802	0.267967	0.0824513	0.382173	0.0189415	0.105292	0.715877	0.103621	0.538162
930510101	Centre Ville 1	93051	Noisy-le-Grand	H	Métropole du Grand Paris	5405.92	2358.13	5405.92	0.0451348	0.0544253	0.0664926	0.0870326	0.0736386	0.281267	0.18858	0.089797	0.0864432	0.0271895	35.2334	21.6561	33.6248	0.222838	0.146908	2.29246	0.154888	0.19521	0.486348	0	0.333194	0.118098	0.160874	0.436661	0.373033	0.879347	0.0982613	0.163075	0.15408	0.191478	0.434815	3.12405	0.16498	0.33977	0.176318	0.12044	0.0289384	0.0118763	0.834674	0.199154	0.176876
751124602	Picpus 2	75112	Paris 12e Arrondissement	H	Métropole du Grand Paris	2766.63	1627.99	2766.63	0.0300134	0.0184361	0.0412951	0.0525242	0.081114	0.302047	0.182002	0.107118	0.128535	0.0569161	41.416	21.8636	37.8213	0.493242	0.326855	1.69942	0.110467	0.251792	0.264294	0	0.278006	0.125796	0.192485	0.380031	0.423088	0.923552	0.114216	0.135214	0.125195	0.139508	0.555849	2.35625	0.63665	0.0275193	0.381041	0.0188749	0.0793304	1.77636e-15	0.274384	0.67456	0.0424286
674821103	Krutenau Nord Ouest	67482	Strasbourg	H	Eurométropole de Strasbourg	2205.41	1559.22	2182.41	0.0202065	0.0137608	0.0122763	0.028293	0.359071	0.33326	0.119647	0.0552891	0.0479158	0.0102808	31.9856	16.1712	27.7891	0.778506	0.510741	1.39968	0.0661827	0.170458	0.133575	0.0104289	0.148819	0.119301	0.144226	0.691099	0.177224	0.898982	0.321822	0.0752215	0.0632507	0.120343	0.719957	2.23127	0.681729	0.100488	0.472217	0.0729893	0.0527825	0.00211156	0.139354	0.607695	0.0378025
920730115	Carnot Gambetta 3	92073	Suresnes	H	Métropole du Grand Paris	1989.14	960.098	1989.14	0.0365825	0.0319187	0.0735174	0.0984387	0.0574798	0.272255	0.258353	0.0825567	0.0684635	0.0204342	35.7197	20.2424	35.3906	0.0487819	0.214628	2.07181	0.123396	0.166497	0.465156	0	0.349424	0.0943993	0.144898	0.356742	0.388141	0.916239	0.0977161	0.119939	0.0655995	0.092656	0.701776	2.7748	0.25546	0.582895	0.311927	0.180818	0.0428911	0	0.754623	0.297742	0.143085
132140701	Anatole de la Forge	13214	Marseille 14e Arrondissement	H	Métropole d'Aix-Marseille-Provence	5114.44	1952.47	5063.44	0.0478965	0.0452987	0.0744174	0.0959557	0.0848257	0.217322	0.199675	0.101506	0.0948262	0.0382768	36.3131	22.7637	34.7665	0.20382	0.107379	2.59335	0.148605	0.170403	0.556844	0.00997178	0.371229	0.0874835	0.153009	0.345224	0.400096	0.895537	0.112814	0.175675	0.248959	0.221093	0.26051	3.51272	0.391471	0.498564	0.0932502	0.12681	0.0292473	0.062661	0.732426	0.126487	0.280732
930310301	Iris 8	93031	Épinay-sur-Seine	H	Métropole du Grand Paris	2916.51	1076.02	2916.51	0.0498984	0.0425644	0.084164	0.110208	0.0988541	0.215431	0.199919	0.100754	0.0763467	0.0218602	34.0976	21.729	32.4286	0.230426	0.101363	2.71046	0.197907	0.126728	0.530396	0	0.341464	0.274866	0.358552	0.246061	0.56914	0.939879	0.112978	0.359622	0.206969	0.174227	0.200967	2.97281	0.745895	0.0616598	0.277522	0.021959	0.0995711	3.9968e-15	0.203849	0.441235	0.0763946
315551302	Saint-Léon	31555	Toulouse	H	Toulouse Métropole	2913.94	1910.24	2911.94	0.0182324	0.0261252	0.0466573	0.0295816	0.268688	0.312831	0.124339	0.0796144	0.058843	0.0350875	34.2756	19.329	29.9548	0.670618	0.439796	1.52438	0.067683	0.210497	0.212959	0.000686356	0.210026	0.0837702	0.120761	0.634156	0.198537	0.963453	0.212918	0.130452	0.106631	0.115139	0.606019	2.38348	0.428136	0.296539	0.470971	0.0838693	0.044903	0.00826762	0.52837	0.4179	0.0947397
381850309	Mistral	38185	Grenoble	H	Métropole Grenoble-Alpes-Métropole	1866.99	663.791	1866.99	0.0712495	0.0557532	0.0950456	0.110153	0.108552	0.165096	0.164189	0.105936	0.0966548	0.0273716	33.3968	23.565	30.0241	0.429369	0.110709	2.81262	0.206213	0.109315	0.546293	0	0.344728	0.231403	0.386067	0.336776	0.422532	0.843264	0.116305	0.452867	0.180034	0.160833	0.146052	3.60766	0.808317	0.0701133	0.0534196	0.0473565	0.100705	3.33067e-16	0.121826	0.482866	0.125033
574630803	Saint-Livier Don Calmet	57463	Metz	H	Metz Métropole	1942.87	1211.28	1942.87	0.0223935	0.0221483	0.0284337	0.0417607	0.121285	0.31067	0.152841	0.110423	0.134931	0.0551133	41.4271	21.655	36.8959	0.62774	0.36902	1.60398	0.0857787	0.257889	0.233254	0	0.266715	0.0657847	0.0960463	0.44713	0.338087	0.84406	0.0785024	0.183034	0.192528	0.161873	0.430763	2.97985	0.726704	0.0737883	0.132592	0.0693743	0.0591675	0.00709967	0.266849	0.280773	0.14882
332810102	Centre Ville 2	33281	Mérignac	H	Bordeaux Métropole	1679.97	792.514	1664.97	0.0383391	0.0309543	0.0476722	0.0742317	0.0778949	0.143279	0.191873	0.144746	0.150826	0.100184	44.5586	24.7746	46.3938	-0.222237	0.18485	2.10087	0.184019	0.250805	0.371247	0.00892871	0.430566	0.0929733	0.129279	0.352869	0.510126	0.854552	0.0934552	0.189791	0.214607	0.174943	0.355583	4.47084	0.655544	0.0527862	0.0568708	0.364879	0.0143604	0.0138087	0.557651	0.174306	0.339976
441140103	Bourg Sud	44114	Orvault	H	Nantes Métropole	2601.76	935.601	2419.43	0.0342422	0.0305501	0.0627909	0.0998862	0.0620528	0.145423	0.236253	0.144537	0.137455	0.0468102	41.4763	23.3424	43.8551	-0.305728	0.0636113	2.58596	0.0742798	0.277207	0.579775	0.07008	0.500163	0.0211075	0.0364118	0.303111	0.51999	0.930184	0.129943	0.134047	0.194479	0.153451	0.488538	5.12757	0.168041	0.423084	0.0136131	0.57031	0.0113172	0.0464001	0.869835	0.0330461	0.617671
751114206	Saint-Ambroise 6	75111	Paris 11e Arrondissement	H	Métropole du Grand Paris	2935.85	1653.59	2935.85	0.0295704	0.0214799	0.0318188	0.0492434	0.086749	0.334464	0.191047	0.0955395	0.122259	0.0378288	40.1714	20.7507	36.7679	0.492052	0.298083	1.77544	0.057538	0.278506	0.308854	0	0.334233	0.132681	0.190084	0.358749	0.424031	0.910841	0.0933042	0.0772579	0.0668487	0.107879	0.705933	2.52814	0.609804	0.0518885	0.426641	0.126397	0.0744144	0	0.314891	0.675405	0.0259202
830690122	L'Almanarre	83069	Hyères	H	Métropole Toulon-Provence-Méditerranée	2878.52	1207.23	2690.52	0.0226904	0.0268293	0.0465271	0.0735147	0.0657199	0.141095	0.211553	0.162564	0.192423	0.0570833	45.606	23.2439	48.1811	-0.332358	0.130471	2.22866	0.0811705	0.295487	0.486982	0.065311	0.464552	0.0130121	0.0273063	0.256896	0.588103	0.944744	0.0956412	0.132949	0.225207	0.222055	0.348112	3.94538	0.284778	0.312953	0.0741813	0.415411	0.0205484	0.0967197	0.823902	0.0468798	0.507499
751155711	Saint-Lambert 11	75115	Paris 15e Arrondissement	H	Métropole du Grand Paris	1805.86	1067.32	1792.86	0.0370707	0.0336412	0.0405514	0.0418132	0.161022	0.284959	0.162109	0.083685	0.0853597	0.0697884	38.0834	22.2642	34.1333	0.532259	0.356781	1.67977	0.0634042	0.235282	0.309924	0.0071988	0.297475	0.130671	0.16218	0.500666	0.309961	0.905327	0.135558	0.0859469	0.0757952	0.128953	0.682134	2.14394	0.703795	0.0413336	0.541284	0.0121371	0.0940185	2.77556e-15	0.229438	0.695032	0.0275159
384860102	Le Centre	38486	Seyssins	H	Métropole Grenoble-Alpes-Métropole	2450.69	901.402	2123.69	0.023059	0.03417	0.0514686	0.0828399	0.0531856	0.146543	0.205612	0.121438	0.184599	0.0970845	45.7275	24.5861	47.4036	-0.204523	0.115753	2.35599	0.0963525	0.286532	0.481923	0.133432	0.433207	0.0340617	0.0891603	0.302927	0.532828	0.944101	0.106201	0.210725	0.203176	0.149567	0.394758	4.27363	0.0756976	0.223569	0.0490223	0.372771	0.0242945	0.0676014	0.830725	0.0687149	0.511016
751187201	Chapelle 1	75118	Paris 18e Arrondissement	H	Métropole du Grand Paris	2869.4	1232.47	2869.4	0.0382925	0.0329735	0.0633029	0.0919185	0.0878078	0.318539	0.17772	0.115651	0.0619066	0.0118882	34.6728	19.7279	33.1618	0.22977	0.181454	2.32816	0.187817	0.123724	0.438151	0	0.290989	0.261113	0.335137	0.322119	0.397538	0.937774	0.0982939	0.303056	0.0998372	0.175088	0.367207	2.43874	0.404674	0.231186	0.435038	0.0142519	0.0726425	0.00462588	0.27672	0.737799	0.0222802
060881105	Henry Dunant	06088	Nice	H	Métropole Nice Côte d'Azur	2088.19	1059.11	2088.19	0.0302289	0.0254165	0.0601803	0.067461	0.0621935	0.172423	0.192932	0.140603	0.17071	0.077852	44.529	24.0305	45.9573	-0.178317	0.221116	1.97164	0.151989	0.244713	0.361224	0	0.353574	0.066008	0.10906	0.28242	0.517367	0.91428	0.0808939	0.201474	0.233079	0.154598	0.331543	2.88068	0.488459	0.017631	0.123113	0.126597	0.0811164	0.00795525	0.67634	0.259286	0.189991
132140301	R.p . Moretti	13214	Marseille 14e Arrondissement	H	Métropole d'Aix-Marseille-Provence	2797.45	1076.66	2705.45	0.0451763	0.0491192	0.0865773	0.100862	0.112919	0.187187	0.176658	0.10419	0.0912263	0.0460841	35.5801	23.3955	32.879	0.346366	0.134186	2.51281	0.267786	0.141313	0.439533	0.0328872	0.29436	0.192095	0.296485	0.392661	0.410154	0.943382	0.138701	0.507779	0.220149	0.136126	0.0819442	3.36859	0.919881	0.0313193	0.174111	0.064489	0.00332423	0.023945	0.216995	0.471488	0.0563145
950180802	Noble Terre	95018	Argenteuil	H	Métropole du Grand Paris	3526.56	1300.63	3526.56	0.0346132	0.0337665	0.0757249	0.112806	0.0873159	0.189857	0.249018	0.121524	0.0733244	0.0220496	36.2968	21.2953	36.4867	-0.0267479	0.0964124	2.71142	0.127203	0.159267	0.585969	0	0.417647	0.209166	0.256342	0.267535	0.587088	0.905407	0.105713	0.239407	0.23073	0.155006	0.317223	3.59791	0.474153	0.346621	0.15282	0.145434	0.0579808	0.0207323	0.659545	0.208365	0.305066
315550401	Croix Baragnon	31555	Toulouse	H	Toulouse Métropole	2179.05	1314.52	2154.05	0.0200623	0.0201185	0.03006	0.0491633	0.188501	0.256203	0.174984	0.0842325	0.135109	0.0415674	39.5795	21.4222	35.4969	0.571739	0.36222	1.63866	0.0918264	0.253344	0.257311	0.0114729	0.322085	0.0568352	0.0768331	0.508051	0.354747	0.931892	0.226546	0.0439507	0.0441253	0.133732	0.754311	2.89724	0.855624	0.0661723	0.326605	0.247528	0.033313	0.000818547	0.249605	0.427933	0.0917469
930780107	So Marche	93078	Villepinte	H	Métropole du Grand Paris	2215.21	742.318	2215.21	0.032359	0.0437959	0.0844933	0.110962	0.0997809	0.196256	0.185647	0.117464	0.0826007	0.0466413	36.3222	22.9163	34.1744	0.281177	0.0839311	2.98418	0.0960353	0.149264	0.658429	0	0.420632	0.171959	0.261925	0.258296	0.571895	0.919765	0.112973	0.295417	0.233644	0.193507	0.227776	4.23674	0.417701	0.230065	0.119363	0.351877	0.0342701	0.0320762	0.762701	0.156754	0.392641
671520102	Est	67152	Geispolsheim	H	Eurométropole de Strasbourg	3502.8	1305.53	3284.14	0.0319912	0.0351166	0.0555048	0.0990841	0.0752047	0.160102	0.204507	0.135322	0.131229	0.071939	41.7532	24.0438	42.9434	-0.148513	0.102009	2.51556	0.103555	0.236476	0.554869	0.0624235	0.454235	0.0538187	0.103626	0.284034	0.538181	0.881787	0.109418	0.212804	0.292861	0.163128	0.294995	4.49277	0.306003	0.371296	0.0281006	0.479116	0.0227789	0.082004	0.860283	0.0751703	0.499617
674820702	Orangerie Ouest	67482	Strasbourg	H	Eurométropole de Strasbourg	2021.47	1070.37	2016.47	0.0233737	0.0206877	0.0500834	0.0615464	0.144701	0.171871	0.167124	0.12511	0.139261	0.0962409	43.1726	24.0962	42.3235	0.105715	0.264208	1.8839	0.094332	0.27547	0.326489	0.00247345	0.41332	0.133214	0.191394	0.369925	0.43998	0.929432	0.223251	0.0443988	0.0287613	0.130175	0.7678	3.60413	0.748534	0.076573	0.235324	0.409162	0.0681554	3.66374e-15	0.369854	0.27728	0.217726
751114306	Roquette 6	75111	Paris 11e Arrondissement	H	Métropole du Grand Paris	3218.77	1897.78	3215.77	0.0222004	0.0266009	0.0324962	0.0668421	0.112569	0.314543	0.204384	0.0998544	0.0996185	0.0208906	38.1971	19.7977	35.6506	0.38588	0.347303	1.69449	0.105637	0.200793	0.295441	0.000932035	0.277482	0.131525	0.19867	0.31551	0.436471	0.899849	0.12527	0.133085	0.0860383	0.13007	0.615243	2.1915	0.693898	0.180267	0.567928	0.020655	0.0729913	0	0.138512	0.745496	0.0131768
830470103	Centre Ville Sud	83047	La Crau	H	Métropole Toulon-Provence-Méditerranée	4175.34	1856.93	4068.34	0.0298241	0.0312993	0.0470756	0.0811357	0.0927995	0.179658	0.22054	0.12588	0.136501	0.055287	41.6099	23.0152	42.4254	-0.106311	0.147697	2.1909	0.137823	0.261921	0.440792	0.0256262	0.385477	0.0214905	0.0485444	0.373288	0.441314	0.938479	0.105099	0.224304	0.283571	0.192183	0.224226	3.48359	0.221818	0.45374	0.0825966	0.174659	0.0126918	0.0872939	0.682929	0.0699466	0.421156
692560401	Sauveteur-Sud	69256	Vaulx-en-Velin	H	Métropole de Lyon	2212.94	793.576	2212.94	0.0623745	0.074234	0.0864304	0.0915893	0.0808855	0.196452	0.159696	0.078243	0.15146	0.0186361	34.9218	24.1623	32.4462	0.307377	0.10033	2.78857	0.149978	0.179762	0.550078	0	0.408455	0.256038	0.321203	0.293567	0.476681	0.924233	0.146677	0.361906	0.242074	0.161346	0.190043	3.70177	0.115427	0.017334	0.100329	0.018793	0.0960082	1.11022e-16	0.564349	0.272284	0.161832
693860304	Les Brotteaux	69386	Lyon 6e Arrondissement	H	Métropole de Lyon	2857.07	1595.94	2787.42	0.0289112	0.0161038	0.0371594	0.0611608	0.169578	0.277615	0.174714	0.08695	0.0909227	0.0568852	38.3162	21.3978	34.4347	0.544192	0.312395	1.74657	0.0534573	0.267204	0.319097	0.0243775	0.322625	0.0660445	0.0995082	0.483983	0.350433	0.92692	0.187383	0.0690347	0.0728768	0.130578	0.69481	2.80104	0.828456	0.0446151	0.261662	0.156916	0.0645267	0.0188711	0.161724	0.446592	0.105725
920500511	Ravel Liberté Vallona	92050	Nanterre	H	Métropole du Grand Paris	2593.36	1244.32	2593.36	0.0461299	0.0422328	0.0535256	0.0475172	0.0893297	0.334908	0.175717	0.111404	0.0794311	0.019805	36.1417	20.4623	34.2494	0.277421	0.192486	2.08415	0.0869216	0.241875	0.429385	0	0.389312	0.160569	0.27996	0.45725	0.30952	0.843352	0.0884929	0.0754385	0.0795391	0.156761	0.645121	2.8691	0.10062	0.263547	0.210011	0.081187	0.0690181	3.44169e-15	0.698773	0.404159	0.079925
940460303	Charentonneau 3	94046	Maisons-Alfort	H	Métropole du Grand Paris	2117.99	922.227	2117.99	0.0345094	0.036322	0.0638579	0.0581985	0.0804356	0.212758	0.191631	0.120963	0.138043	0.0632802	41.3666	23.5823	41.0168	0.0444942	0.142843	2.2966	0.122013	0.225622	0.482326	0	0.43041	0.0794754	0.149666	0.314605	0.477622	0.920279	0.121342	0.126815	0.140176	0.145091	0.533024	3.38038	0.56373	0.333328	0.152572	0.197768	0.0735778	0.00988794	0.560083	0.235855	0.224239
693850104	Quarantaine-Les Étroits	69385	Lyon 5e Arrondissement	H	Métropole de Lyon	2736.19	1395.59	2516.19	0.0216139	0.0174204	0.0404267	0.0663096	0.279532	0.273735	0.137063	0.0689536	0.0733613	0.0215842	33.5802	19.1294	28.8203	0.746466	0.3096	1.80295	0.0812213	0.222754	0.305776	0.0804044	0.244029	0.128538	0.156351	0.534222	0.326215	0.906939	0.307258	0.101803	0.119871	0.11765	0.64422	2.80143	0.651906	0.107118	0.346642	0.153312	0.0436527	0.0179094	0.24736	0.468853	0.115765
593500710	Faubourg de Douai	59350	Lille	H	Métropole Européenne de Lille	4499.61	2027.59	4499.61	0.0421715	0.0575535	0.0702086	0.088636	0.160903	0.219769	0.184062	0.0901309	0.0644573	0.0221081	32.9651	21.0341	30.1299	0.404373	0.209019	2.21919	0.149593	0.123573	0.472125	0	0.305346	0.102488	0.156629	0.462803	0.361384	0.935908	0.168922	0.224996	0.138098	0.164937	0.428255	3.68124	0.668212	0.219243	0.322992	0.231105	0.0475224	0.0111301	0.346435	0.405035	0.178052
571470000	Coin-sur-Seille	57147	Coin-sur-Seille	Z	Metz Métropole	338	140	338	0.0177515	0.0473373	0.0650888	0.091716	0.056213	0.109467	0.242604	0.147929	0.177515	0.0443787	43.3417	23.7319	46.4878	-0.397704	0.0833333	2.41429	0.138889	0.277778	0.5	0	0.523669	0	0.0147929	0.224852	0.514793	0.929577	0.1	0.123016	0.218254	0.15873	0.464286	5.41429	0.357143	0.25	0	0.792857	0.0285714	0.0428571	0.914286	0.0142857	0.657143
330630302	Chartrons-Grand Parc 2	33063	Bordeaux	H	Bordeaux Métropole	3771	2108.79	3691	0.0333147	0.0237463	0.0406039	0.0549968	0.179909	0.319051	0.177398	0.0787156	0.0684336	0.0238314	35.1254	19.3275	32.3468	0.431286	0.306024	1.7503	0.0848923	0.237326	0.298344	0.0212145	0.287007	0.0789346	0.0964905	0.570529	0.243329	0.882894	0.185467	0.102586	0.089541	0.149211	0.635274	2.8276	0.601656	0.298613	0.26734	0.149151	0.0306582	0.0100552	0.420172	0.351926	0.112721
831370806	La Palasse-Collet de Gipon	83137	Toulon	H	Métropole Toulon-Provence-Méditerranée	2244.55	1169.92	2160.88	0.0322816	0.0249309	0.0480116	0.060129	0.0456889	0.174228	0.176367	0.120999	0.180107	0.137257	47.6728	25.0399	49.1073	-0.171866	0.273309	1.84703	0.109155	0.22862	0.361607	0.0372756	0.336615	0.0238679	0.0421847	0.391096	0.436993	0.911779	0.0812639	0.25531	0.228452	0.160848	0.256465	3.15537	0.6356	0.0890155	0.153809	0.0699203	0.00237344	0.0276395	0.523527	0.253185	0.21557
751207710	Belleville 10	75120	Paris 20e Arrondissement	H	Métropole du Grand Paris	2463.45	1391.16	2463.45	0.0296193	0.0294362	0.0377235	0.0696524	0.0893464	0.283299	0.188348	0.0947298	0.12942	0.0484263	40.1683	22.0117	37.0689	0.422413	0.341993	1.77079	0.101256	0.15256	0.343112	0	0.260003	0.243242	0.29434	0.356316	0.427766	0.880677	0.126065	0.241513	0.0787884	0.110369	0.510975	2.16208	0.650595	0.105379	0.574236	0.0341055	0.068818	0.00914096	0.0859313	0.858845	0.0123319
760560000	Bardouville	76056	Bardouville	Z	Métropole Rouen Normandie	639	253	639	0.0306152	0.0351569	0.0796693	0.112257	0.0524774	0.157802	0.237495	0.122423	0.145161	0.0269436	39.6527	23.1089	41.8877	-0.29014	0.0919878	2.52569	0.0224564	0.257551	0.628005	0	0.462658	0.00314989	0.0124158	0.227223	0.584323	0.941795	0.101927	0.187784	0.386198	0.172711	0.220571	4.83333	0.328779	0.295367	0.0359919	0.476395	0.0160541	0.229514	0.834047	0.0441374	0.545458
290190153	Dourjacq	29019	Brest	H	Brest Métropole	1526.02	828.024	1526.02	0.042538	0.0424605	0.0385476	0.0547453	0.166077	0.26515	0.164233	0.104992	0.0849803	0.0362769	36.337	21.453	33.2174	0.436244	0.267491	1.84297	0.149127	0.232524	0.320327	0	0.25479	0.0772023	0.0770489	0.386455	0.386454	0.956929	0.1081	0.148439	0.258211	0.228152	0.315619	3.80311	0.706253	0.0922779	0.0299761	0.0633522	0.0148394	0.00368	0.383743	0.224514	0.194026
631130401	Jaude	63113	Clermont-Ferrand	H	Clermont Auvergne Métropole	4368.19	2905.11	4323.19	0.0223496	0.0169971	0.0307897	0.0480597	0.321083	0.271881	0.131097	0.0614633	0.0688955	0.0273846	33.4907	18.9944	28.1267	0.8472	0.454014	1.48813	0.108084	0.183124	0.155987	0.0103018	0.188906	0.133721	0.149462	0.683386	0.186415	0.893668	0.285999	0.178053	0.137914	0.179846	0.483143	2.51654	0.711458	0.138155	0.421994	0.0872059	0.0308069	0.0030395	0.156532	0.535401	0.061004
920510303	Plaine des Sablons 3	92051	Neuilly-sur-Seine	H	Métropole du Grand Paris	2054.56	905.135	2054.56	0.0469745	0.0504518	0.0520401	0.0875809	0.0779087	0.1729	0.227544	0.103198	0.126792	0.0546104	39.5293	23.8152	40.7472	-0.153415	0.162323	2.2699	0.0901416	0.209415	0.516596	0	0.433225	0.0861824	0.13858	0.418011	0.390739	0.910634	0.146565	0.056164	0.0324426	0.0844284	0.7999	3.41185	0.762751	0.201168	0.174071	0.338632	0.0722328	0	0.421745	0.347653	0.136063
381510101	Ouest-Nord	38151	Échirolles	H	Métropole Grenoble-Alpes-Métropole	1933.56	1007.32	1908.56	0.0209395	0.0147869	0.0500747	0.0657593	0.0782828	0.108988	0.202995	0.137614	0.186283	0.134277	48.7519	24.5143	51.1154	-0.289239	0.254712	1.89469	0.0745057	0.262687	0.387093	0.0129293	0.42161	0.0656078	0.127388	0.288225	0.533912	0.896878	0.11881	0.179847	0.214066	0.176963	0.378284	3.68925	0.601422	0.0437378	0.105381	0.254144	0.0223304	0.0041947	0.660878	0.118273	0.28633
371950101	Sainte-Anne	37195	La Riche	H	Tours Métropole Val de Loire	2830.98	1656.97	2830.98	0.0370156	0.0252149	0.0316629	0.0612643	0.2243	0.23477	0.128439	0.104792	0.103498	0.0490428	37.2415	22.1791	32.1883	0.683512	0.332382	1.70853	0.0876141	0.244834	0.293836	0	0.294944	0.104952	0.108823	0.549379	0.291474	0.915774	0.214459	0.21317	0.184542	0.174538	0.382324	2.79283	0.230548	0.432137	0.302796	0.113386	0.0108388	0.00408053	0.632533	0.249042	0.1882
310560102	Sud	31056	Beauzelle	H	Toulouse Métropole	2750	1132	2750	0.0345455	0.0429091	0.0690909	0.0916364	0.0730909	0.169818	0.206182	0.176	0.115273	0.0214545	39.2431	22.613	41.284	-0.270755	0.103203	2.42933	0.137011	0.238434	0.505338	0	0.442545	0.0850909	0.107273	0.270909	0.518182	0.915	0.101806	0.133028	0.218654	0.167176	0.429154	4.35336	0.065371	0.321555	0.0150177	0.342756	0.0229682	0.04947	0.707597	0.0795053	0.513251
132070604	Dellepiane	13207	Marseille 7e Arrondissement	H	Métropole d'Aix-Marseille-Provence	2294.74	1197.87	2224.41	0.0461307	0.0354112	0.040224	0.0724592	0.0404074	0.251368	0.1906	0.127255	0.129318	0.0668264	41.7703	23.3372	41.0283	0.0953852	0.276069	1.85697	0.101834	0.215031	0.389919	0.0306501	0.332267	0.0546068	0.0700154	0.402397	0.40671	0.840148	0.0797357	0.145406	0.135899	0.144182	0.522608	2.85525	0.706588	0.106761	0.247074	0.126319	0.0222089	0.00889749	0.35429	0.354236	0.141654
574630401	Metz Centre Esplanade	57463	Metz	H	Metz Métropole	3793.17	2349.91	3748.16	0.0235064	0.015776	0.035921	0.0586312	0.233201	0.255713	0.141835	0.100557	0.103713	0.0311478	36.9612	20.7746	32.2797	0.676047	0.387836	1.59502	0.101487	0.228295	0.224108	0.0118635	0.259009	0.0628426	0.0839921	0.588092	0.27373	0.928772	0.258342	0.0856308	0.154894	0.164257	0.561223	2.82041	0.695338	0.101745	0.294832	0.178268	0.0137082	0.00371268	0.291946	0.471557	0.0672062
545780102	Clairlieu-Valonnière Bois de l'Hospice	54578	Villers-lès-Nancy	H	Métropole du Grand Nancy	1501.34	750.415	1501.34	0.0392407	0.0352732	0.0332737	0.0517273	0.0554911	0.153887	0.155729	0.11054	0.274118	0.0907196	48.3777	25.0671	51.7865	-0.407963	0.171497	2.00069	0.107465	0.37474	0.342487	0	0.511002	0.0147788	0.0388553	0.220689	0.60752	0.836814	0.0917707	0.187272	0.292135	0.214432	0.253421	4.42975	0.0760256	0.00743615	0.0148723	0.422642	0.00381218	0.0149778	0.732394	0.184237	0.351121
691000103	Venieres	69100	Irigny	H	Métropole de Lyon	2359	913.332	2359	0.0343459	0.0362517	0.0743019	0.109876	0.0770836	0.146587	0.231584	0.135725	0.125394	0.0288524	38.9903	23.0054	41.303	-0.301594	0.0943869	2.58285	0.104467	0.211562	0.564311	0	0.444651	0.0354032	0.0840674	0.228658	0.562923	0.916402	0.107926	0.192798	0.255687	0.178823	0.33427	4.49085	0.275501	0.256399	0.0318144	0.417899	0.0290847	0.0569408	0.708844	0.0701188	0.492649
831370205	La Floranne	83137	Toulon	H	Métropole Toulon-Provence-Méditerranée	2841.01	1173.26	2770.68	0.0259649	0.027295	0.0743622	0.102773	0.0801561	0.173813	0.196212	0.119697	0.121929	0.0777987	40.9553	24.0862	41.1156	-0.019968	0.131621	2.36152	0.170257	0.215109	0.474508	0.0247565	0.372304	0.0212879	0.0611765	0.27052	0.543291	0.960046	0.101393	0.23815	0.292755	0.208547	0.201121	3.70441	0.615508	0.147097	0.0297504	0.0912513	0.0277243	0.0300085	0.505308	0.156227	0.309343
751114307	Roquette 7	75111	Paris 11e Arrondissement	H	Métropole du Grand Paris	2496.73	1357.91	2493.4	0.0268894	0.0301355	0.0396543	0.0630678	0.0757345	0.265435	0.215495	0.113764	0.109406	0.060418	41.1909	21.9336	38.9516	0.306281	0.278989	1.8362	0.143162	0.20009	0.334129	0.00133508	0.304025	0.143158	0.214844	0.376461	0.458326	0.942308	0.0965371	0.150044	0.129712	0.164882	0.501513	2.31547	0.56266	0.0438677	0.408848	0.0388009	0.0768212	0.00994818	0.268101	0.683671	0.0216338
930080102	Bourse du Travail 1	93008	Bobigny	H	Métropole du Grand Paris	2983.67	1038.68	2946.67	0.0430704	0.0417177	0.0674682	0.0969664	0.0781352	0.198327	0.219364	0.126696	0.0956309	0.0326239	37.5199	22.4664	37.1869	0.0444746	0.0901377	2.83694	0.0901681	0.162352	0.623419	0.0124008	0.420388	0.310052	0.360416	0.2857	0.53093	0.902555	0.0989632	0.450731	0.140032	0.146955	0.218933	3.64284	0.598617	0.150301	0.134052	0.256044	0.0510434	0.0174434	0.658371	0.322352	0.180569
751135105	Maison Blanche 5	75113	Paris 13e Arrondissement	H	Métropole du Grand Paris	2692.38	1493.33	2689.38	0.0258089	0.0317686	0.0339179	0.0463482	0.107852	0.294889	0.162549	0.082534	0.140688	0.0736447	41.5302	22.7682	37.0732	0.587267	0.290982	1.80092	0.0648624	0.27982	0.31767	0.00111425	0.343549	0.112608	0.190543	0.370821	0.466344	0.88387	0.109184	0.0901917	0.0581253	0.104334	0.707559	2.59761	0.687432	0.0187911	0.359001	0.101302	0.039194	0.000632866	0.467209	0.610911	0.0453651
840890202	Peyriere	84089	Pertuis	H	Métropole d'Aix-Marseille-Provence	3173.93	1326.46	3091.93	0.0377982	0.0398567	0.0468717	0.0803366	0.0678115	0.160922	0.201778	0.148696	0.145517	0.0704122	42.8877	24.0938	44.6073	-0.214115	0.122537	2.33096	0.105119	0.255828	0.499349	0.0258351	0.462962	0.0485226	0.0977202	0.311314	0.483317	0.886126	0.0699951	0.252841	0.216102	0.178583	0.291131	4.00711	0.0682158	0.442794	0.0400273	0.282804	0.0406297	0.103427	0.805012	0.107547	0.441455
930270111	La Tour	93027	La Courneuve	H	Métropole du Grand Paris	3934.12	1275.65	3931.12	0.0454381	0.0487642	0.0781848	0.121915	0.118428	0.224844	0.171742	0.0931792	0.078682	0.0188227	33.0888	21.5076	30.4339	0.370318	0.0868571	3.08167	0.257461	0.0800882	0.552813	0.000762557	0.281951	0.264043	0.383366	0.190509	0.31637	0.91334	0.13029	0.485309	0.15121	0.146053	0.171003	3.19662	0.358274	0.513968	0.113473	0.0755748	0.166561	0.000826319	0.238486	0.50476	0.0977748
831440107	Valette Nord	83144	La Valette-du-Var	H	Métropole Toulon-Provence-Méditerranée	5344.82	2281.63	5193.82	0.0177466	0.0227199	0.0434483	0.0670691	0.0576888	0.15043	0.190661	0.168186	0.199821	0.0822288	47.5596	23.3669	50.3459	-0.357728	0.103292	2.27637	0.0660205	0.3989	0.413997	0.0282512	0.528139	0.014646	0.0342932	0.27126	0.587445	0.917637	0.111124	0.121286	0.204706	0.204415	0.392716	4.299	0.17667	0.352832	0.0426143	0.506313	0.00658635	0.0891899	0.872751	0.0383591	0.566968
915890114	Quartier 14	91589	Savigny-sur-Orge	H	Métropole du Grand Paris	1983.83	783.012	1983.83	0.0235123	0.0207464	0.0637384	0.0912465	0.0727984	0.141873	0.190986	0.158695	0.171539	0.0648651	44.0834	23.8916	46.3103	-0.279629	0.0813826	2.53359	0.0879027	0.274727	0.549962	0	0.510451	0.103709	0.153347	0.188089	0.642679	0.945396	0.122708	0.193421	0.215797	0.169885	0.367859	4.61579	0.506056	0.116111	0.0306527	0.485295	0.00781924	0.0624442	0.822872	0.0574135	0.461385
692820104	Le Carreau Nord	69282	Meyzieu	H	Métropole de Lyon	2463.68	997.905	2415.68	0.0275773	0.0312073	0.0665123	0.0995875	0.0725367	0.155536	0.218768	0.0994043	0.153727	0.0751436	42.0435	24.3197	43.0105	-0.119286	0.11688	2.42075	0.0933027	0.236168	0.534036	0.0194828	0.417847	0.0689909	0.141281	0.302897	0.536955	0.931556	0.117066	0.287969	0.261105	0.130382	0.285471	4.24644	0.458827	0.262645	0.0200004	0.26692	0.0212455	0.0515631	0.763715	0.10614	0.384837
341720404	Le Mail Sud	34172	Montpellier	H	Montpellier Méditerranée Métropole	2554.79	854.541	2554.79	0.0580383	0.0765718	0.085386	0.1095	0.102158	0.205255	0.157652	0.0886008	0.086045	0.0307919	32.7109	23.0434	29.6617	0.396974	0.10103	2.98967	0.199355	0.0869747	0.598428	0	0.334051	0.341588	0.424883	0.180928	0.568919	0.88533	0.133299	0.55536	0.170651	0.0914097	0.12985	3.27928	0.704774	0.0256008	0.172614	0.0634229	0.112151	0.0014261	0.29763	0.40459	0.130543
595991001	Belencontre	59599	Tourcoing	H	Métropole Européenne de Lille	2206.34	967.631	2206.34	0.0560349	0.0595998	0.0722814	0.0850706	0.0853548	0.249841	0.154124	0.104231	0.091079	0.042383	35.3509	23.1557	32.9379	0.312623	0.158089	2.28015	0.213719	0.162085	0.445145	0	0.283909	0.110056	0.126275	0.471927	0.286236	0.904391	0.118335	0.33174	0.253645	0.183395	0.184869	3.74254	0.617966	0.227071	0.0542227	0.111472	0.04881	0.0345714	0.355826	0.253165	0.184403
690880102	Bord de Saône	69088	Fontaines-sur-Saône	H	Métropole de Lyon	2707.68	1197.32	2707.68	0.0361007	0.0388876	0.06692	0.0938903	0.0606226	0.184936	0.225011	0.126333	0.125418	0.0418801	39.8101	23.1112	41.1599	-0.175222	0.144762	2.26145	0.138374	0.20504	0.494926	0	0.413764	0.0418312	0.0733054	0.337873	0.447453	0.92007	0.0963987	0.137558	0.205702	0.166992	0.438769	4.0315	0.360069	0.242091	0.0636302	0.303067	0.0223938	0.014698	0.696458	0.106693	0.410598
545470108	Treves Fribourg	54547	Vandœuvre-lès-Nancy	H	Métropole du Grand Nancy	1726.28	874.171	1726.28	0.0574233	0.0342078	0.0635207	0.0744068	0.0961533	0.203871	0.17971	0.138406	0.129886	0.0224149	38.1698	22.9424	36.9685	0.157079	0.244203	1.97476	0.216717	0.13085	0.366225	0	0.263898	0.185064	0.266628	0.415282	0.396255	0.853186	0.114592	0.314007	0.267464	0.145685	0.189551	3.08062	0.397097	0.106195	0.0858095	0.0235237	0.0420776	0.00997688	0.151553	0.382356	0.108399
290190106	Mesdoun	29019	Brest	H	Brest Métropole	2546.49	1097.82	2546.49	0.034274	0.0432513	0.0563458	0.109664	0.0651658	0.165635	0.189337	0.11487	0.17016	0.0512974	41.0793	24.3481	41.8976	-0.100834	0.142731	2.31959	0.0829584	0.278448	0.486777	0	0.46516	0.0214772	0.0248919	0.367148	0.439273	0.931483	0.148053	0.0568828	0.220469	0.18294	0.479672	4.86624	0.411788	0.245837	0.017746	0.418528	0.00261776	0.0289186	0.849856	0.0635861	0.427857
132080201	Les Goudes	13208	Marseille 8e Arrondissement	H	Métropole d'Aix-Marseille-Provence	591.513	310.787	591.513	0.0152467	0.0372933	0.0300382	0.0170923	0.0584905	0.200709	0.156289	0.172931	0.235853	0.0760565	49.1861	22.7094	52.6421	-0.456548	0.20816	1.90328	0.0858047	0.317822	0.302032	0	0.383628	0	0.0152608	0.21381	0.59549	0.905089	0.138276	0.188624	0.30559	0.214641	0.226625	3.08555	0.771873	0.0971362	0.181642	0.16424	0.0584345	0.0661673	0.319161	0.111288	0.238656
212311503	Eugene Spuller	21231	Dijon	H	Dijon Métropole	2274.68	1400.27	2274.68	0.0250411	0.0250011	0.0427786	0.044208	0.0911023	0.207314	0.160956	0.124661	0.179346	0.0995926	45.7449	24.0033	45.615	0.0162334	0.352322	1.62446	0.0907234	0.317456	0.227279	0	0.354028	0.0407378	0.0588691	0.459398	0.372327	0.907639	0.104282	0.0936763	0.124752	0.168842	0.560001	3.42352	0.560607	0.112831	0.151223	0.205211	0.0241862	0.000727619	0.548308	0.242386	0.177116
751207912	Pere Lachaise 12	75120	Paris 20e Arrondissement	H	Métropole du Grand Paris	3342.91	1663.87	2983.24	0.0206307	0.0194982	0.0313977	0.0568774	0.0611722	0.283368	0.227069	0.121428	0.110218	0.0683409	42.9695	21.2662	41.6681	0.183583	0.294627	1.79295	0.113803	0.245815	0.306366	0.107591	0.286824	0.146299	0.204824	0.321999	0.524989	0.933582	0.0792954	0.159751	0.090097	0.140949	0.566754	2.594	0.78276	0.0413713	0.322381	0.0452173	0.0739727	0	0.333809	0.626034	0.0329563
930390101	Nord	93039	L'Île-Saint-Denis	H	Métropole du Grand Paris	2325.95	934.248	2311.95	0.0472392	0.041501	0.0742554	0.100285	0.0865043	0.196074	0.212798	0.121813	0.0931755	0.0263548	36.4345	22.3672	35.7256	0.0950836	0.142861	2.47467	0.268104	0.131418	0.438815	0.00601904	0.31158	0.203186	0.288672	0.244353	0.560446	0.889164	0.104592	0.323765	0.202163	0.161319	0.241848	3.22493	0.6582	0.117256	0.077651	0.0493928	0.067948	0.00656098	0.337379	0.3929	0.104265
930550201	Quatre Chemin Jaures	93055	Pantin	H	Métropole du Grand Paris	3271.2	1427.99	3271.2	0.0534898	0.0411365	0.0770484	0.0694752	0.0764217	0.314871	0.221157	0.0613799	0.0784813	0.00653926	33.7244	19.8807	33.1112	0.0925286	0.16469	2.29077	0.140388	0.158606	0.455954	0	0.37011	0.488181	0.484008	0.52393	0.281059	0.851276	0.085598	0.425442	0.0975079	0.158324	0.259772	2.31038	0.629167	0.252441	0.553479	0.0139997	0.119768	0.00801797	0.221883	0.742635	0.0197331
341200101	Est	34120	Jacou	H	Montpellier Méditerranée Métropole	2547.75	1048.02	2547.75	0.0219178	0.0305284	0.053229	0.0990215	0.0649706	0.121722	0.214481	0.161252	0.18865	0.044227	44.1223	23.5263	47.0894	-0.378356	0.0933852	2.43102	0.077821	0.256809	0.55642	0	0.506458	0.0399217	0.0794521	0.204305	0.603523	0.927984	0.115783	0.120564	0.208246	0.18215	0.438413	4.64415	0.0390105	0.328259	0.0171265	0.437678	0.0133206	0.0894386	0.852521	0.0428164	0.526166
315552402	Avions	31555	Toulouse	H	Toulouse Métropole	1971.24	964.29	1971.24	0.0238424	0.0284998	0.0452268	0.068663	0.189135	0.21059	0.194642	0.108278	0.077858	0.0532655	37.7625	21.6639	34.6152	0.435839	0.201107	2.04424	0.0566353	0.24089	0.406728	0	0.352048	0.0667751	0.108375	0.437474	0.455825	0.933118	0.233009	0.0792047	0.0909662	0.125003	0.650313	3.45948	0.554026	0.094014	0.241435	0.241244	0.0321511	0.027225	0.718283	0.213854	0.256079
333180105	Bellegrave	33318	Pessac	H	Bordeaux Métropole	2054.13	1110.66	2006.13	0.024316	0.0242075	0.032004	0.0510921	0.170379	0.225477	0.202448	0.0986559	0.0912773	0.0801433	40.4545	22.2948	37.294	0.425283	0.280301	1.80624	0.100955	0.228972	0.350734	0.0233676	0.314243	0.0598835	0.0668194	0.422812	0.412875	0.933989	0.170319	0.101734	0.237776	0.146775	0.465153	3.23388	0.381579	0.26977	0.256759	0.214711	0.0161649	0.0196587	0.814053	0.132788	0.27429
381850404	Diables Bleus	38185	Grenoble	H	Métropole Grenoble-Alpes-Métropole	1970.71	1076.54	1970.71	0.0194461	0.0335934	0.0428514	0.0505242	0.143877	0.23693	0.15562	0.0741095	0.149727	0.0933219	42.0102	23.9144	37.3915	0.579405	0.261662	1.8306	0.103213	0.273396	0.268181	0	0.332015	0.103729	0.142462	0.459506	0.335377	0.873187	0.163533	0.0980222	0.115443	0.152472	0.596569	3.3096	0.798799	0.0704368	0.115635	0.177607	0.0357355	0.00292488	0.314313	0.323872	0.121029
060640000	Gattières	06064	Gattières	Z	Métropole Nice Côte d'Azur	4117	1622.56	4038	0.0238648	0.0294123	0.0591631	0.0956277	0.064617	0.143924	0.213225	0.144992	0.158292	0.0668825	43.4795	23.8444	45.4753	-0.251103	0.0892713	2.48866	0.0991942	0.248661	0.530548	0.0191879	0.458274	0.036175	0.0637512	0.247572	0.570014	0.931179	0.100994	0.183699	0.24203	0.192335	0.322788	4.0532	0.263769	0.316696	0.064463	0.460748	0.0267367	0.149764	0.799973	0.0643943	0.565378
315553203	Vestrepain	31555	Toulouse	H	Toulouse Métropole	2088.39	883.543	2088.39	0.054307	0.0498426	0.0628668	0.0991845	0.122111	0.194888	0.170161	0.0870732	0.0889484	0.0706175	36.3546	24.1241	33.0232	0.414277	0.162518	2.36365	0.213526	0.137684	0.404329	0	0.312424	0.286063	0.383837	0.442	0.308352	0.87956	0.108476	0.373528	0.212222	0.174742	0.198312	3.55803	0.528397	0.299202	0.0782309	0.0396215	0.0419141	0.0202596	0.479668	0.352251	0.113976
751155721	Saint-Lambert 21	75115	Paris 15e Arrondissement	H	Métropole du Grand Paris	1624.36	950.133	1624.36	0.0383718	0.00935278	0.0527225	0.045317	0.115986	0.240103	0.164503	0.0852787	0.147728	0.100638	42.9958	24.0189	38.892	0.512567	0.334537	1.70962	0.103687	0.23646	0.276267	0	0.351097	0.0793876	0.158546	0.400538	0.378956	0.905106	0.127955	0.0565214	0.0488917	0.0924919	0.779059	2.39565	0.618545	0.0194489	0.409953	0.129345	0.0807622	1.11022e-16	0.577214	0.552863	0.0293282
690690102	Centre	69069	Craponne	H	Métropole de Lyon	4112.81	2026.41	4112.81	0.0381275	0.0369511	0.0547274	0.0756326	0.074314	0.221225	0.1829	0.0960772	0.135158	0.0848866	41.3699	24.2772	38.9381	0.300494	0.206418	2.0296	0.151484	0.27437	0.355865	0	0.359296	0.0527279	0.0731909	0.507197	0.317028	0.905216	0.0651197	0.231071	0.233069	0.189096	0.292061	3.39914	0.161353	0.552552	0.099475	0.165793	0.0207614	0.0277007	0.808182	0.175086	0.261713
132070203	Vallon des Auffes	13207	Marseille 7e Arrondissement	H	Métropole d'Aix-Marseille-Provence	1613.5	931.804	1613.5	0.0224899	0.0169806	0.0478602	0.0415495	0.0514252	0.171118	0.180733	0.104634	0.222937	0.140273	49.9548	24.3726	51.5091	-0.191312	0.305159	1.73159	0.0654366	0.309713	0.295038	0	0.416396	0.0232665	0.0445966	0.312985	0.54112	0.869186	0.088092	0.108386	0.15693	0.18418	0.48851	3.25142	0.798184	0.033665	0.137833	0.130919	0.0530734	0.00255852	0.399122	0.258986	0.127535
422340000	Saint-Héand	42234	Saint-Héand	Z	Saint-Etienne Métropole	3592	1490	3486	0.0256985	0.0305179	0.0603965	0.0901476	0.0691938	0.142089	0.207591	0.135032	0.161131	0.0782032	43.7373	24.2755	45.5272	-0.221201	0.122214	2.3396	0.07005	0.303688	0.492566	0.02951	0.484318	0.00525979	0.0119874	0.260657	0.607107	0.943739	0.100265	0.211457	0.252624	0.184153	0.317276	4.63085	0.438356	0.217018	0.0132038	0.488278	0.0142859	0.0848374	0.793196	0.0845927	0.508247
593500402	Sarrazins	59350	Lille	H	Métropole Européenne de Lille	2222.32	1122.58	2222.32	0.0318715	0.0383266	0.052417	0.0820918	0.13568	0.278761	0.151672	0.11287	0.0829894	0.0333207	36.092	21.3163	33.0161	0.432887	0.270054	1.97966	0.155947	0.174237	0.349568	0	0.279614	0.169495	0.195988	0.391623	0.389742	0.924567	0.137163	0.322743	0.106343	0.111939	0.408678	2.80257	0.559751	0.181056	0.26699	0.0762051	0.0420379	0.0102082	0.245625	0.58331	0.0617765
315550201	Taur	31555	Toulouse	H	Toulouse Métropole	2357.07	1435.97	2307.78	0.0137343	0.0177009	0.026134	0.0555171	0.29178	0.223458	0.139778	0.0793193	0.106598	0.0459813	37.1064	21.1802	30.9603	0.870547	0.378192	1.60712	0.0681434	0.264885	0.187234	0.0209104	0.260725	0.0786037	0.108112	0.631812	0.25028	0.970913	0.339089	0.083353	0.0395333	0.12259	0.719819	2.61823	0.773945	0.141739	0.452374	0.209175	0.0181904	1.22125e-15	0.210811	0.548866	0.0896712
692820402	Le Fort	69282	Meyzieu	H	Métropole de Lyon	1823.64	664.535	1634.65	0.037284	0.038255	0.0540336	0.0795768	0.0673736	0.176885	0.191542	0.108347	0.176454	0.0702487	42.7612	24.5274	43.4055	-0.0788054	0.110436	2.45983	0.0378499	0.253523	0.567351	0.103637	0.454279	0.123161	0.185367	0.249217	0.572727	0.888121	0.0935975	0.270027	0.222349	0.188584	0.274345	4.37822	0.159234	0.0243696	0.0567306	0.317334	0.0251962	0.0965732	0.834921	0.0555163	0.4818
130050401	Gavots	13005	Aubagne	H	Métropole d'Aix-Marseille-Provence	2625.82	1076.37	2515.82	0.022656	0.0298683	0.0645251	0.0837726	0.0692947	0.179841	0.199089	0.14306	0.132141	0.0757517	42.6742	23.6968	43.519	-0.106947	0.129673	2.33731	0.144553	0.238286	0.475164	0.0418914	0.394328	0.0181877	0.0540313	0.265842	0.468795	0.932368	0.0796606	0.191406	0.220881	0.175086	0.34103	3.85049	0.523114	0.218179	0.0728187	0.268693	0.0187862	0.0650125	0.690598	0.126033	0.409314
452341202	Ecale-Rives de Loire	45234	Orléans	H	Orléans Métropole	2451.68	1281.16	2451.68	0.0463861	0.0462421	0.0568061	0.0747511	0.119081	0.242012	0.179453	0.0828908	0.109997	0.0423821	36.7599	22.7303	34.0668	0.355448	0.27696	1.91364	0.152191	0.209987	0.348768	0	0.295634	0.140018	0.171564	0.43385	0.283192	0.874952	0.129928	0.16519	0.239889	0.169771	0.375281	2.95577	0.208734	0.44064	0.228747	0.107486	0.0340442	0.0121031	0.680726	0.25167	0.140408
631640104	Centre Bourg	63164	Gerzat	H	Clermont Auvergne Métropole	2254.19	1136.63	2250.19	0.0372392	0.0327353	0.0493855	0.0641037	0.0850534	0.213419	0.197253	0.12288	0.136559	0.0613723	41.5539	23.2809	41.2821	0.0350288	0.216505	1.97971	0.138453	0.243442	0.385421	0.0017744	0.364908	0.0807488	0.117836	0.369285	0.452228	0.898099	0.0642079	0.236503	0.295269	0.197564	0.201374	3.83663	0.441411	0.25308	0.046149	0.15473	0.0174751	0.0531261	0.692393	0.141267	0.315938
385160101	Maquis du Gresivaudan-Nord	38516	La Tronche	H	Métropole Grenoble-Alpes-Métropole	3776	1626	3396	0.0243644	0.0270127	0.0471398	0.0924258	0.135858	0.172669	0.18697	0.115996	0.124206	0.0733581	40.8661	23.561	40.0397	0.105233	0.197724	2.08856	0.110953	0.229018	0.440967	0.100636	0.357256	0.0532309	0.0744174	0.393993	0.395171	0.92145	0.22485	0.106139	0.140198	0.121188	0.590891	4.02153	0.563961	0.253383	0.172202	0.354244	0.0350554	0.0246002	0.577491	0.177737	0.322878
341721401	Bagatelle	34172	Montpellier	H	Montpellier Méditerranée Métropole	8230.3	3762.46	8084.3	0.050871	0.0487039	0.0795617	0.069173	0.102081	0.295552	0.190418	0.0772104	0.0597867	0.0266432	33.4983	20.7426	32.0869	0.204136	0.181865	2.14868	0.190786	0.161358	0.422342	0.0177393	0.253084	0.0915336	0.137476	0.519308	0.253879	0.908791	0.0956808	0.159347	0.182001	0.214016	0.401817	3.06526	0.00957298	0.644146	0.107333	0.0460828	0.0396082	0.0122582	0.804271	0.108254	0.246123
132150901	Creneaux-Parc Saint-Louis	13215	Marseille 15e Arrondissement	H	Métropole d'Aix-Marseille-Provence	4810.01	1943.19	4668.67	0.0704834	0.0494732	0.0788578	0.0829214	0.0935874	0.263802	0.173437	0.0783381	0.0802394	0.0288603	33.438	22.0979	31.6166	0.247272	0.145959	2.40258	0.1841	0.152778	0.492479	0.029383	0.298371	0.191928	0.259054	0.473335	0.213061	0.904471	0.0983253	0.416359	0.250693	0.157227	0.135234	2.87864	0.480027	0.501701	0.216798	0.0538295	0.0256105	0.0293006	0.420416	0.332726	0.133731
693850603	La Garde	69385	Lyon 5e Arrondissement	H	Métropole de Lyon	1812.83	923.911	1812.83	0.0283436	0.019773	0.0392744	0.0782326	0.10303	0.166199	0.199061	0.140086	0.14179	0.084211	43.8461	23.5626	44.5818	-0.0936707	0.218231	1.96212	0.154311	0.240584	0.345429	0	0.350116	0.0388876	0.0659786	0.329976	0.473516	0.889421	0.122876	0.0886026	0.154279	0.185909	0.510385	3.70122	0.65553	0.0415188	0.0732229	0.115849	0.0350112	0	0.65688	0.197686	0.284851
920630105	Plaine_Gare 5	92063	Rueil-Malmaison	H	Métropole du Grand Paris	3278.67	1263.25	3278.67	0.061824	0.06091	0.0866765	0.0895323	0.0657663	0.235928	0.205032	0.0893771	0.0737974	0.0311561	34.0214	22.3881	33.0282	0.133086	0.111206	2.59543	0.1488	0.130883	0.595488	0	0.382047	0.146575	0.220276	0.309877	0.464802	0.891084	0.0984057	0.162393	0.175581	0.175529	0.439947	3.38561	0.739515	0.158575	0.157039	0.0942481	0.0883104	0.00727024	0.405365	0.307762	0.156447
751124802	Quinze Vingts 2	75112	Paris 12e Arrondissement	H	Métropole du Grand Paris	2079.02	898.2	2025.35	0.0259489	0.0183359	0.0668653	0.0901264	0.102156	0.220563	0.19966	0.141778	0.105414	0.0291531	38.914	21.6041	37.4769	0.199554	0.171702	2.2549	0.155416	0.185245	0.440842	0.0258134	0.30931	0.144721	0.193834	0.302671	0.526842	0.971287	0.123699	0.164138	0.109776	0.143966	0.526002	2.81746	0.406332	0.311471	0.257184	0.0831337	0.0480678	0.00384978	0.303656	0.654554	0.0352623
330320103	Sud	33032	Bassens	H	Bordeaux Métropole	2081.17	905.105	2021.5	0.0306934	0.027388	0.0580814	0.0835806	0.0694144	0.163383	0.198335	0.115218	0.161989	0.0919161	43.8845	24.5766	44.7618	-0.107079	0.143216	2.23344	0.123116	0.253769	0.454774	0.0286711	0.404242	0.057137	0.089736	0.303841	0.505591	0.923077	0.0952367	0.252331	0.289656	0.159675	0.24592	4.07058	0.14658	0.369164	0.0412595	0.267101	0.0271444	0.0380022	0.823018	0.122693	0.369164
131170103	Les Pins	13117	Vitrolles	H	Métropole d'Aix-Marseille-Provence	2954.29	1140.07	2954.29	0.0465862	0.0689686	0.0900415	0.100569	0.100964	0.171965	0.193755	0.098877	0.100373	0.0279004	34.5922	23.2144	32.5608	0.262521	0.117661	2.59132	0.291165	0.0983163	0.440574	0	0.298244	0.0865769	0.189671	0.320701	0.485681	0.937501	0.125532	0.392358	0.275127	0.138872	0.128576	3.4727	0.325878	0.0910194	0.0359079	0.0600873	0.0963755	0.00255201	0.0856334	0.240082	0.20551
751145403	Parc de Montsouris 3	75114	Paris 14e Arrondissement	H	Métropole du Grand Paris	3600.26	1694.49	3556.26	0.0236029	0.0290629	0.0444729	0.0848988	0.11377	0.165561	0.185321	0.135714	0.17232	0.0452761	42.2988	23.2766	42.9184	-0.0798624	0.197076	2.09872	0.128233	0.235671	0.391799	0.0122214	0.397202	0.0901765	0.173237	0.251293	0.578629	0.914582	0.163903	0.0952393	0.0718878	0.153775	0.641642	2.93877	0.324994	0.467768	0.200162	0.0986359	0.0480881	0	0.561116	0.414936	0.0912777
331190104	Gravieres-Gravette-Beaulieu-Lagrue-Plaisance	33119	Cenon	H	Bordeaux Métropole	3595.63	1533.73	3485.63	0.0385012	0.0433086	0.0480055	0.0699947	0.078258	0.208327	0.17415	0.115804	0.107936	0.115714	42.2788	24.8929	41.0937	0.142829	0.154038	2.27265	0.0691314	0.210382	0.532349	0.0305928	0.397096	0.122501	0.184372	0.320428	0.43524	0.881305	0.100232	0.264309	0.236614	0.18148	0.250972	4.08304	0.450015	0.318937	0.0348547	0.271911	0.031967	0.0425726	0.785733	0.158027	0.295763
330630306	Chartrons-Grand Parc 6	33063	Bordeaux	H	Bordeaux Métropole	2942.77	1188.19	2893.77	0.0528084	0.0587551	0.0831198	0.117915	0.0739131	0.18252	0.16655	0.0852487	0.11263	0.0665404	36.4955	24.9695	33.705	0.335263	0.157989	2.43544	0.201806	0.119082	0.502836	0.016651	0.282077	0.244479	0.219494	0.378002	0.331933	0.887882	0.155865	0.309546	0.217464	0.150766	0.232201	3.48312	0.576234	0.145823	0.0505917	0.0968914	0.0247953	0	0.305134	0.330122	0.137387
130700102	Sud	13070	La Penne-sur-Huveaune	H	Métropole d'Aix-Marseille-Provence	2416.83	964.274	2324.83	0.0280635	0.028011	0.0597204	0.0844312	0.0652436	0.145509	0.214585	0.139142	0.135571	0.0997232	44.179	24.3924	45.8079	-0.200338	0.109701	2.41097	0.122035	0.240138	0.508504	0.0380664	0.428527	0.0165626	0.0480682	0.216404	0.589481	0.931953	0.10989	0.205966	0.248458	0.157343	0.333881	4.04197	0.476954	0.217133	0.0345112	0.256557	0.0187528	0.11646	0.671802	0.0858134	0.443864
940280307	Les Meches	94028	Créteil	H	Métropole du Grand Paris	1998.25	767.034	1808.24	0.0289709	0.027408	0.0793434	0.0975405	0.0772238	0.210048	0.181631	0.136784	0.120706	0.0403449	39.1767	22.9085	37.6313	0.202375	0.144938	2.35745	0.198904	0.158809	0.455184	0.0950839	0.306007	0.131029	0.251951	0.368935	0.394055	0.896396	0.122776	0.267242	0.15259	0.203136	0.287059	3.47536	0.235739	0.408133	0.0997305	0.123087	0.053215	0	0.557832	0.363794	0.147131
930070112	Iris10	93007	Le Blanc-Mesnil	H	Métropole du Grand Paris	4276.34	1636.86	4276.34	0.0632077	0.0600826	0.0670973	0.0804998	0.075015	0.257317	0.186696	0.0803609	0.0804863	0.0492379	35.1901	22.9914	33.3841	0.235652	0.109372	2.61253	0.0985785	0.179762	0.576593	0	0.40038	0.349315	0.371447	0.38185	0.392114	0.884109	0.0970359	0.323052	0.196921	0.160844	0.253661	3.31994	0.480903	0.328945	0.142582	0.116678	0.0491004	0.0051897	0.672049	0.248948	0.17396
130010306	Beauvalle	13001	Aix-en-Provence	H	Métropole d'Aix-Marseille-Provence	2135.24	933.443	1793.24	0.0209537	0.028838	0.0289867	0.0677546	0.103497	0.205397	0.204316	0.0971996	0.187926	0.0551316	43.5282	22.8425	43.0542	0.0622439	0.231319	1.92111	0.136094	0.213131	0.335739	0.160169	0.260746	0.0458576	0.0941895	0.38972	0.404057	0.903776	0.114666	0.265695	0.167468	0.150238	0.360365	3.26808	0.36046	0.128917	0.144658	0.0431949	0.0351787	0.00333786	0.525537	0.130701	0.25071
130430103	Sud	13043	Gignac-la-Nerthe	H	Métropole d'Aix-Marseille-Provence	2043.2	807.865	2043.2	0.0304147	0.0304147	0.0718894	0.0691244	0.0557604	0.17235	0.176498	0.198618	0.165438	0.0294931	42.8389	23.1511	45.5561	-0.352103	0.0728929	2.52914	0.136674	0.29385	0.496583	0	0.505069	0.021659	0.0834101	0.187097	0.625346	0.911616	0.0712727	0.247756	0.285458	0.163974	0.230401	4.15152	0.048951	0.114219	0.00932401	0.191142	0.027972	0.224942	0.764569	0.0547786	0.522145
315555302	Poulenc	31555	Toulouse	H	Toulouse Métropole	1990.27	660.157	1990.27	0.0553763	0.0451353	0.0895305	0.0583441	0.204713	0.225773	0.145445	0.101721	0.0505309	0.0234317	31.7523	20.8337	27.9083	0.55353	0.0649914	3.01485	0.172774	0.0707984	0.487937	0	0.264865	0.239376	0.399353	0.360992	0.405681	0.886939	0.239736	0.432082	0.16137	0.126262	0.190441	3.90615	0.284835	0.1116	0.04649	0.102	0.0600826	0.00204575	0.0904609	0.539947	0.0789766
674822804	Polygone Ouest	67482	Strasbourg	H	Eurométropole de Strasbourg	2802	956.63	2502	0.0312566	0.0463221	0.0709255	0.11956	0.0924861	0.20787	0.172621	0.114458	0.0969623	0.0475393	36.8785	23.1325	34.3919	0.32248	0.104364	2.61544	0.211351	0.150771	0.517127	0.107066	0.322465	0.202793	0.266533	0.326795	0.4355	0.905754	0.105696	0.440496	0.186155	0.161797	0.16779	3.57645	0.535501	0.241831	0.047534	0.0358976	0.196415	0.00375802	0.338948	0.367766	0.127051
764980103	République	76498	Le Petit-Quevilly	H	Métropole Rouen Normandie	2506.77	1270.78	2506.77	0.0490547	0.0372667	0.0557003	0.0524813	0.107988	0.281797	0.161938	0.0998974	0.119021	0.0348557	37.6638	22.3101	34.8125	0.38341	0.232543	1.97262	0.125138	0.229606	0.384757	0	0.326761	0.0982588	0.131024	0.482102	0.332729	0.874883	0.0569485	0.234282	0.247643	0.211508	0.258176	3.46114	0.391057	0.443368	0.0759464	0.0863264	0.0500181	0.0183473	0.68412	0.155393	0.195866
631130901	Anatole France	63113	Clermont-Ferrand	H	Clermont Auvergne Métropole	3454.17	1824.91	3454.17	0.0497605	0.0361819	0.050702	0.0605247	0.106971	0.253211	0.183561	0.104545	0.108366	0.0461754	38.2563	22.5901	35.829	0.322341	0.252362	1.89279	0.124335	0.230341	0.365391	0	0.352079	0.104045	0.136943	0.523245	0.29638	0.910649	0.10444	0.227841	0.206978	0.190151	0.330502	3.32535	0.396086	0.386851	0.11994	0.112673	0.0476404	0.00734559	0.693866	0.21887	0.208715
440470103	Les Ardillets	44047	Couëron	H	Nantes Métropole	3086.82	1304.23	3086.82	0.0333319	0.0331965	0.0722117	0.0823549	0.0874679	0.167592	0.212963	0.140546	0.115102	0.0552338	40.3124	23.3891	41.5675	-0.160985	0.132787	2.36679	0.0771866	0.233802	0.538974	0	0.433687	0.0135588	0.0334265	0.230532	0.583393	0.924237	0.074307	0.191956	0.322038	0.177654	0.272505	4.32276	0.285325	0.40731	0.0639888	0.309836	0.0142076	0.0636089	0.836676	0.104726	0.471976
765400301	Ile Lacroix	76540	Rouen	H	Métropole Rouen Normandie	1313.42	843.611	1305.42	0.0229521	0.0230742	0.0331998	0.0492973	0.0833446	0.155393	0.180744	0.130969	0.223429	0.0975984	48.2201	23.8397	50.2817	-0.259429	0.405603	1.54742	0.148842	0.24505	0.185152	0.00609095	0.276509	0.0448402	0.0933076	0.35069	0.43358	0.862218	0.0971206	0.210094	0.320703	0.161003	0.266875	2.85554	0.584388	0.0230887	0.162551	0.0276142	0.00520077	0	0.44192	0.332594	0.062089
920240102	Pasteur-Gesnouin	92024	Clichy	H	Métropole du Grand Paris	2183.17	1125.65	2183.17	0.0501771	0.0367538	0.0509172	0.0467827	0.0756089	0.396445	0.190431	0.0777398	0.0580168	0.0171279	34.6995	19.0139	33.4669	0.194492	0.24336	1.93947	0.092454	0.212585	0.389281	0	0.314819	0.1877	0.238223	0.484783	0.335294	0.889027	0.0690501	0.128135	0.0943748	0.13054	0.620822	2.449	0.544459	0.290928	0.443169	0.016593	0.115846	0.00288265	0.422137	0.558998	0.0396526
674823002	Stockfeld Ouest	67482	Strasbourg	H	Eurométropole de Strasbourg	3172.95	1215.36	2730.25	0.0477901	0.0463854	0.061038	0.0640976	0.0757273	0.173304	0.181064	0.114166	0.145218	0.0912094	42.0384	25.2714	42.4478	-0.0486025	0.165593	2.24645	0.079016	0.271171	0.471545	0.139521	0.378367	0.108371	0.141616	0.330267	0.418186	0.901055	0.0775525	0.192022	0.283962	0.173574	0.299496	3.95888	0.370128	0.261726	0.0654948	0.335557	0.039411	0.0270087	0.859134	0.0964841	0.378891
132030204	Le Racati	13203	Marseille 3e Arrondissement	H	Métropole d'Aix-Marseille-Provence	2704.8	947.824	2356.8	0.0358763	0.0374944	0.0715076	0.0887288	0.149677	0.14808	0.18242	0.106753	0.140286	0.0391762	38.1401	23.672	36.0347	0.266822	0.176566	2.48653	0.18668	0.0895344	0.516771	0.128661	0.335808	0.207207	0.333429	0.362568	0.426312	0.901897	0.209342	0.462932	0.195383	0.142362	0.161201	2.72155	0.694819	0.248471	0.396699	0.00375498	0.10815	0.00676373	0.132051	0.564493	0.0622878
916870106	Centre Ville 2	91687	Viry-Châtillon	H	Métropole du Grand Paris	2392.87	991.777	2371.87	0.0289557	0.0300375	0.0597472	0.12157	0.0766658	0.144002	0.217189	0.143103	0.129045	0.0496848	40.6598	23.4464	42.5153	-0.237413	0.125748	2.39153	0.142305	0.214212	0.493206	0.00877617	0.415487	0.115091	0.157025	0.223882	0.536306	0.894442	0.131627	0.228085	0.202635	0.174809	0.323286	3.98287	0.40494	0.165067	0.0473761	0.279444	0.057444	0.0277655	0.802353	0.147687	0.357519
132080406	Les Boucles Périer	13208	Marseille 8e Arrondissement	H	Métropole d'Aix-Marseille-Provence	2618.04	1249.84	2605.38	0.0307703	0.0331211	0.0490631	0.092348	0.0704747	0.173564	0.210125	0.103012	0.173719	0.0638016	42.6592	23.9681	43.3752	-0.089622	0.194765	2.08457	0.118615	0.231663	0.439392	0.00483822	0.428601	0.0514963	0.0790687	0.363607	0.450182	0.948753	0.138744	0.0905283	0.0742317	0.165144	0.630142	3.65834	0.670755	0.215799	0.150825	0.325126	0.044082	0.00333067	0.566698	0.185779	0.246903
130050402	Bras d'Or	13005	Aubagne	H	Métropole d'Aix-Marseille-Provence	2196.43	1005.82	2026.43	0.0390768	0.0375562	0.0522035	0.0576953	0.0855708	0.210012	0.171127	0.121161	0.161434	0.0641638	42.1008	24.003	41.4632	0.0796886	0.198604	2.01471	0.193139	0.260721	0.315334	0.0773977	0.323247	0.133399	0.148183	0.44558	0.389943	0.901419	0.0741756	0.246199	0.198669	0.187109	0.30628	3.34612	0.526055	0.253786	0.152571	0.107048	0.0157532	0.0296388	0.527643	0.163387	0.271277
830340103	Hauteurs de Carqueiranne	83034	Carqueiranne	H	Métropole Toulon-Provence-Méditerranée	3310.82	1544.24	3310.82	0.0171726	0.0214658	0.040785	0.0729837	0.0493714	0.105796	0.197485	0.180006	0.228458	0.0864765	49.4488	23.4226	53.6413	-0.536984	0.128205	2.14398	0.101056	0.378582	0.372549	0	0.51242	0.0171726	0.0380251	0.25943	0.561484	0.922246	0.0986066	0.140232	0.223847	0.185227	0.395576	4.35108	0.282709	0.360947	0.0532544	0.489809	0.0223537	0.123603	0.821828	0.0414201	0.541749
920120706	Les Princes Marmottan 7	92012	Boulogne-Billancourt	H	Métropole du Grand Paris	2054	1042.3	2054	0.0389106	0.030676	0.0387574	0.0744301	0.0877512	0.237033	0.208845	0.115647	0.127496	0.040454	40.1554	22.2171	38.5536	0.216292	0.213063	1.97064	0.111183	0.235271	0.398084	0	0.383729	0.0977925	0.120719	0.367781	0.396359	0.915023	0.131159	0.0556838	0.0713939	0.141025	0.710994	3.02243	0.567886	0.188271	0.267627	0.148711	0.0683303	0.00387227	0.459001	0.332554	0.0793172
693820301	Vaubecour-Mairie	69382	Lyon 2e Arrondissement	H	Métropole de Lyon	2972.06	1417.64	2914.39	0.0343989	0.0276041	0.0452571	0.0610496	0.155106	0.213412	0.167268	0.0982468	0.124195	0.0734628	40.158	23.4682	36.5841	0.456857	0.18793	2.05581	0.0755926	0.282431	0.361843	0.0194031	0.404695	0.0730255	0.080208	0.443408	0.353667	0.856365	0.204493	0.0729175	0.0577964	0.119438	0.725026	3.77587	0.798423	0.0909065	0.148361	0.4118	0.0176285	0.00815607	0.283278	0.334759	0.152078
930050901	Anatole France 1	93005	Aulnay-sous-Bois	H	Métropole du Grand Paris	2071.01	793.851	2071.01	0.0400117	0.0514967	0.0682472	0.0769411	0.0753272	0.229422	0.202395	0.113369	0.101324	0.0414664	37.7668	22.761	36.4708	0.170816	0.0995739	2.60882	0.072904	0.227163	0.583485	0	0.438143	0.180581	0.247023	0.279458	0.498582	0.920058	0.073693	0.286606	0.18316	0.149556	0.343335	3.76838	0.670845	0.157804	0.182344	0.265578	0.03099	0.00925124	0.625458	0.228416	0.351776
940780207	Thimonnier	94078	Villeneuve-Saint-Georges	H	Métropole du Grand Paris	2172.64	759.397	2172.64	0.043448	0.0501396	0.0752908	0.128852	0.0954718	0.1902	0.195251	0.103741	0.0885995	0.0290061	34.8631	22.5311	32.861	0.266578	0.0948201	2.861	0.187632	0.138914	0.560512	0	0.360099	0.293637	0.336725	0.262008	0.488949	0.910525	0.120987	0.400303	0.24583	0.137453	0.148167	3.59794	0.71506	0.0388848	0.0967645	0.107213	0.0396713	0.0203137	0.403042	0.303051	0.241309
940180107	Carrières	94018	Charenton-le-Pont	H	Métropole du Grand Paris	2266.06	994.498	2261.06	0.0416506	0.0583249	0.077779	0.0713898	0.0676381	0.229476	0.190377	0.100228	0.100447	0.0626895	37.9756	23.7777	36.1778	0.226825	0.159335	2.27357	0.132047	0.175432	0.500004	0.00220649	0.377149	0.0935885	0.178248	0.280818	0.47045	0.928356	0.0909264	0.162279	0.155036	0.169843	0.442382	3.06892	0.450217	0.066504	0.123704	0.0266961	0.0480919	0.00555938	0.569302	0.361016	0.101687
130250000	Châteauneuf-le-Rouge	13025	Châteauneuf-le-Rouge	Z	Métropole d'Aix-Marseille-Provence	2235	908.039	2159.99	0.0335423	0.0272531	0.0574412	0.076728	0.0545063	0.180709	0.195384	0.146748	0.157818	0.06987	43.6453	23.8362	45.0029	-0.170858	0.109677	2.37874	0.0580645	0.266667	0.552688	0.0335621	0.478232	0.0298292	0.0558245	0.337961	0.527983	0.90534	0.0831601	0.088698	0.16379	0.174415	0.536814	4.55108	0.0990712	0.368421	0.0691434	0.521156	0.0185759	0.106295	0.902993	0.0278638	0.592363
930640113	Pre Gentil 2	93064	Rosny-sous-Bois	H	Métropole du Grand Paris	2364.39	1008.49	2354.39	0.0429593	0.0433662	0.0702504	0.101741	0.096321	0.195534	0.227269	0.112046	0.0856209	0.0248932	36.0494	21.9161	35.4078	0.0878215	0.156884	2.33458	0.279982	0.113016	0.417119	0.00422941	0.260965	0.189786	0.258913	0.306741	0.502206	0.904354	0.0946885	0.296045	0.221092	0.205611	0.217623	3.02323	0.637673	0.0468159	0.0989673	0.0205016	0.0692235	3.77476e-15	0.377428	0.434334	0.117798
692590502	Leo-Lagrange	69259	Vénissieux	H	Métropole de Lyon	2783.19	855.43	2783.19	0.0721712	0.0619177	0.126125	0.121782	0.0891711	0.195998	0.162341	0.076351	0.070857	0.0232854	30.374	22.4761	27.0595	0.442403	0.0731247	3.25356	0.166624	0.0689868	0.673462	0	0.34909	0.234828	0.348084	0.319299	0.407025	0.879308	0.107464	0.463727	0.211288	0.134318	0.150668	3.69138	0.54292	0.131951	0.0955179	0.0742801	0.0612981	0	0.159381	0.337393	0.19428
441900111	Savarières	44190	Saint-Sébastien-sur-Loire	H	Nantes Métropole	3258.66	1457.73	3143.66	0.0319581	0.032089	0.0543926	0.0803076	0.0870026	0.194772	0.211815	0.134564	0.116478	0.0566204	40.799	22.9458	41.2874	-0.0638525	0.167825	2.15654	0.111256	0.250925	0.452176	0.0352903	0.402954	0.0231755	0.0454345	0.332468	0.502412	0.903229	0.117798	0.14028	0.287251	0.167141	0.371209	4.05897	0.0817569	0.278932	0.0796303	0.26957	0.018169	0.0480991	0.906297	0.0692142	0.380024
132120301	Petit Bosquet	13212	Marseille 12e Arrondissement	H	Métropole d'Aix-Marseille-Provence	1636.86	614.394	1256.86	0.0554462	0.0274003	0.0253529	0.0506847	0.0468819	0.134738	0.166616	0.101504	0.164925	0.22645	50.8008	26.7138	53.4017	-0.292082	0.184496	2.0457	0.107839	0.25814	0.424359	0.232151	0.34327	0.0146834	0.038147	0.296074	0.517084	0.916456	0.0956224	0.172453	0.205126	0.102955	0.482661	3.52452	0.797485	0.0742629	0.0648814	0.135563	0	0.0288193	0.454914	0.153897	0.297678
341721603	La Rauze	34172	Montpellier	H	Montpellier Méditerranée Métropole	2074.89	1010.26	1983.56	0.0285849	0.0401439	0.0415968	0.0547281	0.135164	0.248982	0.150231	0.140399	0.148113	0.0120569	39.1675	21.756	36.2336	0.404563	0.243997	1.96342	0.0887707	0.242026	0.409201	0.0440183	0.339572	0.0545803	0.117916	0.412493	0.454277	0.897825	0.147868	0.230583	0.19625	0.185802	0.340851	3.19865	0.0518899	0.422069	0.306992	0.183326	0.0269865	0.0149967	0.769714	0.187418	0.249085
595991005	maraichers	59599	Tourcoing	H	Métropole Européenne de Lille	2072.75	735.845	2072.75	0.0424143	0.0634017	0.0898706	0.119445	0.0865735	0.22101	0.206525	0.0885899	0.0677927	0.0143771	32.6225	21.2042	31.2265	0.197511	0.0798006	2.81683	0.191615	0.138783	0.579456	0	0.312211	0.0565172	0.0952919	0.250354	0.462194	0.950295	0.120408	0.284056	0.271049	0.191531	0.200047	4.78224	0.909174	0.043981	0.0497107	0.233106	0.0124039	0.0528973	0.255815	0.205486	0.255821
830470105	La Moutonne	83047	La Crau	H	Métropole Toulon-Provence-Méditerranée	3218.75	1346.04	3218.75	0.0227394	0.0279786	0.0447874	0.106561	0.0701088	0.125237	0.254159	0.142652	0.169215	0.0365611	43.0977	22.7703	45.6509	-0.33638	0.0888846	2.39127	0.106993	0.28312	0.51276	0	0.489161	0.0123263	0.0207723	0.287388	0.551284	0.910512	0.10249	0.128552	0.285444	0.191519	0.341436	4.01935	0.154999	0.447615	0.047827	0.334995	0.00498826	0.1815	0.872081	0.034326	0.618735
332810201	Capeyron 1	33281	Mérignac	H	Bordeaux Métropole	3717.25	1887.92	3714.25	0.0440046	0.042748	0.0536329	0.0685852	0.0778919	0.229353	0.184544	0.102007	0.129998	0.0672356	40.2291	23.8486	38.0102	0.27912	0.23231	1.96738	0.169972	0.179128	0.381148	0.000807048	0.300134	0.0637163	0.0923498	0.391202	0.359111	0.86494	0.0691104	0.143124	0.236836	0.224998	0.321508	3.65681	0.441963	0.131901	0.0327323	0.0405322	0.0389896	0.00384038	0.498343	0.135334	0.23716
751124808	Quinze Vingts 8	75112	Paris 12e Arrondissement	H	Métropole du Grand Paris	1979.14	1106.41	1979.14	0.0295324	0.0259342	0.0507528	0.039198	0.0983431	0.302576	0.148701	0.101266	0.154248	0.0494483	41.0353	22.4466	36.8561	0.558563	0.297974	1.7888	0.0941985	0.24999	0.314655	0	0.328314	0.114792	0.172737	0.460841	0.436318	0.901184	0.0874182	0.123736	0.0564283	0.115268	0.660939	2.63614	0.837945	0.102127	0.443649	0.14752	0.072666	0.00564499	0.143998	0.749785	0.0359241
060880204	Barla	06088	Nice	H	Métropole Nice Côte d'Azur	1967.83	1069.28	1967.83	0.0302724	0.0265502	0.0550819	0.0585153	0.0600149	0.222767	0.188839	0.102416	0.182513	0.0730304	43.9203	23.748	43.4695	0.0569507	0.269754	1.84033	0.129872	0.228015	0.337914	0	0.322813	0.130447	0.178513	0.370848	0.477281	0.943866	0.0829704	0.204981	0.169308	0.179641	0.378762	2.61196	0.601089	0.131395	0.291736	0.0212648	0.132842	0.0171738	0.372302	0.493117	0.0657684
422181702	Côte Chaude-Michon	42218	Saint-Étienne	H	Saint-Etienne Métropole	2759.05	1175.87	2483.05	0.0366007	0.0360819	0.0545982	0.0789059	0.0903115	0.149587	0.176394	0.116748	0.135244	0.125529	43.7364	25.6546	44.2791	-0.0634548	0.199874	2.11167	0.151329	0.190534	0.432733	0.100035	0.353198	0.126897	0.165184	0.382131	0.439203	0.925663	0.101178	0.361405	0.250125	0.146959	0.196496	3.7576	0.585701	0.179458	0.0704377	0.213155	0.0533867	0.0312686	0.524892	0.25203	0.225153
545470111	Les Jonquilles	54547	Vandœuvre-lès-Nancy	H	Métropole du Grand Nancy	1713.93	635.731	1713.93	0.0466103	0.0776066	0.112295	0.125013	0.0931416	0.175102	0.166828	0.0949927	0.0746498	0.0337605	32.2179	23.1723	28.6246	0.465202	0.14979	2.696	0.243271	0.0945812	0.495125	0	0.243056	0.171733	0.286745	0.408512	0.308466	0.863105	0.116303	0.487803	0.233018	0.113502	0.108365	3.14436	0.456444	0.0295954	0.169896	0.064765	0.0689955	0	0.0641104	0.545107	0.0856684
930660802	Centre Ville Basilique 02	93066	Saint-Denis	H	Métropole du Grand Paris	2511.7	1048.87	2430.7	0.031115	0.0471605	0.0658335	0.0844194	0.137457	0.254888	0.206142	0.103982	0.0524291	0.0165742	33.9892	19.8996	32.3609	0.245467	0.176734	2.31744	0.162586	0.124121	0.455072	0.032249	0.287888	0.283191	0.348681	0.338874	0.425488	0.893087	0.15593	0.352896	0.118447	0.155401	0.336094	2.71607	0.554856	0.236462	0.328226	0.0648573	0.163935	0.00722806	0.328522	0.622061	0.031345
372330105	Cheval Blanc	37233	Saint-Pierre-des-Corps	H	Tours Métropole Val de Loire	2078.53	909.003	1918.56	0.0240301	0.0376749	0.0585278	0.10488	0.103985	0.165567	0.198725	0.10805	0.116049	0.0825113	40.5249	24.1404	40.3759	0.0185147	0.185121	2.11062	0.187154	0.207481	0.378485	0.0769615	0.327103	0.140871	0.1701	0.345283	0.467227	0.949457	0.127454	0.307176	0.271037	0.16098	0.182967	3.93854	0.622041	0.131544	0.0323049	0.20164	0.0286033	0.0153133	0.562069	0.235844	0.222505
340570105	Mendrous E- Languedoc E- A. Rouge-Devois	34057	Castelnau-le-Lez	H	Montpellier Méditerranée Métropole	3899.74	1888.76	3899.74	0.02142	0.0193847	0.0545114	0.0947548	0.118707	0.190932	0.212017	0.142774	0.119438	0.0260612	39.6737	21.6009	40.0192	-0.0479765	0.203551	2.06471	0.150008	0.224216	0.407609	0	0.381964	0.0529119	0.110779	0.375627	0.465185	0.943958	0.152134	0.150991	0.183918	0.167875	0.439221	3.51479	0.0169837	0.775873	0.147655	0.258639	0.0309916	0.0482134	0.76785	0.147589	0.321969
920730110	Cité Jardins 2	92073	Suresnes	H	Métropole du Grand Paris	2205.79	1015.75	2205.79	0.0354515	0.0397311	0.0499869	0.092489	0.098564	0.221022	0.185316	0.129186	0.104632	0.0436216	38.5604	22.6034	36.6409	0.254764	0.202555	2.1716	0.213823	0.137988	0.409002	0	0.25677	0.129974	0.170115	0.21021	0.554197	0.890181	0.125072	0.307172	0.206762	0.191469	0.24097	2.87205	0.919316	0.015244	0.148376	0.0240491	0.0564499	0.00294593	0.279584	0.428646	0.11253
543950603	Haussonville	54395	Nancy	H	Métropole du Grand Nancy	2559.04	1321.38	2559.04	0.0386139	0.03091	0.0629829	0.0755185	0.128828	0.195464	0.207902	0.12375	0.108321	0.0277102	37.9033	22.072	36.6853	0.165549	0.276655	1.93665	0.255757	0.139953	0.29724	0	0.231957	0.117489	0.208698	0.44128	0.364042	0.861922	0.130289	0.356447	0.264195	0.151733	0.179511	3.04936	0.549677	0.111449	0.198799	0.052852	0.0694411	0.00494344	0.274152	0.489452	0.10504
930710112	Pont Blanc 1	93071	Sevran	H	Métropole du Grand Paris	2407.43	772.979	2407.43	0.0829748	0.0769003	0.122777	0.0964357	0.0870217	0.213265	0.184477	0.0753018	0.0521134	0.00873228	28.9983	21.157	27.2247	0.251486	0.0698552	3.11449	0.28406	0.0575823	0.572271	0	0.269726	0.268194	0.299492	0.309675	0.410797	0.866629	0.123122	0.387372	0.201026	0.200956	0.14724	3.31924	0.156934	0.150963	0.0268761	0.0430693	0.0842601	0.0013438	0.155983	0.331808	0.113898
352380602	Michelet	35238	Rennes	H	Métropole Rennes Métropole	2788.63	1427.97	2558.96	0.0331602	0.0257366	0.0314359	0.0607496	0.287382	0.175573	0.151136	0.0787498	0.0962461	0.0598296	36.5462	22.4516	29.9067	0.887162	0.303602	1.79203	0.0737149	0.19773	0.307582	0.0823581	0.288798	0.0429384	0.0499805	0.546794	0.280843	0.931391	0.343553	0.170319	0.0877484	0.143505	0.561643	3.23908	0.496626	0.303096	0.325071	0.18484	0.0311971	0.00817038	0.591409	0.267803	0.210411
593502903	mont a camp-marais 3	59350	Lille	H	Métropole Européenne de Lille	2178.96	941.42	2178.96	0.0378552	0.0523225	0.0604187	0.0639334	0.0925122	0.253562	0.18911	0.124121	0.0833854	0.0427801	37.4887	22.2017	35.6538	0.247941	0.156954	2.31455	0.0747861	0.192844	0.564399	0	0.405134	0.030627	0.0644141	0.3032	0.430969	0.922611	0.081135	0.231923	0.214977	0.167462	0.353761	4.368	0.772152	0.167003	0.0753141	0.210468	0.0653627	0.0744495	0.345331	0.187352	0.310035
930011101	Pressense	93001	Aubervilliers	H	Métropole du Grand Paris	3477.69	1263.64	3301.35	0.0663123	0.0603974	0.0816125	0.085962	0.0932588	0.314242	0.161852	0.0592845	0.048463	0.0286157	31.163	20.6952	30.0102	0.167125	0.127107	2.61258	0.175488	0.142682	0.502492	0.050704	0.346371	0.375697	0.449847	0.619758	0.184383	0.901785	0.121706	0.354643	0.188922	0.158732	0.240753	2.58457	0.372938	0.370303	0.423226	0.0319523	0.159772	0.00305661	0.366565	0.517027	0.0890976
920630706	Plateau 6	92063	Rueil-Malmaison	H	Métropole du Grand Paris	1668.68	661.031	1641.01	0.0515022	0.0479407	0.0789416	0.095608	0.0570517	0.207959	0.196772	0.110698	0.111791	0.0417358	37.3931	23.5507	36.3743	0.129776	0.110641	2.4825	0.162202	0.164649	0.546018	0.01658	0.386539	0.0757583	0.111204	0.325548	0.493628	0.911437	0.110227	0.182219	0.170673	0.150873	0.432659	3.5655	0.370417	0.0952692	0.067854	0.171236	0.0583665	0.00851626	0.649625	0.163053	0.254087
352380304	La Touche	35238	Rennes	H	Métropole Rennes Métropole	2859.59	1553.33	2719.59	0.0336953	0.0306931	0.0462031	0.0525104	0.166318	0.199862	0.179102	0.0977346	0.0984585	0.0954242	40.344	23.7839	36.9489	0.428239	0.306371	1.75081	0.133449	0.216953	0.28427	0.0489581	0.286099	0.110008	0.125465	0.486145	0.33123	0.901347	0.209779	0.205204	0.183267	0.158279	0.403485	3.09267	0.440931	0.327628	0.195187	0.110746	0.113929	0.00518163	0.427636	0.392632	0.129878
940280404	Plumerette	94028	Créteil	H	Métropole du Grand Paris	1741.47	663.957	1740.47	0.0512425	0.0565469	0.0991753	0.098841	0.0855478	0.200845	0.160393	0.105922	0.103549	0.0379373	35.1044	23.7078	32.5733	0.320285	0.11769	2.62136	0.210125	0.0953822	0.555574	0.00057423	0.338585	0.247352	0.332262	0.320169	0.452249	0.881	0.120771	0.263846	0.205317	0.174338	0.244695	3.38673	0.488121	0.00937967	0.126187	0.0475361	0.031235	0.00457251	0.0734286	0.359028	0.14713
751176613	Plaine Monceau 13	75117	Paris 17e Arrondissement	H	Métropole du Grand Paris	2353.68	1162.8	2284.68	0.0308631	0.0243833	0.0385369	0.0661628	0.130295	0.234443	0.218054	0.0899835	0.0983199	0.0689589	39.972	22.2465	37.526	0.329855	0.248234	1.9648	0.106115	0.222791	0.391442	0.0293157	0.351726	0.109382	0.166533	0.351696	0.465782	0.904569	0.156752	0.072852	0.0526712	0.141112	0.715486	3.04277	0.913558	0.00880751	0.397627	0.245732	0.0904248	0.0104967	0.195231	0.559061	0.0676858
751155717	Saint-Lambert 17	75115	Paris 15e Arrondissement	H	Métropole du Grand Paris	2596.81	1448.94	2596.81	0.0413688	0.0262592	0.0276457	0.0522112	0.0935474	0.210301	0.185531	0.118056	0.161061	0.0840185	44.0649	23.7051	43.6724	0.049675	0.294263	1.79221	0.108673	0.220812	0.331872	0	0.359132	0.117844	0.191254	0.407234	0.396161	0.839515	0.131268	0.0736319	0.079063	0.144811	0.671288	2.50123	0.542937	0.0390408	0.333723	0.0601957	0.0389469	0	0.41142	0.55791	0.064371
060882702	Pastorelle-Bosquets	06088	Nice	H	Métropole Nice Côte d'Azur	2259.44	1109.66	2259.44	0.0295918	0.0311756	0.0526293	0.0626108	0.083057	0.164213	0.191634	0.119751	0.170266	0.0950719	44.6854	24.5188	45.605	-0.112518	0.205715	2.03615	0.119083	0.246933	0.389297	0	0.39312	0.142715	0.213802	0.368085	0.449453	0.960893	0.119614	0.189701	0.170133	0.175448	0.416538	3.00859	0.690913	0.0376256	0.11854	0.120375	0.0273795	0.0064566	0.560014	0.224466	0.221367
422590000	Saint-Martin-la-Plaine	42259	Saint-Martin-la-Plaine	Z	Saint-Etienne Métropole	3755	1482.76	3755	0.0361851	0.0334239	0.0644237	0.111283	0.0690199	0.150488	0.23083	0.13505	0.12963	0.0396665	39.9986	23.2627	42.1335	-0.27532	0.0826225	2.53243	0.066993	0.265137	0.56914	0	0.480102	0.0256017	0.0501838	0.246636	0.595138	0.940458	0.105956	0.195312	0.206118	0.216262	0.209237	4.59484	0.319432	0.301936	0.0186149	0.465346	0.0254111	0.111434	0.804685	0.0572006	0.576267
751197302	Villette 2	75119	Paris 19e Arrondissement	H	Métropole du Grand Paris	3014.64	1461.41	2912.64	0.0232153	0.0221584	0.0502069	0.0914449	0.154014	0.255991	0.193664	0.110883	0.0776651	0.0207568	36.2238	20.0911	33.6934	0.377837	0.255712	1.99304	0.206365	0.145681	0.363201	0.0338348	0.263526	0.16909	0.261296	0.277031	0.479051	0.947154	0.189227	0.211418	0.132262	0.149166	0.465736	2.35814	0.570326	0.297035	0.475477	0.0340578	0.0600937	0.0109643	0.225676	0.732517	0.0458908
940810307	Barbusse	94081	Vitry-sur-Seine	H	Métropole du Grand Paris	2063.8	773.363	2063.8	0.0297038	0.0385728	0.0769419	0.130264	0.106261	0.142632	0.210763	0.100308	0.114024	0.0505299	37.6715	23.6766	36.6074	0.134832	0.108331	2.66861	0.309604	0.113017	0.45821	0	0.296289	0.203835	0.287639	0.206657	0.637142	0.895116	0.161665	0.415146	0.260063	0.117507	0.151579	3.48074	0.780652	0.018575	0.0214354	0.0162166	0.12229	0	0.267551	0.454752	0.130386
674822802	Polygone Sud	67482	Strasbourg	H	Eurométropole de Strasbourg	2441.74	756.546	2441.74	0.0637915	0.058263	0.0891114	0.144615	0.11782	0.221598	0.155077	0.0831517	0.0566913	0.00988191	29.7329	20.6873	26.6679	0.444472	0.0653439	3.22748	0.279613	0.0944079	0.546434	0	0.280327	0.374228	0.410633	0.395274	0.429834	0.858938	0.107517	0.632048	0.135529	0.0876376	0.0768637	3.62726	0.675595	0.0963997	0.0330231	0.077634	0.198396	0	0.0825624	0.570124	0.0905973
132111003	Michelis-Saint-Jacques	13211	Marseille 11e Arrondissement	H	Métropole d'Aix-Marseille-Provence	2779.37	1318.98	2779.37	0.0321061	0.0371063	0.0447207	0.0751982	0.0865067	0.174338	0.201807	0.130039	0.141989	0.0761894	42.7176	23.8936	43.4703	-0.0945134	0.185917	2.10721	0.164434	0.214617	0.40915	0	0.355851	0.0149662	0.0592454	0.249311	0.573796	0.872191	0.11643	0.311865	0.250251	0.204487	0.164771	3.44927	0.533353	0.136998	0.040546	0.0261001	0.0940479	0.0239127	0.301934	0.195675	0.24811
764980102	Mairie	76498	Le Petit-Quevilly	H	Métropole Rouen Normandie	2388.88	972.719	2388.88	0.058419	0.0555549	0.0848543	0.0902536	0.0807957	0.245384	0.183314	0.0920241	0.0893829	0.0200168	33.9502	22.1062	32.4239	0.207127	0.118446	2.45588	0.167777	0.196708	0.509694	0	0.345072	0.0893329	0.138262	0.368712	0.378553	0.898549	0.0938454	0.279199	0.306997	0.176821	0.209269	4.07632	0.360526	0.39645	0.0241498	0.131269	0.0211067	0.0355477	0.544317	0.167497	0.286666
060882201	LIBERTI-ALBERT 1er	06088	Nice	H	Métropole Nice Côte d'Azur	1142.11	765.709	1142.11	0.0072826	0.0169243	0.0219575	0.0387802	0.110342	0.19286	0.187159	0.0962912	0.195594	0.13281	48.8476	23.2716	48.367	0.0619606	0.445243	1.49157	0.0630778	0.254491	0.199013	0	0.340979	0.21229	0.226602	0.43523	0.403744	0.906118	0.135121	0.187928	0.133146	0.181087	0.44429	2.45809	0.791591	0.0989184	0.370396	0.0986688	0.0443626	0	0.223452	0.609953	0.0503356
830690126	Les Borrels La Sauvebonne	83069	Hyères	H	Métropole Toulon-Provence-Méditerranée	979.054	412.429	979.054	0.0355847	0.0250153	0.0744733	0.07075	0.0724202	0.170272	0.229741	0.144981	0.145739	0.0310236	41.1683	22.7589	43.1374	-0.259555	0.120754	2.37387	0.0849729	0.288495	0.492248	0	0.420146	0.0583892	0.0549596	0.281041	0.540946	0.962505	0.070664	0.168026	0.276389	0.262644	0.23956	3.54851	0.5145	0.242876	0.121053	0.283272	0.00803105	0.316017	0.822376	0.0862618	0.499199
674820204	Petite France Sud	67482	Strasbourg	H	Eurométropole de Strasbourg	2189.45	1294.7	2029.45	0.0212629	0.0210586	0.0226419	0.0419145	0.31436	0.250514	0.0877598	0.0843465	0.0506871	0.105455	36.9843	22.5904	29.4016	1.00697	0.409105	1.5675	0.0569256	0.175476	0.211955	0.0730777	0.209415	0.105762	0.126275	0.633164	0.221651	0.873449	0.325844	0.131175	0.138519	0.126805	0.57685	2.40011	0.429713	0.267962	0.412968	0.087656	0.0168409	2.33147e-15	0.245148	0.619567	0.0592236
132140101	Finat Duclos	13214	Marseille 14e Arrondissement	H	Métropole d'Aix-Marseille-Provence	3502.04	1298.43	3502.04	0.0477168	0.0568298	0.0951246	0.124922	0.0856111	0.204842	0.178658	0.0827865	0.0875294	0.0359791	33.7309	22.9706	31.1371	0.338749	0.125515	2.69713	0.258754	0.0989957	0.4967	0	0.307946	0.103076	0.205576	0.321753	0.356131	0.921762	0.13305	0.364428	0.233319	0.193507	0.156067	3.41363	0.567406	0.351126	0.138591	0.0354409	0.0216824	0.0151297	0.402563	0.309659	0.1384
315553402	Hippodrome	31555	Toulouse	H	Toulouse Métropole	3608.43	1687.94	3490.43	0.0472378	0.0440932	0.0540375	0.0775577	0.141586	0.235093	0.159142	0.0741114	0.0956367	0.0715048	36.9123	23.5891	33.0684	0.488852	0.231064	2.06786	0.174025	0.155456	0.363122	0.0327012	0.306955	0.184633	0.244815	0.407292	0.351152	0.892798	0.151669	0.256475	0.167227	0.14643	0.3783	3.12948	0.312498	0.355937	0.229709	0.0759637	0.0408817	0.0155951	0.594955	0.315441	0.170732
751041501	Arsenal 1	75104	Paris 4e Arrondissement	H	Métropole du Grand Paris	3543.69	1667.07	3534.02	0.0379722	0.0353824	0.0625426	0.0813308	0.100075	0.235749	0.197483	0.100266	0.104674	0.0445252	37.9214	22.4709	35.8495	0.276612	0.204676	2.1199	0.150268	0.186062	0.428171	0.0027279	0.370281	0.150638	0.182331	0.446151	0.410252	0.919157	0.132982	0.0958158	0.0722135	0.162937	0.633997	3.06161	0.835324	0.113792	0.271674	0.193472	0.0513479	0.0019	0.302672	0.620913	0.0361019
693840402	Flammarion Bony	69384	Lyon 4e Arrondissement	H	Métropole de Lyon	2052.18	992.521	1959.18	0.0162756	0.0273777	0.0494344	0.0921286	0.0631815	0.129659	0.174897	0.138557	0.197644	0.110845	47.1264	24.8458	49.7612	-0.318143	0.217032	1.97394	0.170958	0.25435	0.335471	0.0453182	0.333624	0.079305	0.140901	0.250576	0.603015	0.940725	0.117488	0.274232	0.192969	0.124149	0.355752	3.54662	0.466617	0.115293	0.0543718	0.18732	0.0473182	0.00300342	0.501321	0.272854	0.166605
950180402	Moulin Sarrazin	95018	Argenteuil	H	Métropole du Grand Paris	4264.28	1468.36	4217.28	0.0749842	0.0688858	0.0891533	0.0888311	0.102713	0.22692	0.207082	0.0790126	0.0458689	0.0165493	30.8278	20.957	29.6539	0.168045	0.0829659	2.8721	0.152549	0.109036	0.631484	0.0110218	0.366159	0.222303	0.297036	0.373745	0.358915	0.86237	0.115283	0.273025	0.233266	0.190439	0.247455	3.26007	0.379786	0.415424	0.161344	0.0810594	0.0643742	0.0073308	0.590242	0.25206	0.205625
693850402	Saint-Irenee	69385	Lyon 5e Arrondissement	H	Métropole de Lyon	2101.87	635.044	1077.86	0.0151849	0.0136462	0.0143364	0.0267445	0.477577	0.218017	0.0740875	0.0603091	0.0753185	0.0247788	32.1022	18.6003	23.4034	1.40302	0.34178	1.6973	0.0581135	0.231272	0.338509	0.487189	0.176849	0.0581897	0.0724836	0.508656	0.342397	0.871598	0.677742	0.112612	0.13067	0.150828	0.562815	2.87989	0.489105	0.138	0.326538	0.118948	0.0542131	0.00866762	0.483808	0.331705	0.216633
130410103	La Crau-Jean de Bouc-La Palun	13041	Gardanne	H	Métropole d'Aix-Marseille-Provence	2357.63	1046.62	2357.63	0.0361185	0.032812	0.0651756	0.0875175	0.0762879	0.21584	0.199839	0.101037	0.117106	0.0682665	39.8907	23.5826	38.1081	0.226776	0.134615	2.25262	0.164798	0.25232	0.428667	0	0.365552	0.0235909	0.0396636	0.43097	0.408507	0.883757	0.0794229	0.211697	0.281485	0.159365	0.308797	3.79603	0.407831	0.149946	0.0485671	0.130603	0.0544866	0.0642895	0.740946	0.0934093	0.417986
591060000	Bouvines	59106	Bouvines	Z	Métropole Européenne de Lille	775	328	762	0.0371219	0.0303014	0.0502958	0.0762426	0.0668615	0.153357	0.204304	0.173779	0.160507	0.0472292	43.3347	23.3958	45.8808	-0.326485	0.112854	2.32317	0.14548	0.247545	0.463559	0.0167742	0.485506	0.00539405	0.0254031	0.304237	0.549154	0.958332	0.105985	0.145657	0.167467	0.158086	0.472097	5.38956	0.482083	0.24957	0.0149548	0.602308	0.0261318	0.0779953	0.802158	0.0745968	0.537655
930480902	Ramenas Fabien Lagrange 2	93048	Montreuil	H	Métropole du Grand Paris	2540.4	1073.84	2540.4	0.0435223	0.0520551	0.0779133	0.0822552	0.109059	0.213814	0.199528	0.106656	0.0761519	0.0390458	35.587	22.3934	33.8523	0.232394	0.157682	2.36571	0.221226	0.111551	0.441424	0	0.293478	0.250915	0.319291	0.281068	0.502901	0.907109	0.109472	0.399222	0.166312	0.155731	0.236275	2.77503	0.762236	0.0400872	0.236322	0.0190412	0.0436961	0.00714611	0.255787	0.495952	0.0444121
751083207	Europe 7	75108	Paris 8e Arrondissement	H	Métropole du Grand Paris	2361.22	1052.27	2145.22	0.0448666	0.036521	0.0734335	0.0575271	0.0892441	0.263264	0.186707	0.0991852	0.10791	0.0413422	37.7393	22.4867	35.551	0.291945	0.216278	2.03865	0.0734047	0.232932	0.441311	0.0914778	0.384387	0.0966594	0.13611	0.478603	0.35707	0.913027	0.101988	0.0920335	0.0582064	0.0948237	0.729105	3.37667	0.954308	0.0219356	0.275608	0.336468	0.0840873	0.00258581	0.158109	0.661262	0.0655403
132130601	Saint-Theodore	13213	Marseille 13e Arrondissement	H	Métropole d'Aix-Marseille-Provence	2119.62	945.1	2119.62	0.0566522	0.0458889	0.0694224	0.0955919	0.0663913	0.138329	0.210222	0.126165	0.117474	0.073863	39.8937	25.0228	41.8463	-0.234099	0.183028	2.24275	0.174671	0.128321	0.493328	0	0.32498	0.0662562	0.143134	0.281272	0.539873	0.87993	0.0935759	0.32485	0.226849	0.186544	0.18617	3.52012	0.786941	0.0895893	0.100038	0.091413	0.0334372	0.0420681	0.421116	0.25541	0.217039
920630106	Plaine_Gare 6	92063	Rueil-Malmaison	H	Métropole du Grand Paris	2820.5	1274.99	2820.5	0.0461994	0.0315027	0.0628076	0.100766	0.0759244	0.229528	0.233197	0.107132	0.0677504	0.0451924	36.9657	21.8995	36.1499	0.111767	0.175588	2.21218	0.105916	0.191178	0.514543	0	0.377203	0.0946649	0.125588	0.42052	0.400888	0.908822	0.121041	0.0993785	0.120306	0.123983	0.620988	3.26042	0.452741	0.222041	0.189322	0.182756	0.0330185	0.00158318	0.712882	0.188364	0.200452
693880202	Les Alouettes-Bachut	69388	Lyon 8e Arrondissement	H	Métropole de Lyon	5931.96	2748.01	5477.96	0.0385449	0.0352723	0.0461777	0.0683689	0.182845	0.239273	0.143506	0.0932242	0.0942539	0.0585338	36.9097	22.679	32.5356	0.578598	0.225068	1.99343	0.125008	0.223349	0.383738	0.0765346	0.292692	0.0799704	0.128327	0.413804	0.375615	0.878591	0.223441	0.145832	0.165291	0.136739	0.497132	2.97984	0.287942	0.405422	0.184089	0.0806055	0.0382224	0.00290099	0.661542	0.316014	0.139603
751166124	Auteuil 24	75116	Paris 16e Arrondissement	H	Métropole du Grand Paris	1789.44	945.049	1739.44	0.0207015	0.0187652	0.0226293	0.0599241	0.110879	0.176288	0.181634	0.147494	0.14752	0.114164	46.4381	23.4862	46.9997	-0.0717274	0.285487	1.84058	0.122598	0.214017	0.355411	0.0279417	0.362866	0.120877	0.178048	0.310914	0.463811	0.902094	0.173178	0.105569	0.0496183	0.164685	0.647281	2.73339	0.625409	0.026192	0.356432	0.277887	0.0781812	1.11022e-15	0.432506	0.514578	0.0959858
751207804	Saint-Fargeau 4	75120	Paris 20e Arrondissement	H	Métropole du Grand Paris	2134.91	928.126	2134.91	0.031186	0.0392083	0.0748848	0.096222	0.111398	0.145383	0.224817	0.125826	0.119876	0.0311991	38.3839	22.9096	40.107	-0.225645	0.169562	2.30023	0.26543	0.106237	0.418402	0	0.296363	0.20506	0.299655	0.175875	0.631331	0.94544	0.12401	0.263598	0.203695	0.188716	0.277428	2.74616	0.911812	0.0219852	0.210258	0.00923356	0.126302	0	0.0878235	0.646217	0.018631
452340803	Gare-Munster	45234	Orléans	H	Orléans Métropole	2380.33	1313.94	2380.33	0.0477993	0.0365873	0.0558908	0.0689079	0.0859237	0.188601	0.152404	0.12284	0.12846	0.112587	42.4551	25.4966	41.4965	0.112795	0.308606	1.8116	0.190175	0.154762	0.301998	0	0.275513	0.14699	0.193133	0.377691	0.394769	0.903628	0.113508	0.240246	0.211627	0.15918	0.30698	3.19293	0.82167	0.0248106	0.0625411	0.0193751	0.0446049	0	0.50285	0.400698	0.0770817
313510000	Mondonville	31351	Mondonville	Z	Toulouse Métropole	4546	1949	4520	0.0487263	0.0451008	0.0660886	0.0937875	0.0860511	0.238225	0.245543	0.0764446	0.075582	0.0244515	35.0493	21.1684	34.4173	0.0895562	0.136815	2.31914	0.11271	0.210604	0.517635	0.00571931	0.380233	0.0438729	0.0720986	0.360868	0.370274	0.890456	0.0915612	0.130057	0.23821	0.188189	0.404159	4.02884	0.109544	0.750629	0.0634544	0.373421	0.021502	0.0695144	0.900239	0.0335095	0.522683
940730108	Les Saules	94073	Thiais	H	Métropole du Grand Paris	2110.19	1010.27	2028.18	0.0360691	0.0341518	0.0500954	0.0635643	0.0615968	0.218866	0.201735	0.0974635	0.117723	0.118734	43.3129	24.5075	42.4745	0.102631	0.214057	2.00757	0.123743	0.238724	0.415743	0.0388596	0.344895	0.0776812	0.117647	0.325877	0.447395	0.901153	0.0860817	0.167979	0.209664	0.176187	0.379286	3.09348	0.397405	0.21767	0.124151	0.044514	0.0299631	0	0.777785	0.222289	0.218072
751103910	Porte Saint-Martin 10	75110	Paris 10e Arrondissement	H	Métropole du Grand Paris	2381.37	1333.02	2202.37	0.0341385	0.0244236	0.0364801	0.032943	0.086316	0.315552	0.176407	0.0836432	0.123976	0.0861209	42.0943	22.6523	37.6755	0.58521	0.345436	1.65217	0.0692401	0.29472	0.248933	0.075167	0.277408	0.189772	0.232013	0.391065	0.401914	0.90975	0.082315	0.133503	0.0668074	0.110321	0.648648	2.26827	0.829637	0.0316262	0.494797	0.0530083	0.074547	0.00766344	0.188065	0.770082	0.0148745
422070402	Bourg Pilat Coin	42207	Saint-Chamond	H	Saint-Etienne Métropole	2793.19	1156.77	2784.19	0.0293026	0.0346395	0.0588953	0.111709	0.0814565	0.151142	0.217861	0.139228	0.139065	0.0367013	40.3141	23.1641	42.1113	-0.232753	0.113659	2.40688	0.104631	0.23768	0.525919	0.00322208	0.440907	0.0506306	0.0708714	0.296068	0.516646	0.970247	0.121432	0.171142	0.321107	0.181518	0.284168	4.04399	0.648045	0.197492	0.0158275	0.327916	0.00221712	0.044486	0.548914	0.0862755	0.498739
920630703	Plateau 3	92063	Rueil-Malmaison	H	Métropole du Grand Paris	2602.05	1098.33	2602.05	0.0201411	0.0342907	0.0728943	0.107648	0.0710697	0.158702	0.240069	0.118038	0.107861	0.0692859	40.6071	23.4559	42.0559	-0.185306	0.143869	2.3691	0.107275	0.163909	0.566043	0	0.402319	0.0893038	0.132134	0.248982	0.514782	0.943148	0.153999	0.164804	0.157392	0.135231	0.502832	3.68207	0.560186	0.168605	0.0673326	0.206838	0.0164891	0.00100091	0.775017	0.193615	0.323802
940210109	La Guinet	94021	Chevilly-Larue	H	Métropole du Grand Paris	2034.37	778.675	2009.37	0.0411079	0.0438153	0.0774469	0.102744	0.123228	0.191288	0.21579	0.150598	0.0430706	0.0109104	34.0873	20.5302	33.172	0.133748	0.125969	2.5805	0.22461	0.112019	0.528338	0.0122891	0.299767	0.137324	0.184885	0.334903	0.488192	0.948733	0.134131	0.219866	0.212685	0.221575	0.273228	3.09224	0.100549	0.759386	0.159885	0.0862456	0.0354211	0.00431948	0.551042	0.265402	0.143361
765400604	Mont Gargan Saint-Paul	76540	Rouen	H	Métropole Rouen Normandie	2303.01	1080.9	2247.01	0.0200096	0.0302484	0.0612434	0.0679483	0.1312	0.180398	0.210828	0.1176	0.137332	0.0431911	40.4675	22.5979	40.5945	-0.0168526	0.193567	2.07882	0.11398	0.258698	0.404218	0.0243159	0.357585	0.0515548	0.07468	0.320892	0.516784	0.939373	0.115625	0.232452	0.254669	0.139141	0.327074	3.75635	0.693516	0.130081	0.161375	0.172242	0.0237531	0.0409634	0.574448	0.206735	0.247931
422660000	Saint-Nizier-de-Fornas	42266	Saint-Nizier-de-Fornas	Z	Saint-Etienne Métropole	666	292.317	666	0.0211161	0.0271493	0.0588235	0.0708899	0.0708899	0.143288	0.215686	0.129713	0.19457	0.0678733	45.1305	23.7829	47	-0.235824	0.114504	2.27835	0.0152672	0.351145	0.48855	0	0.503771	0.0120664	0.0165913	0.193062	0.639517	0.925234	0.0703518	0.194707	0.319471	0.172023	0.245747	4.86942	0.549828	0.230241	0.00687285	0.515464	0.0274914	0.250859	0.814433	0.0652921	0.580756
130770104	Tassy Ouest	13077	Port-de-Bouc	H	Métropole d'Aix-Marseille-Provence	1836.17	763.462	1836.17	0.0287052	0.0199869	0.0585615	0.110758	0.0781161	0.121595	0.192521	0.16804	0.170645	0.0510712	43.2059	23.8836	45.9831	-0.348844	0.12914	2.40506	0.179152	0.202838	0.44549	0	0.372087	0.0703944	0.127325	0.177892	0.667992	0.937371	0.113	0.424203	0.276991	0.130253	0.119447	4.12394	0.46763	0.174856	0.0230389	0.190561	0.00632547	0.0866743	0.508791	0.193634	0.318763
920240103	Centre Ville	92024	Clichy	H	Métropole du Grand Paris	2832.01	1372.61	2832.01	0.0494284	0.0311948	0.0546393	0.0704562	0.0770294	0.292848	0.198522	0.0813992	0.112013	0.032469	37.5039	21.7609	35.386	0.291977	0.195289	2.06322	0.145677	0.205153	0.419969	0	0.367967	0.207866	0.260319	0.428373	0.362484	0.889315	0.091704	0.197181	0.131496	0.122076	0.502847	2.41982	0.754915	0.193313	0.382372	0.0112756	0.0637159	0.00220017	0.30054	0.577875	0.0249784
290190160	Lambezellec	29019	Brest	H	Brest Métropole	2465.3	1217.34	2353.3	0.0292918	0.0383929	0.0589589	0.102111	0.137301	0.218156	0.187037	0.0760174	0.0772926	0.0754405	37.0511	23.0657	33.5957	0.449417	0.270616	1.93315	0.212094	0.152051	0.321492	0.0454304	0.219548	0.0762716	0.0756383	0.470095	0.280878	0.877993	0.127277	0.230921	0.285858	0.183488	0.251508	3.49495	0.615495	0.177815	0.139775	0.118905	0.0170746	0.0123568	0.450761	0.273105	0.159062
765750105	Robespierre	76575	Saint-Étienne-du-Rouvray	H	Métropole Rouen Normandie	1295.52	482.324	1295.52	0.0732706	0.101543	0.0911927	0.079216	0.17399	0.164332	0.152645	0.086343	0.0734217	0.00404604	29.1623	21.6484	23.3375	0.807199	0.141358	2.68601	0.135261	0.0961455	0.594669	0	0.292618	0.327004	0.344782	0.600002	0.22306	0.89021	0.214213	0.471807	0.233292	0.0992377	0.113248	3.29666	0.324383	0.336842	0.183219	0.0223926	0.0649677	0.0158661	0.244998	0.491527	0.111561
920480211	Le Centre 4	92048	Meudon	H	Métropole du Grand Paris	2316.54	1086.29	2316.54	0.0297024	0.0414124	0.0527634	0.0830686	0.0758737	0.119532	0.212512	0.120262	0.150338	0.114535	44.6159	25.293	46.4329	-0.215505	0.185913	2.13252	0.121538	0.206649	0.457198	0	0.417738	0.0607944	0.0987049	0.280755	0.537503	0.93309	0.142283	0.10913	0.0975505	0.115058	0.622368	3.80876	0.767437	0.114468	0.103458	0.247276	0.0303256	0.00290426	0.603282	0.233334	0.236951
420920000	L'Étrat	42092	L'Étrat	Z	Saint-Etienne Métropole	2531	1177	2517	0.0219263	0.0274295	0.0464494	0.0885563	0.066858	0.14637	0.196633	0.142149	0.191276	0.0723533	45.2715	23.9224	47.2915	-0.253323	0.158646	2.13849	0.0995807	0.31	0.412176	0.00553141	0.484309	0.019291	0.0422063	0.277788	0.55812	0.945996	0.111278	0.165224	0.226825	0.17895	0.382251	4.47743	0.290465	0.313327	0.0309757	0.429537	0.0161484	0.0325866	0.777163	0.0764862	0.45522
751010301	Palais Royal 1	75101	Paris 1er Arrondissement	H	Métropole du Grand Paris	2722.84	1584.65	2684.5	0.0230941	0.0214582	0.0370068	0.0491257	0.0892693	0.222181	0.211343	0.115407	0.169133	0.0619816	44.1681	22.4165	43.8331	0.0448265	0.336906	1.69406	0.0819976	0.264744	0.298873	0.0140786	0.358044	0.136819	0.199103	0.308891	0.477352	0.922903	0.115474	0.108794	0.0642261	0.117491	0.677528	2.6372	0.947412	0.0321162	0.429864	0.169211	0.0930939	0.00912255	0.163852	0.711538	0.042014
940550101	Nord	94055	Ormesson-sur-Marne	H	Métropole du Grand Paris	1913.96	703.127	1829.96	0.0251098	0.0361355	0.0538941	0.0890075	0.0838954	0.139549	0.217217	0.158641	0.136749	0.0598018	42.5022	23.5022	44.6668	-0.276314	0.0840979	2.6026	0.0668416	0.231589	0.606304	0.0438881	0.458558	0.193359	0.233938	0.182927	0.639248	0.914	0.119369	0.321732	0.177899	0.150697	0.296957	4.51414	0.425147	0.176075	0.0317139	0.479984	0.0402435	0.0315602	0.803328	0.093692	0.49522
930610103	Stalingrad	93061	Le Pré-Saint-Gervais	H	Métropole du Grand Paris	2893.33	1342.5	2893.33	0.0474328	0.0471565	0.0773855	0.07169	0.0640098	0.283702	0.23889	0.0744645	0.0779962	0.0172732	34.9807	20.6912	34.4908	0.0710283	0.200172	2.15518	0.143857	0.166679	0.438081	0	0.315336	0.26849	0.29484	0.361094	0.422671	0.88191	0.0916102	0.237249	0.142744	0.145223	0.410818	2.41575	0.655613	0.0899491	0.426647	0.0620286	0.0643565	0.00544675	0.421458	0.582764	0.0311541
692440101	Vallon-de-Charbonnieres	69244	Tassin-la-Demi-Lune	H	Métropole de Lyon	2094.13	813.593	1998.46	0.0275075	0.0291027	0.0467858	0.108467	0.058261	0.146081	0.209422	0.137696	0.14647	0.0902069	43.9585	24.3114	45.6017	-0.202778	0.100794	2.45634	0.0386118	0.287399	0.562164	0.0456833	0.480667	0.0209531	0.0365654	0.327774	0.475141	0.928154	0.139953	0.100783	0.136333	0.149014	0.580684	5.09968	0.37028	0.279516	0.0636448	0.641835	0.0256437	0.0787465	0.934264	0.0648051	0.56942
060880701	Route de Turin	06088	Nice	H	Métropole Nice Côte d'Azur	2642	1151.36	2642	0.0372248	0.0489855	0.0799753	0.0990156	0.124383	0.206517	0.188017	0.0932813	0.0868763	0.0357239	35.0691	22.381	32.4852	0.346357	0.176948	2.29468	0.216937	0.116529	0.438925	0	0.25671	0.280729	0.305306	0.332338	0.424104	0.897886	0.13027	0.400964	0.239322	0.133272	0.125207	2.66783	0.52513	0.321148	0.261431	0.0174264	0.0609275	0.00685995	0.456758	0.489127	0.0668191
332490109	ZUP	33249	Lormont	H	Bordeaux Métropole	2030.55	1022.74	1954.55	0.0494962	0.0317141	0.0440979	0.0806146	0.0935687	0.191831	0.193292	0.153979	0.120505	0.0409017	40.0585	22.9649	40.6285	-0.0744638	0.256403	1.91109	0.265273	0.132009	0.318216	0.0374283	0.245819	0.176184	0.217541	0.320679	0.45414	0.854241	0.0827681	0.333942	0.29217	0.184909	0.116859	3.04068	0.333653	0.0672753	0.151467	0.00797459	0.0169729	0	0.136315	0.419776	0.0601651
574631006	Maine Flandre Champagne	57463	Metz	H	Metz Métropole	681.333	213.102	681.333	0.0398983	0.0505593	0.0713896	0.113887	0.115914	0.217296	0.166357	0.133928	0.0690296	0.0217423	34.3467	21.6594	31.981	0.327669	0.0556869	3.19721	0.189565	0.0966592	0.636342	0	0.361949	0.300895	0.41308	0.444989	0.277716	0.908508	0.119732	0.41663	0.191167	0.128394	0.197204	4.04881	0.271765	0.524761	0.0186583	0.30195	0	0.0855689	0.640133	0.203555	0.237737
751124703	Bercy 3	75112	Paris 12e Arrondissement	H	Métropole du Grand Paris	2532.3	1350.71	2481.3	0.0287194	0.0234979	0.0411623	0.0630981	0.107613	0.256319	0.212633	0.115777	0.104042	0.0471389	40.0599	21.455	37.8853	0.304075	0.294468	1.83704	0.0914283	0.211257	0.36542	0.0201397	0.282542	0.107588	0.181764	0.314028	0.495177	0.892671	0.10716	0.124569	0.113165	0.145294	0.556973	2.26915	0.453766	0.15846	0.479323	0.0405004	0.0970908	0.00625576	0.332974	0.671411	0.0343807
691490402	Saulaie	69149	Oullins	H	Métropole de Lyon	1305.37	681.328	1266.37	0.0233196	0.0283596	0.0683294	0.0779571	0.147886	0.279644	0.163131	0.0936806	0.0835682	0.0341249	35.9024	20.9812	32.7172	0.455425	0.302198	1.85868	0.206534	0.160752	0.275035	0.0298768	0.236043	0.218435	0.268683	0.466977	0.317691	0.950026	0.09456	0.231896	0.228006	0.16932	0.333553	2.65807	0.692742	0.111905	0.213763	0.0229737	0.0669359	0.0137372	0.183777	0.410355	0.0907163
920730114	République 1	92073	Suresnes	H	Métropole du Grand Paris	4741.11	2226.65	4614.11	0.0524942	0.0472139	0.0610391	0.0564436	0.0529019	0.309506	0.217465	0.0856462	0.067411	0.0498793	36.8204	21.7448	35.3995	0.19604	0.203864	2.07222	0.071893	0.219419	0.475392	0.0267871	0.39885	0.141006	0.173545	0.452446	0.306602	0.924831	0.0705164	0.0836034	0.0656708	0.107232	0.711232	2.7979	0.27487	0.425365	0.27531	0.10102	0.0455645	1.9984e-15	0.624105	0.31288	0.135988
315554901	Pouvourville	31555	Toulouse	H	Toulouse Métropole	4350.13	2336.2	4301.8	0.0261232	0.032502	0.0547598	0.0658429	0.238539	0.273357	0.159774	0.0703478	0.0594658	0.0192886	32.8407	19.1077	29.2116	0.569785	0.272644	1.84137	0.088754	0.2436	0.338476	0.0111108	0.290971	0.0598992	0.0891331	0.529029	0.257464	0.933829	0.270113	0.0627343	0.0999704	0.149562	0.668923	2.98015	0.0685464	0.725938	0.315443	0.201806	0.0174873	0.0170777	0.87459	0.182106	0.303331
131170109	Cadenières	13117	Vitrolles	H	Métropole d'Aix-Marseille-Provence	2265.55	914.804	2265.55	0.0242988	0.0307393	0.0585683	0.101497	0.0728941	0.130454	0.24206	0.144035	0.159147	0.0363068	42.1429	23.0354	44.7165	-0.335181	0.0946446	2.47654	0.0709706	0.23612	0.588245	0	0.494577	0.00872339	0.0464813	0.188115	0.64053	0.873975	0.112224	0.182401	0.239706	0.17547	0.344483	4.26889	0.0689922	0.235023	0.0162778	0.227652	0.0756578	0.0747973	0.770349	0.0701298	0.546972
352381201	Les Hautes Chalais	35238	Rennes	H	Métropole Rennes Métropole	2081.5	1006.78	2081.5	0.0550384	0.0425108	0.0655555	0.0804006	0.102435	0.220757	0.200191	0.105378	0.0942193	0.0335141	36.3182	22.4663	34.7702	0.20671	0.215568	2.06749	0.146274	0.164594	0.42751	0	0.329288	0.0941805	0.118475	0.450478	0.293016	0.88829	0.118366	0.198735	0.225963	0.208269	0.295264	3.5459	0.508722	0.103338	0.0220117	0.0359287	0.0288296	0.000980087	0.416762	0.238604	0.152137
674820301	Gare Sud Ouest	67482	Strasbourg	H	Eurométropole de Strasbourg	3383.25	1521.66	3364.25	0.0547294	0.0520914	0.0719241	0.0795438	0.138466	0.256117	0.219483	0.0723612	0.0404592	0.0148245	31.8129	19.596	30.6436	0.179008	0.20101	2.21091	0.122568	0.128586	0.481602	0.00561589	0.282166	0.317526	0.360383	0.420905	0.281308	0.895148	0.152592	0.309068	0.158638	0.173841	0.329832	2.75873	0.443199	0.381234	0.203873	0.0464482	0.0527082	0	0.213261	0.521173	0.0627817
315552801	Bécanne	31555	Toulouse	H	Toulouse Métropole	2490.33	1173.45	2387.33	0.0370045	0.0387824	0.0638503	0.0811735	0.114148	0.211013	0.236153	0.103947	0.0672451	0.0466834	36.966	21.8309	35.95	0.139618	0.223434	2.03445	0.105957	0.166708	0.441028	0.04136	0.323716	0.0549763	0.0837679	0.399289	0.45292	0.922277	0.15016	0.0907225	0.165455	0.110685	0.580098	3.51885	0.574096	0.252593	0.218468	0.233632	0.017291	0.00658677	0.674495	0.215051	0.234378
920500502	Demoiselles d'Avignon	92050	Nanterre	H	Métropole du Grand Paris	3634.7	1314.4	3634.7	0.0443603	0.0414428	0.068569	0.121228	0.112938	0.18523	0.184365	0.149994	0.0764108	0.0154625	35.122	21.7812	33.4245	0.233797	0.108494	2.76529	0.257815	0.098002	0.496212	0	0.302648	0.216361	0.32219	0.185355	0.676633	0.90987	0.124969	0.32809	0.238048	0.181549	0.195812	3.02333	0.178218	0.0151604	0.0814167	0.0524239	0.0942325	0.000545966	0.446802	0.497425	0.0607084
441430602	Morinière-Jaunais	44143	Rezé	H	Nantes Métropole	2429.55	1084.47	2304.55	0.035082	0.0320112	0.0589108	0.0848286	0.0688734	0.161211	0.222907	0.114881	0.138505	0.08279	42.5417	24.2324	43.7108	-0.144738	0.172342	2.12506	0.164	0.222603	0.422643	0.05145	0.364363	0.0261449	0.0422216	0.325183	0.478023	0.918107	0.102785	0.19348	0.277559	0.190081	0.305532	3.86702	0.344685	0.191456	0.00674538	0.218593	0.0171219	0.0210001	0.792472	0.118935	0.293822
130010307	Saint-Jerome Est	13001	Aix-en-Provence	H	Métropole d'Aix-Marseille-Provence	2144.76	1236.97	2144.76	0.0325918	0.0242151	0.042639	0.0620763	0.16372	0.212049	0.188719	0.0903052	0.106205	0.0774796	39.8451	23.0547	36.538	0.430343	0.316274	1.73388	0.12566	0.190802	0.281126	0	0.259672	0.0730993	0.0855628	0.507629	0.341706	0.893285	0.196078	0.132878	0.129423	0.136618	0.559607	2.98236	0.528491	0.0975174	0.236206	0.0519675	0.0169797	0.0102663	0.445241	0.217664	0.182684
332000102	Béchade	33200	Le Haillan	H	Bordeaux Métropole	2620	1291	2542	0.028626	0.0324427	0.0603053	0.078626	0.0954198	0.238168	0.169847	0.10687	0.133969	0.0557252	39.9515	23.1727	37.0256	0.378793	0.222004	1.96902	0.163065	0.273084	0.308448	0.029771	0.341221	0.05	0.0748092	0.421715	0.374115	0.93038	0.0797145	0.163016	0.262354	0.202751	0.326541	3.56313	0.140976	0.407436	0.112316	0.182029	0.0185902	0.0240124	0.703331	0.10457	0.318358
630320103	Quartier Mairie-Masage	63032	Beaumont	H	Clermont Auvergne Métropole	2097.67	1037.24	2004.01	0.0333312	0.0337122	0.0500032	0.0767993	0.116969	0.18224	0.180458	0.11829	0.1328	0.0753976	41.2331	23.9973	40.5388	0.0867918	0.239274	1.93206	0.220421	0.203165	0.312475	0.0446512	0.304955	0.0664585	0.075991	0.401631	0.406001	0.878327	0.142168	0.184646	0.218275	0.181468	0.342679	3.4894	0.263131	0.123516	0.182735	0.185048	0.0283019	0.00966405	0.725128	0.186448	0.261659
593500401	Montebello	59350	Lille	H	Métropole Européenne de Lille	2169.94	1235.5	1992.94	0.0280876	0.0393632	0.0253929	0.0839359	0.311219	0.260564	0.111379	0.0577146	0.0683699	0.0139734	31.1817	18.7189	25.6448	0.887377	0.419196	1.61307	0.0862263	0.158308	0.22957	0.0815691	0.145549	0.170554	0.180718	0.586156	0.249872	0.925895	0.288558	0.192097	0.11854	0.127568	0.512858	2.64732	0.730526	0.0739083	0.493029	0.103828	0.0475402	0.0109859	0.174445	0.592789	0.0566344
592790201	Centre	59279	Halluin	H	Métropole Européenne de Lille	2663.04	1145	2663.04	0.0507782	0.0587863	0.0744865	0.0825751	0.0959689	0.217877	0.156642	0.091531	0.122114	0.0492411	36.6881	24.0749	33.8292	0.35626	0.16159	2.3258	0.165249	0.193217	0.456403	0	0.325563	0.0845429	0.114878	0.384811	0.367964	0.89329	0.0986307	0.297747	0.263883	0.203291	0.191855	3.72722	0.429716	0.378946	0.0663147	0.1575	0.0318664	0.0654123	0.583641	0.221213	0.260742
132111101	Valentine Village	13211	Marseille 11e Arrondissement	H	Métropole d'Aix-Marseille-Provence	3164.44	1288.16	3158.44	0.0200554	0.0283879	0.0642418	0.10684	0.0828888	0.134996	0.265439	0.136561	0.111391	0.0491981	40.8839	22.6041	43.3011	-0.320816	0.105908	2.45189	0.111234	0.192695	0.577909	0.00189606	0.460092	0.00523144	0.0409696	0.269044	0.554252	0.915049	0.136071	0.170424	0.20385	0.182351	0.384632	3.88195	0.279354	0.510612	0.0729832	0.254999	0.0233985	0.102856	0.769347	0.092113	0.473671
441091005	Jules Verne	44109	Nantes	H	Nantes Métropole	2531.27	1513.01	2531.27	0.0332023	0.0269919	0.0315576	0.056922	0.0995453	0.267396	0.171757	0.0891918	0.143228	0.0802083	42.1468	23.2075	38.1825	0.512458	0.340374	1.67301	0.120113	0.250826	0.254888	0	0.29803	0.0347934	0.059065	0.44468	0.341442	0.903095	0.0872567	0.157207	0.207535	0.16127	0.434387	3.10323	0.400277	0.230288	0.146227	0.0409226	0.00878458	0.00448018	0.86775	0.220586	0.181762
132080401	Farges-Perier	13208	Marseille 8e Arrondissement	H	Métropole d'Aix-Marseille-Provence	1895.62	921.444	1895.62	0.0221789	0.0333535	0.0472121	0.0604183	0.0980419	0.189468	0.18779	0.142091	0.143462	0.0759839	43.3795	23.4442	43.6774	-0.0381202	0.209674	2.05723	0.103316	0.24522	0.415666	0	0.417195	0.0739797	0.119515	0.335572	0.43029	0.894366	0.144164	0.141757	0.0634724	0.190275	0.568584	3.6846	0.811291	0.10004	0.128065	0.393842	0.0692814	0.0098416	0.425393	0.254944	0.215479
940330102	Parapluies 2	94033	Fontenay-sous-Bois	H	Métropole du Grand Paris	2534.04	1126.64	2529.04	0.0440702	0.0334956	0.071029	0.0754551	0.0779368	0.254388	0.222023	0.110291	0.0779347	0.0333771	36.942	21.4978	35.8975	0.145764	0.15507	2.24476	0.121931	0.186824	0.506308	0.00197314	0.360902	0.115668	0.15095	0.380356	0.432052	0.919002	0.0942186	0.122704	0.141	0.135741	0.543458	3.12172	0.802195	0.0455447	0.313668	0.14426	0.0417903	0.0158113	0.362191	0.384445	0.11048
352380601	Parc de Maurepas	35238	Rennes	H	Métropole Rennes Métropole	3253.35	1687.81	3204.35	0.0206425	0.0293066	0.0404592	0.0662889	0.205197	0.210883	0.176765	0.09648	0.0975486	0.0564289	38.1744	22.0686	34.1685	0.544562	0.239987	1.89853	0.0865172	0.233804	0.314205	0.0150614	0.327602	0.0352428	0.0574237	0.507154	0.32702	0.929788	0.253473	0.107202	0.0669163	0.147482	0.634693	3.66554	0.575214	0.200373	0.100453	0.235348	0.0136807	0.0064845	0.660383	0.206972	0.235874
920630806	Centre Ville 6	92063	Rueil-Malmaison	H	Métropole du Grand Paris	2853.77	1197.4	2725.77	0.034612	0.0379302	0.0685124	0.0836963	0.0954854	0.216346	0.233824	0.123625	0.0556106	0.0503589	37.3384	21.8207	36.6327	0.0970177	0.156971	2.2764	0.171003	0.18254	0.483712	0.0448531	0.366288	0.0794447	0.121191	0.358266	0.447153	0.885593	0.112709	0.108781	0.172607	0.154788	0.517767	3.09433	0.186544	0.550218	0.128432	0.110003	0.047685	0	0.678461	0.212891	0.181206
595500000	Salomé	59550	Salomé	Z	Métropole Européenne de Lille	2969	1175	2969	0.0353654	0.0424385	0.0788144	0.102055	0.0609633	0.201751	0.215561	0.120243	0.103402	0.0394072	37.9825	22.8623	37.5159	0.0612309	0.0988275	2.52681	0.117253	0.214405	0.554439	0	0.413944	0.0023577	0.0097676	0.220613	0.559448	0.944444	0.0983778	0.215947	0.283341	0.186521	0.263882	4.75064	0.497021	0.190638	0.0323404	0.325106	0.0255319	0.092766	0.768511	0.115745	0.454468
920640111	Pasteur 2	92064	Saint-Cloud	H	Métropole du Grand Paris	2374.21	766.116	2157.22	0.0527975	0.0543086	0.0760884	0.11386	0.0671481	0.156027	0.224476	0.0731415	0.0760846	0.106069	38.0068	25.3798	37.1849	0.0971536	0.0846507	2.81578	0.121181	0.147394	0.637748	0.091398	0.379921	0.108516	0.164307	0.409026	0.382658	0.905204	0.17878	0.08926	0.0782072	0.101881	0.630116	4.0989	0.545558	0.140183	0.0742141	0.32998	0.017561	0.00428998	0.788847	0.177144	0.244452
212230000	Daix	21223	Daix	Z	Dijon Métropole	1471	600.968	1400.67	0.0266301	0.0311766	0.0591057	0.0749364	0.0591057	0.13315	0.166925	0.172121	0.177386	0.0994627	46.2395	24.8585	49.7201	-0.420054	0.107744	2.33068	0.0572391	0.3367	0.498316	0.0478133	0.532994	0.0254219	0.051479	0.312415	0.508868	0.90296	0.105404	0.082177	0.162214	0.177939	0.535419	5.47059	0.187599	0.411765	0.0254372	0.72337	0.00794913	0.0429253	0.891892	0.036566	0.569157
130050705	Baudinard	13005	Aubagne	H	Métropole d'Aix-Marseille-Provence	2228.45	938.687	2194.45	0.0261916	0.0350707	0.0588464	0.0717763	0.0597031	0.148231	0.197155	0.128777	0.202145	0.0721044	45.0708	24.3979	47.1139	-0.251216	0.111877	2.33778	0.112567	0.284661	0.467591	0.0152571	0.43813	0.0177125	0.0421858	0.233735	0.618018	0.909309	0.0716182	0.23349	0.233924	0.158375	0.306084	4.06688	0.451031	0.146928	0.0497589	0.314991	0.0349976	0.187217	0.792184	0.082444	0.511476
693880402	La Trinite-Mermoz	69388	Lyon 8e Arrondissement	H	Métropole de Lyon	1271.15	647.231	1271.15	0.0779733	0.0478513	0.0453509	0.0852324	0.100075	0.233311	0.158139	0.0925708	0.130776	0.0287201	36.1187	23.4393	33.6118	0.32086	0.298529	1.96399	0.125496	0.117822	0.437558	0	0.318312	0.235856	0.305993	0.460946	0.307295	0.84083	0.105835	0.377133	0.213647	0.121485	0.234817	2.87837	0.408167	0.130964	0.220347	0.0216755	0.0439978	0.0135357	0.244656	0.521808	0.0480841
130860101	Roquevaire Centre et Abords	13086	Roquevaire	H	Métropole d'Aix-Marseille-Provence	2168.77	956.492	2103.77	0.0262502	0.0339753	0.0464451	0.0789651	0.0738689	0.185416	0.224422	0.13607	0.115262	0.0793252	42.611	23.2521	43.436	-0.106442	0.148461	2.19946	0.177851	0.246681	0.417415	0.029971	0.372469	0.0275045	0.0507874	0.344987	0.488592	0.924364	0.0972461	0.229725	0.223148	0.171782	0.314383	3.70979	0.577184	0.177938	0.137119	0.28135	0.0363126	0.127296	0.52766	0.150871	0.39648
751166205	Muette 5	75116	Paris 16e Arrondissement	H	Métropole du Grand Paris	2053.59	992.026	2053.59	0.0214027	0.0279554	0.0456632	0.0862733	0.100192	0.164043	0.194477	0.140225	0.142485	0.0772835	43.1784	23.6385	43.9212	-0.0942734	0.212406	2.0701	0.0676885	0.221402	0.466004	0	0.440864	0.128259	0.17025	0.310732	0.413082	0.948466	0.171859	0.0537984	0.0355286	0.116953	0.754707	3.38861	0.863481	0.0337869	0.25226	0.368142	0.0617927	0	0.436932	0.426364	0.155202
751114406	Sainte-Marguerite 6	75111	Paris 11e Arrondissement	H	Métropole du Grand Paris	2776.91	1659.2	2776.91	0.0318149	0.0203062	0.0319186	0.045852	0.0894717	0.356147	0.177779	0.072298	0.142081	0.0323318	39.8405	20.8218	36.0317	0.548764	0.341026	1.67364	0.0905201	0.260819	0.263479	0	0.267437	0.131896	0.162513	0.398348	0.389305	0.899221	0.0806909	0.0874081	0.0761577	0.129478	0.679904	2.19965	0.819123	0.0425197	0.497573	0.0328316	0.0587283	0.00735685	0.190336	0.745819	0.00931245
674822001	Cité de l'Ill Ouest	67482	Strasbourg	H	Eurométropole de Strasbourg	2553.26	1019.43	2553.26	0.0436382	0.0551273	0.0724907	0.113273	0.0874442	0.15664	0.18906	0.136777	0.103675	0.0418739	37.222	23.7817	36.4426	0.0983187	0.13219	2.5046	0.219366	0.135871	0.508801	0	0.35345	0.186304	0.286614	0.245192	0.506345	0.870695	0.127029	0.444811	0.306932	0.123484	0.082089	3.35773	0.640486	0.0734485	0.0489902	0.0303595	0.100682	0	0.215146	0.358221	0.149309
334490109	Corbiac 2	33449	Saint-Médard-en-Jalles	H	Bordeaux Métropole	2844.21	1189.69	2844.21	0.0141857	0.0347728	0.0662933	0.104455	0.0491204	0.139079	0.204081	0.170692	0.187155	0.0301666	43.3399	23.2735	46.3176	-0.383839	0.0908955	2.39072	0.0838106	0.306375	0.502328	0	0.51998	0.0146131	0.0346099	0.281158	0.583428	0.974207	0.104927	0.0723923	0.243599	0.206401	0.429288	4.84647	0.0747827	0.301291	0.0103308	0.559506	0.0173664	0.0473556	0.884226	0.0144537	0.571044
751207811	Saint-Fargeau 11	75120	Paris 20e Arrondissement	H	Métropole du Grand Paris	1765.37	931.194	1765.37	0.030381	0.031329	0.0601424	0.0781119	0.0857805	0.240401	0.219131	0.0857945	0.119555	0.0493732	39.3098	22.4063	37.4774	0.24535	0.259628	1.89581	0.193768	0.177753	0.322834	0	0.251231	0.13908	0.211836	0.356119	0.404103	0.961454	0.106563	0.14618	0.110511	0.128487	0.559725	2.33854	0.740252	0.0305345	0.369527	0.0118766	0.0965864	1.11022e-15	0.232925	0.701246	0.00630509
940420106	Peri	94042	Joinville-le-Pont	H	Métropole du Grand Paris	3348.09	1579.58	3304.1	0.0435669	0.0423067	0.04763	0.0693552	0.0641599	0.197076	0.221317	0.137591	0.110365	0.0666317	41.2506	23.3986	42.2713	-0.130865	0.20123	2.09175	0.0996262	0.20504	0.457695	0.0131415	0.389699	0.0913247	0.145125	0.331848	0.442001	0.900945	0.0893476	0.0936224	0.159062	0.162634	0.530285	3.11161	0.51676	0.342315	0.197896	0.177889	0.0312166	0.00434488	0.66827	0.258928	0.168792
831030000	Le Revest-les-Eaux	83103	Le Revest-les-Eaux	Z	Métropole Toulon-Provence-Méditerranée	3865	1527	3707	0.0163317	0.030546	0.0583928	0.089301	0.0638924	0.128645	0.245193	0.163597	0.150864	0.0532376	43.8266	22.9371	46.4459	-0.342574	0.095246	2.42764	0.0843528	0.308531	0.49643	0.0408797	0.468399	0.0138172	0.0356172	0.228704	0.600432	0.925625	0.108229	0.156762	0.238209	0.17031	0.366946	4.32828	0.321598	0.322549	0.047223	0.438606	0.0285206	0.235739	0.778442	0.0610582	0.566212
940030109	Laplace 2	94003	Arcueil	H	Métropole du Grand Paris	2386.85	1238.57	2385.85	0.0344544	0.041162	0.0528941	0.0674568	0.106812	0.228013	0.184922	0.0937879	0.139306	0.0511912	39.6312	23.2028	37.1093	0.326061	0.25934	1.92629	0.110815	0.201347	0.381944	0.000418955	0.320975	0.203517	0.252363	0.418325	0.42858	0.948327	0.176595	0.154783	0.167114	0.101889	0.523753	2.80123	0.22224	0.152791	0.229566	0.0703711	0.0576662	0.000863401	0.480332	0.495377	0.0653182
541650000	Dommartemont	54165	Dommartemont	Z	Métropole du Grand Nancy	585	259	585	0.0213792	0.0180274	0.0392963	0.0749256	0.0496117	0.0935194	0.220389	0.187558	0.205861	0.0894331	49.2094	23.2446	52.9107	-0.477688	0.108384	2.25869	0.0530018	0.335678	0.485269	0	0.582776	0.0117343	0.033745	0.147707	0.68851	0.930317	0.0994171	0.0747429	0.188413	0.195598	0.490492	5.67898	0.459116	0.189965	0.0118689	0.748535	0.00773884	0.064696	0.856542	0.0237378	0.582291
930010901	Centre Ville	93001	Aubervilliers	H	Métropole du Grand Paris	3878.62	1388.3	3576.29	0.0647938	0.0540451	0.0763377	0.0837015	0.0644569	0.220985	0.208747	0.119399	0.0845683	0.0229663	35.3876	22.432	34.9252	0.0618407	0.127168	2.57602	0.195179	0.12748	0.511133	0.0779483	0.30425	0.362436	0.395602	0.416364	0.391369	0.864184	0.0840798	0.344298	0.180309	0.170912	0.233657	2.85162	0.45281	0.292008	0.233669	0.0567065	0.106334	0.00609472	0.482218	0.453826	0.0616446
590090207	Bourg	59009	Villeneuve-d'Ascq	H	Métropole Européenne de Lille	1248.45	568.349	1248.45	0.0305899	0.0238328	0.0572285	0.0913873	0.0986398	0.159524	0.194269	0.154558	0.12608	0.063891	41.715	23.526	42.796	-0.137846	0.165623	2.19662	0.125297	0.247268	0.460161	0	0.429126	0.0248921	0.0659202	0.270486	0.615359	0.887445	0.158659	0.209499	0.194629	0.13927	0.421041	4.39104	0.600835	0.0920221	0.124415	0.279803	0.0423538	0.0836673	0.522909	0.219494	0.295474
341722102	Pompignane	34172	Montpellier	H	Montpellier Méditerranée Métropole	2020.87	1008.93	1894.2	0.0242858	0.0163361	0.0355131	0.0402768	0.0827004	0.156888	0.146358	0.161405	0.201606	0.134629	49.7998	24.1605	53.7744	-0.493522	0.231559	1.87744	0.077644	0.337423	0.309435	0.0626793	0.449117	0.0340158	0.0804263	0.377769	0.491066	0.917039	0.112798	0.141913	0.11014	0.197548	0.471427	3.62852	0.184911	0.222852	0.138576	0.26156	0.0141733	0.0311836	0.8561	0.104792	0.305766
341720602	Celleneuve	34172	Montpellier	H	Montpellier Méditerranée Métropole	2683.11	1421.8	2683.11	0.0519232	0.0611608	0.0530008	0.074909	0.137265	0.237358	0.197496	0.0860858	0.0636836	0.0371181	34.2992	21.6809	32.1806	0.293145	0.284942	1.88712	0.235227	0.111919	0.328987	0	0.235008	0.141413	0.193395	0.433595	0.326488	0.856975	0.126799	0.193479	0.173365	0.210429	0.35554	2.67203	0.0750533	0.502175	0.168194	0.0233565	0.0421038	0.0051844	0.669988	0.32473	0.108675
060420000	Clans	06042	Clans	Z	Métropole Nice Côte d'Azur	638	280.434	637	0.0271888	0.0362517	0.058909	0.0981817	0.0513566	0.151106	0.228084	0.129902	0.157091	0.06193	42.8007	23.8472	44.7267	-0.242291	0.142857	2.27148	0.0601504	0.285714	0.511278	0.0015674	0.415384	0.0362517	0.0558881	0.301059	0.438729	0.932331	0.105253	0.215431	0.280543	0.18088	0.237787	3.6701	0.608247	0.171821	0.109966	0.216495	0.0274914	0.347079	0.426117	0.120275	0.42268
940410107	Gagarine	94041	Ivry-sur-Seine	H	Métropole du Grand Paris	2241.63	919.389	2241.63	0.0484691	0.0519286	0.0624441	0.0763615	0.120137	0.206014	0.178631	0.113794	0.100621	0.0415985	36.7832	23.0865	34.5587	0.289058	0.138202	2.43817	0.15207	0.128725	0.515279	0	0.341947	0.336601	0.41611	0.261149	0.540515	0.906146	0.129632	0.466703	0.136509	0.145954	0.216677	2.72324	0.862837	0.0179694	0.15097	0	0.0342707	0.0048457	0.568928	0.511418	0.0515684
383880000	Saint-Georges-de-Commiers	38388	Saint-Georges-de-Commiers	Z	Métropole Grenoble-Alpes-Métropole	2276	887.781	2251	0.0345472	0.04459	0.0743167	0.0935988	0.0510174	0.181574	0.201258	0.147026	0.135051	0.0370216	39.9847	23.4665	41.416	-0.18299	0.0753564	2.53553	0.0590631	0.301426	0.560081	0.0109858	0.495679	0.0160685	0.0381626	0.301381	0.523964	0.919929	0.0834411	0.122668	0.275902	0.19972	0.357372	4.71679	0.234809	0.299691	0.0164779	0.465499	0.0236869	0.176107	0.866117	0.0432544	0.647786
930490107	Marne	93049	Neuilly-Plaisance	H	Métropole du Grand Paris	2772.75	1064.49	2710.42	0.0299948	0.0351018	0.0618176	0.105794	0.0807703	0.206044	0.245501	0.109806	0.0861474	0.0390236	37.9297	21.8283	37.6735	0.0352051	0.101965	2.5462	0.07289	0.198995	0.589253	0.0224806	0.412235	0.124852	0.163843	0.301327	0.48776	0.920922	0.125916	0.209054	0.145466	0.172838	0.432304	3.67899	0.540721	0.323597	0.220536	0.292049	0.0867731	0.014954	0.619585	0.210691	0.292244
930460108	Iris 8	93046	Livry-Gargan	H	Métropole du Grand Paris	2696.64	1181.5	2661.64	0.0706987	0.0644528	0.0660231	0.0590051	0.0668785	0.32922	0.180684	0.0863921	0.0406568	0.035989	33.1511	21.0999	32.3543	0.113289	0.172281	2.25278	0.128296	0.176484	0.489701	0.012979	0.314852	0.236354	0.261572	0.494242	0.27641	0.876487	0.0579049	0.18332	0.245942	0.232361	0.291839	2.75717	0.272658	0.357504	0.180054	0.0405745	0.0497126	0	0.735954	0.193683	0.203693
352380705	La Poterie Sud	35238	Rennes	H	Métropole Rennes Métropole	3090.6	1493.3	2951.27	0.0486162	0.0301552	0.0528033	0.0689424	0.095459	0.225803	0.197637	0.14532	0.0916128	0.0436509	38.92	22.3393	37.6497	0.170595	0.236039	1.97634	0.144388	0.186714	0.414688	0.0450828	0.316238	0.0486896	0.0763275	0.358538	0.45478	0.875836	0.10522	0.154027	0.179286	0.199599	0.398373	3.41197	0.0113643	0.58992	0.0982916	0.115271	0.0212211	0.004389	0.796389	0.170148	0.233536
831370305	L'Oratoire	83137	Toulon	H	Métropole Toulon-Provence-Méditerranée	2440.91	1071.28	2411.91	0.0267696	0.0254351	0.0626111	0.0657711	0.041759	0.129047	0.183825	0.185179	0.202018	0.0775855	47.1607	24.0986	51.3179	-0.517526	0.108906	2.25142	0.0600895	0.374552	0.442063	0.0118809	0.572972	0.00958519	0.0282317	0.283284	0.601395	0.94392	0.0979599	0.112357	0.134967	0.212068	0.48204	4.48004	0.491919	0.200903	0.0130732	0.501533	0.0155774	0.0888014	0.78444	0.0597549	0.488852
574670000	Mey	57467	Mey	Z	Metz Métropole	267	108.883	267	0.0283688	0.0283688	0.0744681	0.0921986	0.0673759	0.159574	0.223404	0.184397	0.120567	0.0212766	40.4574	22.2661	43.1111	-0.357539	0.109091	2.45217	0.0909091	0.254545	0.545455	0	0.485816	0.0106383	0.0390071	0.230496	0.397163	1	0.119171	0.124402	0.30622	0.138756	0.392344	5.02609	0.156522	0.565217	0.00869565	0.504348	0.0347826	0.026087	0.904348	0.0347826	0.556522
340580101	Centre Ville	34058	Castries	H	Montpellier Méditerranée Métropole	3135.41	1408.6	3086.08	0.0286893	0.0315267	0.0580092	0.0879596	0.0614771	0.156373	0.2065	0.108452	0.168982	0.0920315	44.0629	24.6916	45.1502	-0.1321	0.149206	2.19088	0.134921	0.265079	0.444444	0.0157351	0.427499	0.0249056	0.0425605	0.359705	0.44747	0.942664	0.0956911	0.144638	0.182264	0.192733	0.415986	4.34667	0.265965	0.284912	0.0792982	0.433684	0.0196491	0.0736842	0.714386	0.0863158	0.449825
751155716	Saint-Lambert 16	75115	Paris 15e Arrondissement	H	Métropole du Grand Paris	2755.33	1507.98	2707.33	0.0372287	0.0347086	0.054751	0.0589641	0.115625	0.305091	0.167022	0.0741266	0.0997293	0.0527528	37.4238	22.0441	34.1189	0.449763	0.306099	1.79534	0.102614	0.217639	0.328245	0.0174208	0.282758	0.150071	0.201435	0.474306	0.281816	0.837838	0.120458	0.0978807	0.0653632	0.114918	0.694284	2.1812	0.737322	0.0278386	0.489287	0.0248728	0.0393666	2.9976e-15	0.255559	0.652177	0.0337624
315551401	Ramier	31555	Toulouse	H	Toulouse Métropole	1269.06	933.815	1210.06	0.0241995	0.0162744	0.0239833	0.047682	0.590063	0.160626	0.0674764	0.0349214	0.033061	0.00171309	26.251	14.2296	21.9439	0.90805	0.656328	1.29582	0.0921912	0.0776538	0.154064	0.0464913	0.121351	0.178537	0.21088	0.804016	0.129509	0.947504	0.573657	0.241789	0.24126	0.229514	0.240537	1.62785	0.440755	0.287245	0.836949	0.0271131	0.101272	0	0.357153	0.625093	0.103342
751166112	Auteuil 12	75116	Paris 16e Arrondissement	H	Métropole du Grand Paris	2074.36	886.014	2002.36	0.0163518	0.0209274	0.0691388	0.0878256	0.0967781	0.147313	0.209401	0.126322	0.144273	0.0816692	43.1125	23.8827	44.1228	-0.12691	0.160393	2.25997	0.0589662	0.248356	0.513306	0.0347095	0.451567	0.124603	0.178921	0.371381	0.498319	0.937727	0.167391	0.0602551	0.0405638	0.0972706	0.780351	3.69851	0.798008	0.0249097	0.147514	0.398755	0.0447668	1.11022e-16	0.448502	0.364339	0.178136
595121002	Pile Centre	59512	Roubaix	H	Métropole Européenne de Lille	2868.9	848.126	2868.9	0.0749378	0.0625848	0.113192	0.135007	0.129645	0.210695	0.165286	0.0480109	0.0466338	0.0140065	27.724	20.2795	23.2888	0.65611	0.0587804	3.38264	0.255346	0.0969701	0.559322	0	0.25324	0.258901	0.282827	0.460184	0.349698	0.884116	0.154914	0.426706	0.191726	0.145477	0.173705	4.53457	0.663491	0.265788	0.0519531	0.220209	0.101648	0.0476468	0.283433	0.331131	0.168331
290190165	Le Bergot	29019	Brest	H	Brest Métropole	2685.79	1423.13	2685.79	0.0340455	0.0410729	0.0605646	0.0940235	0.129618	0.186248	0.202815	0.0987147	0.10433	0.0485661	37.6055	22.926	35.5743	0.265786	0.291371	1.88724	0.161374	0.163157	0.335897	0	0.284145	0.0686544	0.0859634	0.401671	0.399311	0.926789	0.151369	0.163484	0.34809	0.20897	0.215369	3.57239	0.176622	0.0465155	0.0648194	0.0886733	0.0183401	0.00631375	0.402437	0.229163	0.180948
132010303	Domaine Ventre	13201	Marseille 1er Arrondissement	H	Métropole d'Aix-Marseille-Provence	1984.15	1067.99	1984.15	0.0361882	0.0326546	0.0546116	0.0511155	0.155336	0.304208	0.180341	0.0744416	0.0864209	0.0246827	35.48	20.3267	32.8279	0.391409	0.312171	1.85784	0.12236	0.143483	0.255203	0	0.219235	0.35552	0.38869	0.598493	0.232765	0.88104	0.130877	0.291848	0.209722	0.115043	0.333634	2.62293	0.994269	0	0.427787	0.0707043	0.0173667	0.00557743	0.0655304	0.844406	0.0171697
940520105	Le Port	94052	Nogent-sur-Marne	H	Métropole du Grand Paris	3389.87	1345.49	3304.87	0.0454697	0.0443408	0.0695552	0.0778831	0.0743953	0.157901	0.231475	0.11006	0.142308	0.0466106	40.0043	23.8866	41.8419	-0.230798	0.126755	2.45626	0.0658356	0.20212	0.599153	0.0250744	0.41957	0.0673029	0.0994423	0.310117	0.499882	0.908175	0.122093	0.0722882	0.0991967	0.147677	0.640896	3.63371	0.369816	0.138636	0.121358	0.210853	0.0330885	0.00490842	0.663107	0.128581	0.247966
593600201	Oliveaux 2	59360	Loos	H	Métropole Européenne de Lille	1488.87	651.836	1488.87	0.0394437	0.0526497	0.0647948	0.118005	0.0904063	0.147256	0.207518	0.0895005	0.122129	0.0682973	38.5376	24.6352	37.8063	0.0890552	0.198794	2.28412	0.136365	0.12447	0.538958	0	0.314026	0.0647767	0.108815	0.279735	0.470772	0.93896	0.147513	0.362977	0.258934	0.171515	0.111802	3.56234	0.450839	0.115748	0.131317	0.0646111	0.114452	0.0121926	0.377499	0.334186	0.189152
920260403	Schweitzer	92026	Courbevoie	H	Métropole du Grand Paris	2441.81	1165.43	2441.81	0.0213634	0.0327945	0.0571017	0.081675	0.0900836	0.23035	0.209872	0.107348	0.116746	0.0526666	40.0176	22.3991	38.1875	0.245109	0.200556	2.0952	0.206678	0.201759	0.349626	0	0.320465	0.152181	0.223802	0.225427	0.552386	0.926123	0.111279	0.207822	0.181196	0.199969	0.360556	2.8691	0.814829	0.0329446	0.254924	0.0687671	0.103236	0.00595801	0.290531	0.516601	0.0551585
421830102	Centre	42183	La Ricamarie	H	Saint-Etienne Métropole	2029.73	780.356	2029.73	0.0603662	0.0623454	0.0811479	0.103909	0.0781791	0.167739	0.137061	0.106383	0.133597	0.0692726	37.5287	25.8438	34.5192	0.349352	0.116788	2.60103	0.10219	0.218978	0.562044	0	0.365661	0.247897	0.271648	0.396833	0.381989	0.916058	0.108209	0.473254	0.254829	0.111441	0.110698	3.62548	0.541828	0.159588	0.039897	0.136422	0.039897	0.018018	0.477477	0.346203	0.203346
577510104	Quatre Bornes	57751	Woippy	H	Metz Métropole	2152.17	916.217	2087.5	0.0221502	0.0368904	0.0471145	0.0818887	0.0655799	0.180825	0.211885	0.165908	0.129723	0.0580361	42.8148	22.8814	44.3312	-0.198825	0.126838	2.27839	0.108016	0.308176	0.432568	0.0300473	0.428293	0.0526842	0.0958828	0.290653	0.477873	0.89385	0.0738044	0.243979	0.29817	0.160376	0.252844	4.20111	0.480177	0.205218	0.07171	0.346034	0.0244394	0.0225188	0.717373	0.122663	0.401628
940460110	Centre Vert de Maison 10	94046	Maisons-Alfort	H	Métropole du Grand Paris	2677.57	1090.02	2677.57	0.0401353	0.0435622	0.0576159	0.0935502	0.095394	0.191363	0.216506	0.110807	0.0962234	0.0548422	38.3333	23.1081	37.4182	0.1188	0.123029	2.45643	0.126422	0.166796	0.54736	0	0.382817	0.117461	0.192827	0.265123	0.553551	0.920552	0.112413	0.198373	0.209182	0.196825	0.331723	3.53608	0.644084	0.0606334	0.142224	0.160057	0.0526181	0.0245173	0.569436	0.321589	0.201318
672180102	Centre Ouest	67218	Illkirch-Graffenstaden	H	Eurométropole de Strasbourg	2250.51	1019.55	2250.51	0.0303386	0.0329329	0.0661276	0.0746808	0.0860465	0.18587	0.200847	0.126084	0.120585	0.0764879	41.4256	23.8196	41.6732	-0.031179	0.155919	2.20736	0.108398	0.255386	0.459125	0	0.392916	0.0589091	0.0846794	0.34094	0.474323	0.917486	0.102728	0.18208	0.213413	0.203838	0.354118	4.04327	0.560266	0.162042	0.0483741	0.367151	0.0195403	0.0229127	0.780572	0.146734	0.375602
693880801	Moulin-a-Vent	69388	Lyon 8e Arrondissement	H	Métropole de Lyon	2493.15	1106.81	2493.15	0.0622744	0.0556318	0.0553843	0.083699	0.132628	0.17896	0.154724	0.0927717	0.11779	0.0661379	37.1407	24.7832	33.6352	0.42434	0.201467	2.25256	0.190888	0.113938	0.459662	0	0.285337	0.133614	0.203856	0.334375	0.426165	0.865966	0.167376	0.264822	0.244402	0.18263	0.256724	3.45182	0.645735	0.142222	0.0995636	0.034474	0.0540382	0.00768492	0.342352	0.397979	0.108605
440470101	Hôtel de ville	44047	Couëron	H	Nantes Métropole	3070.06	1329.9	2970.06	0.0326855	0.0434458	0.063081	0.11224	0.0890047	0.197042	0.212648	0.0891068	0.0861706	0.0745753	38.11	23.5564	36.3356	0.225971	0.167235	2.2333	0.186102	0.187084	0.447355	0.0325722	0.347062	0.0290754	0.0338999	0.421307	0.363113	0.903743	0.0905706	0.196167	0.278375	0.166862	0.298003	3.90002	0.455603	0.219459	0.0385027	0.235871	0.0299318	0.0566127	0.63916	0.12965	0.369187
674822702	Canardière 3	67482	Strasbourg	H	Eurométropole de Strasbourg	2620.66	942.168	2620.66	0.0632978	0.0538568	0.0977021	0.0979541	0.103348	0.197979	0.173031	0.117175	0.0815408	0.014115	33.0771	22.2805	30.9288	0.28927	0.0949397	2.78152	0.244324	0.10559	0.523234	0	0.336329	0.32662	0.371965	0.303822	0.449116	0.907779	0.0847414	0.507671	0.207991	0.0796674	0.139313	3.47887	0.697778	0.144298	0.0581552	0.0360221	0.10993	0.00116795	0.0968812	0.46213	0.126043
132110601	Air Bel-Clémentine	13211	Marseille 11e Arrondissement	H	Métropole d'Aix-Marseille-Provence	1707.02	526.165	1631.02	0.0201828	0.031368	0.107765	0.144722	0.118622	0.113866	0.203027	0.099667	0.108175	0.052605	36.7697	23.9342	34.5091	0.283342	0.0811251	3.09983	0.247682	0.0914585	0.551247	0.0445217	0.300869	0.141569	0.25707	0.170146	0.666805	0.941253	0.167191	0.39427	0.2967	0.0909724	0.142609	3.88098	0.441936	0.0169636	0.00691028	0.0557926	0.0784912	0	0.0973851	0.381009	0.219329
690290101	Les Genêts-Hôpitaux	69029	Bron	H	Métropole de Lyon	1591.25	543.207	1273.24	0.0440212	0.0279882	0.0691259	0.0725639	0.0895436	0.208905	0.201176	0.140135	0.117039	0.0295014	38.9443	22.4483	38.1859	0.101352	0.161333	2.34394	0.205128	0.152328	0.459517	0.199845	0.367534	0.132423	0.133902	0.316464	0.471716	0.964302	0.0908726	0.277303	0.174959	0.141914	0.360437	3.848	0.751479	0.0984311	0.0930527	0.227916	0.0726701	0.0308139	0.488729	0.274925	0.259933
452320301	Ouest	45232	Olivet	H	Orléans Métropole	2952.88	1167.13	2790.88	0.0248155	0.03352	0.0809619	0.085279	0.0490511	0.149544	0.184683	0.145504	0.156366	0.0902758	43.8597	24.9335	45.824	-0.236355	0.0992124	2.39123	0.0402336	0.328136	0.517719	0.0548618	0.491698	0.0230068	0.05631	0.368602	0.441984	0.938666	0.08297	0.189684	0.216496	0.123157	0.430524	4.89184	0.296662	0.33053	0.0134374	0.531282	0.0161556	0.0643364	0.906405	0.0719871	0.594672
751208006	Charonne 6	75120	Paris 20e Arrondissement	H	Métropole du Grand Paris	2738.54	1556.46	2734.54	0.0368236	0.0206322	0.0277568	0.0425503	0.097693	0.283094	0.191954	0.117318	0.122006	0.060172	41.7985	21.8568	38.5772	0.442157	0.295507	1.7569	0.0743881	0.292945	0.284333	0.00146063	0.346944	0.101762	0.150683	0.395375	0.419955	0.88664	0.0836739	0.0589469	0.0757075	0.138495	0.684156	2.38877	0.432048	0.216326	0.364545	0.0507487	0.076	2.66454e-15	0.401998	0.612002	0.0261808
920120204	Centre Ville 1	92012	Boulogne-Billancourt	H	Métropole du Grand Paris	2812.51	1545.39	2810.51	0.0361459	0.0252382	0.0384743	0.0576409	0.115736	0.333608	0.199838	0.11019	0.0582912	0.0248363	36.5525	19.3271	34.5162	0.316067	0.305356	1.81864	0.0654749	0.213438	0.388203	0.000711106	0.351682	0.10218	0.145512	0.481448	0.343172	0.883268	0.11739	0.0808298	0.0742901	0.11969	0.710191	2.30275	0.45396	0.279563	0.507531	0.0885797	0.0479182	0	0.391693	0.497521	0.120375
452820000	Saint-Hilaire-Saint-Mesmin	45282	Saint-Hilaire-Saint-Mesmin	Z	Orléans Métropole	3040	1265.68	2966.67	0.0326479	0.037216	0.0673888	0.0936224	0.0508799	0.165831	0.202029	0.150956	0.142344	0.0570859	41.842	23.9153	43.6321	-0.224566	0.112957	2.34394	0.0847176	0.325581	0.4701	0.0241202	0.479812	0.0298496	0.0436452	0.322955	0.496853	0.892453	0.0841756	0.127675	0.260859	0.150337	0.41717	4.9014	0.343168	0.349379	0.0186335	0.556677	0.0147516	0.0947205	0.884317	0.0496894	0.578416
940160106	La Plaine 1	94016	Cachan	H	Métropole du Grand Paris	2782.78	1195.52	2782.78	0.0397383	0.0400484	0.0535499	0.0848983	0.0893871	0.22583	0.162539	0.121552	0.131241	0.0512154	39.4669	23.4966	36.9262	0.324395	0.153021	2.32766	0.172693	0.187392	0.454723	0	0.338156	0.185267	0.302303	0.264009	0.544746	0.910086	0.0985569	0.270878	0.203997	0.169224	0.287176	3.176	0.712947	0.0509325	0.111144	0.0348579	0.0703035	0	0.232268	0.409116	0.146778
543950803	Olry Lobau Remenauville	54395	Nancy	H	Métropole du Grand Nancy	2697.51	1431.2	2520.5	0.0375347	0.0353291	0.039928	0.045204	0.196657	0.259087	0.126109	0.097516	0.0800759	0.0825595	37.8577	23.0583	32.854	0.651003	0.318135	1.76111	0.132795	0.202973	0.278029	0.0656164	0.228426	0.135498	0.154129	0.555565	0.26823	0.849049	0.165347	0.171049	0.20584	0.178973	0.332456	2.84458	0.447437	0.282021	0.176509	0.0713719	0.0373174	0.00424449	0.500855	0.301041	0.115839
920240503	Chance-Milly	92024	Clichy	H	Métropole du Grand Paris	2265.89	1144.25	2265.89	0.0419249	0.0246574	0.0464777	0.0631731	0.0872501	0.347471	0.17379	0.0908556	0.0972107	0.0271894	37.1645	20.5775	34.5295	0.384147	0.23841	1.98025	0.106197	0.203497	0.390848	0	0.366503	0.237988	0.344227	0.467289	0.32711	0.926463	0.0997156	0.211453	0.124521	0.152947	0.466308	2.32928	0.509629	0.0594425	0.44804	0.02444	0.0881542	0.000828845	0.352462	0.62317	0.0591069
766810110	Bertel	76681	Sotteville-lès-Rouen	H	Métropole Rouen Normandie	1582.58	718.09	1582.58	0.0410346	0.0282969	0.0601311	0.0867462	0.0519061	0.138414	0.185196	0.130925	0.156232	0.121118	45.1042	25.6604	47.066	-0.22936	0.161934	2.20388	0.11312	0.242085	0.475764	0	0.427705	0.0235325	0.0577574	0.242403	0.56453	0.916053	0.115003	0.254312	0.335181	0.129699	0.220479	3.94967	0.569499	0.0335737	0.0998961	0.155277	0.0259425	0.00868493	0.672764	0.198892	0.296792
132120305	Senafrica	13212	Marseille 12e Arrondissement	H	Métropole d'Aix-Marseille-Provence	2420.31	1058.35	2420.31	0.0257982	0.0398142	0.0600432	0.10129	0.0625289	0.160079	0.187885	0.136644	0.150718	0.0751999	42.5357	24.4645	43.7589	-0.150007	0.133413	2.28687	0.156805	0.254197	0.424732	0	0.414526	0.0434215	0.0615208	0.263705	0.514349	0.946097	0.124734	0.19084	0.211751	0.18405	0.356179	3.65257	0.767437	0.0496386	0.0253319	0.203212	0.0207085	0.0435837	0.659918	0.13652	0.323994
920510103	Saint-James Madrid 2	92051	Neuilly-sur-Seine	H	Métropole du Grand Paris	2373.5	1078.17	2273.5	0.029304	0.0305011	0.0510228	0.0877693	0.0846492	0.13983	0.220077	0.122709	0.158514	0.0756236	43.3372	24.0917	44.8934	-0.193787	0.209528	2.10867	0.112603	0.175167	0.475643	0.0421319	0.3996	0.0808009	0.164155	0.291531	0.515792	0.921548	0.166441	0.0976357	0.0518003	0.169861	0.630462	3.24395	0.718762	0.0793966	0.14353	0.309405	0.0968448	0.0034361	0.574581	0.247635	0.213619
420440101	Centre Ville Ouest	42044	Le Chambon-Feugerolles	H	Saint-Etienne Métropole	1824.45	910.994	1824.45	0.0287476	0.0453457	0.0547007	0.0658706	0.0927626	0.149085	0.168419	0.115594	0.186729	0.0927454	44.1782	25.2892	45.2775	-0.130406	0.244092	2.0027	0.176152	0.193082	0.376452	0	0.329432	0.112429	0.168769	0.371586	0.460059	0.849409	0.0873571	0.419651	0.304424	0.125031	0.108588	3.61755	0.484447	0.222727	0.0345635	0.118676	0.0333561	0.0100387	0.354828	0.333257	0.181022
751134903	Salpetriere 3	75113	Paris 13e Arrondissement	H	Métropole du Grand Paris	2121.95	1227.36	2120.95	0.0395139	0.0249127	0.0343283	0.029589	0.150616	0.324451	0.171499	0.104395	0.0725011	0.0481951	37.8415	20.674	34.5379	0.47939	0.323141	1.72805	0.0786938	0.224018	0.258309	0.000471265	0.281269	0.118685	0.197298	0.486018	0.305969	0.83212	0.112686	0.0743228	0.0376255	0.134233	0.718974	2.3348	0.717632	0.117465	0.551115	0.0278755	0.080374	0.00326349	0.182132	0.733126	0.0280819
131050101	Campagne	13105	Sénas	H	Métropole d'Aix-Marseille-Provence	2782.98	1183.34	2777.98	0.0254181	0.0384902	0.0562828	0.091505	0.0591802	0.160497	0.233475	0.130358	0.151778	0.0530148	42.3208	23.3768	44.1151	-0.230265	0.117318	2.34757	0.0837989	0.292365	0.495345	0.00179655	0.440096	0.0181558	0.0424845	0.251728	0.551473	0.909594	0.0873638	0.226495	0.276593	0.172155	0.266101	4.18787	0.339026	0.413322	0.0461144	0.374893	0.028181	0.246798	0.845431	0.0614859	0.533732
132080903	Barral-Bonnet	13208	Marseille 8e Arrondissement	H	Métropole d'Aix-Marseille-Provence	3041.42	1458.08	2916.76	0.0387955	0.0273792	0.0522641	0.105395	0.0469287	0.150338	0.183638	0.121052	0.181431	0.0927784	44.3891	25.1982	46.015	-0.193578	0.212176	2.00041	0.118924	0.248437	0.408701	0.0409896	0.381299	0.0201271	0.0436165	0.343993	0.511273	0.934787	0.138625	0.144343	0.160949	0.161442	0.48042	3.54989	0.633622	0.210226	0.0689762	0.181386	0.0547054	0.0112697	0.51877	0.193794	0.246309
593502703	Bourg Délivrance 3	59350	Lille	H	Métropole Européenne de Lille	1888.97	831.936	1829.97	0.0333322	0.0358944	0.0444378	0.0843873	0.115165	0.194918	0.167374	0.0996615	0.135694	0.0891356	41.2898	24.4582	38.4157	0.352527	0.155952	2.19966	0.100358	0.24515	0.476755	0.0312339	0.396067	0.0501008	0.0938244	0.279256	0.507389	0.920506	0.178034	0.241691	0.209107	0.144667	0.350266	4.11051	0.668484	0.0775417	0.061999	0.194428	0.0346256	0.0401566	0.639719	0.161034	0.255494
930790104	Quartier 4	93079	Villetaneuse	H	Métropole du Grand Paris	2640.4	871.802	2639.4	0.0494265	0.0444875	0.0948551	0.104968	0.0921265	0.182843	0.183573	0.11309	0.113742	0.0208889	35.5109	23.0636	33.7393	0.23045	0.0753076	3.02752	0.189056	0.114605	0.598764	0.000378731	0.350548	0.230846	0.35576	0.27103	0.587036	0.9302	0.113427	0.355186	0.213223	0.168551	0.18809	3.4824	0.593017	0.0276865	0.11682	0.0716904	0.0851893	0.0171018	0.41168	0.330526	0.162325
766810114	Lods	76681	Sotteville-lès-Rouen	H	Métropole Rouen Normandie	1914.5	1081.58	1914.5	0.0455864	0.0420717	0.0610005	0.0857778	0.0709659	0.176565	0.121442	0.119698	0.155323	0.12157	43.0857	26.4917	42.0788	0.114019	0.311885	1.77009	0.282067	0.180277	0.207912	0	0.244679	0.117024	0.134004	0.413084	0.394899	0.900693	0.0818681	0.34785	0.278289	0.174328	0.125501	3.37031	0.887687	0.00736695	0.0553803	0.0103922	0.0313412	0.00091197	0.0953866	0.464755	0.0619755
930450102	Convention	93045	Les Lilas	H	Métropole du Grand Paris	1924.27	881.466	1924.27	0.0428797	0.0417754	0.0701076	0.0850885	0.0502467	0.197209	0.240391	0.102054	0.123518	0.0467299	39.4471	23.2508	40.7392	-0.166724	0.172487	2.18304	0.151021	0.192691	0.463199	0	0.369748	0.106409	0.172612	0.275474	0.489149	0.872047	0.098823	0.215837	0.125563	0.155805	0.452474	3.03036	0.558629	0.0759198	0.272926	0.0973622	0.0646271	0.00427388	0.563757	0.444374	0.0616465
691520103	Haute Roche-Ouest	69152	Pierre-Bénite	H	Métropole de Lyon	1358.37	491.17	1358.37	0.0505682	0.0410921	0.0774551	0.104274	0.0947277	0.194869	0.171023	0.110782	0.128162	0.0270467	36.6081	23.3609	34.4749	0.273953	0.120809	2.76559	0.129747	0.15771	0.562471	0	0.363663	0.189536	0.307509	0.194695	0.533231	0.914112	0.112344	0.498223	0.190823	0.172679	0.102298	3.77194	0.851708	0.00870906	0.0731529	0.0496128	0.0662466	0.0228649	0.527965	0.309972	0.165862
751062305	Notre Dame des Champs 5	75106	Paris 6e Arrondissement	H	Métropole du Grand Paris	2971.65	1276.02	2392.65	0.0280704	0.0165568	0.0354703	0.061071	0.294776	0.173189	0.134303	0.0850198	0.115809	0.0557351	37.2727	22.5829	30.178	0.942482	0.282315	1.87509	0.0672181	0.206352	0.400881	0.194843	0.295237	0.0934355	0.124897	0.413041	0.407886	0.921317	0.410697	0.0650412	0.0589607	0.0818042	0.760691	2.95514	0.827796	0.0211195	0.35694	0.212472	0.0739724	0.00508547	0.206542	0.640945	0.0528313
574631102	Magny Sud	57463	Metz	H	Metz Métropole	2290.5	967.968	2290.5	0.0117117	0.030011	0.0383809	0.0807639	0.0542066	0.111969	0.185675	0.214511	0.207441	0.0653312	48.1065	23.0806	53.0411	-0.641396	0.0898465	2.3663	0.0499771	0.36813	0.489514	0	0.573389	0.0204855	0.0643496	0.140103	0.733074	0.957649	0.0903402	0.16085	0.294605	0.165054	0.319837	4.88449	0.191647	0.194457	0	0.42163	0.0122368	0.0427381	0.918146	0.0698718	0.469034
940680105	Adamville 5	94068	Saint-Maur-des-Fossés	H	Métropole du Grand Paris	2215.09	967.997	2148.09	0.0248168	0.0260078	0.0480226	0.09446	0.0751845	0.206167	0.209025	0.126062	0.126905	0.0633494	41.7	22.9016	41.6973	0.000356434	0.15965	2.21911	0.0853325	0.237859	0.502394	0.0302471	0.434312	0.0838486	0.122381	0.266885	0.536683	0.875843	0.128378	0.147677	0.138639	0.130959	0.529993	3.52467	0.529687	0.17078	0.142452	0.198943	0.0250079	0.00606559	0.736334	0.194201	0.271728
930590103	Gare	93059	Pierrefitte-sur-Seine	H	Métropole du Grand Paris	2847.01	892.128	2529.01	0.0614742	0.0596134	0.0585907	0.101573	0.0612701	0.232125	0.178959	0.126282	0.0945231	0.0255898	35.747	22.762	34.4979	0.164629	0.0917099	2.8348	0.152715	0.103744	0.620964	0.111696	0.336201	0.329091	0.375811	0.265263	0.44748	0.880653	0.0821646	0.346164	0.142324	0.213408	0.2003	3.38214	0.50735	0.0781459	0.0876433	0.0884452	0.0783437	0.00620658	0.795233	0.279262	0.171474
543950201	Cure d'Air	54395	Nancy	H	Métropole du Grand Nancy	1706.55	849.418	1670.55	0.020544	0.0328774	0.0262826	0.0667982	0.146009	0.178336	0.1715	0.165556	0.129767	0.0623294	42.4669	22.8207	42.3798	0.0114528	0.208298	1.9667	0.0644359	0.297461	0.360761	0.0210953	0.386355	0.0377448	0.0627581	0.400355	0.440135	0.93921	0.181407	0.0954208	0.135696	0.160998	0.569462	4.35481	0.493874	0.100898	0.0941702	0.379108	0.0305572	4.44089e-16	0.646145	0.112139	0.341673
930720115	Avenir 1	93072	Stains	H	Métropole du Grand Paris	2678.44	1055.31	2678.44	0.0453233	0.0598239	0.0744015	0.098747	0.0844622	0.237525	0.189396	0.0975286	0.0675679	0.0452239	34.9372	22.5102	33.0892	0.246294	0.131956	2.53805	0.182151	0.129911	0.504944	0	0.319655	0.311504	0.354906	0.324437	0.48067	0.868892	0.119842	0.406633	0.223564	0.167996	0.151099	2.94743	0.746255	0.0822818	0.352012	0.102864	0.0555397	0.0202765	0.47623	0.436635	0.161955
577510103	Quartier du Roi	57751	Woippy	H	Metz Métropole	1133.91	432.173	1133.91	0.0670707	0.0635611	0.102425	0.112988	0.0617058	0.237492	0.163959	0.08322	0.101174	0.00640446	32.0887	22.2573	30.438	0.222483	0.116156	2.62374	0.141813	0.120513	0.621518	0	0.334791	0.105329	0.146382	0.27132	0.283534	0.869112	0.0714629	0.28267	0.306351	0.252135	0.0905872	3.75576	0.585628	0.160798	0.00794494	0.0413397	0.0625722	0.0353186	0.443231	0.208616	0.278301
751134906	Salpetriere 6	75113	Paris 13e Arrondissement	H	Métropole du Grand Paris	2400.21	1407.8	2315.21	0.0412946	0.0239127	0.0211325	0.02883	0.134296	0.332431	0.138822	0.090374	0.116184	0.0727237	40.4345	22.2709	35.551	0.657825	0.341236	1.64455	0.0804249	0.25036	0.258874	0.0354135	0.29202	0.0832322	0.127812	0.418711	0.350578	0.863912	0.151882	0.0674481	0.0540764	0.0976594	0.749644	2.35043	0.708754	0.0994665	0.439504	0.0524838	0.0576578	0.00977038	0.210794	0.68776	0.0215959
693860601	Jules Ferry	69386	Lyon 6e Arrondissement	H	Métropole de Lyon	2256.08	985.186	2218.08	0.0375546	0.0250181	0.0499696	0.114095	0.1124	0.182126	0.239122	0.0969652	0.109702	0.0330473	37.9563	22.057	37.3732	0.0793034	0.166417	2.25143	0.135093	0.211056	0.464035	0.0168433	0.381905	0.0701134	0.113618	0.458814	0.325182	0.901718	0.181615	0.102492	0.127295	0.157955	0.572197	3.43858	0.634647	0.16262	0.098957	0.283814	0.0395984	0.0119382	0.4263	0.326953	0.174102
290190107	Kerbonne	29019	Brest	H	Brest Métropole	2433.36	1322.67	2427.36	0.0252902	0.0343782	0.0572535	0.0853876	0.116642	0.237178	0.196799	0.113196	0.0922505	0.0416244	37.9162	21.7865	35.6868	0.306992	0.307257	1.8352	0.082897	0.227602	0.363066	0.00246571	0.320392	0.0437665	0.0555835	0.462828	0.353655	0.931816	0.102526	0.122948	0.200458	0.217125	0.401592	3.58781	0.644597	0.123673	0.195338	0.20416	0.0168494	0.0195162	0.455538	0.231272	0.21396
751041301	Saint-Merri 1	75104	Paris 4e Arrondissement	H	Métropole du Grand Paris	1831.3	1000.55	1831.3	0.0257021	0.029594	0.0406435	0.0661926	0.084314	0.199873	0.238635	0.147373	0.117484	0.0501887	42.1464	21.9345	43.1493	-0.137166	0.286149	1.83029	0.0821853	0.232249	0.355403	0	0.332028	0.135001	0.199774	0.325054	0.523542	0.935831	0.100414	0.0798102	0.0546841	0.123467	0.696061	2.69966	0.920687	0.0412168	0.368146	0.100202	0.0541835	0.00728803	0.13529	0.732785	0.0188378
341721602	Aiguerelles	34172	Montpellier	H	Montpellier Méditerranée Métropole	3435.22	1886.7	3435.22	0.0342798	0.0235127	0.0376171	0.0561962	0.104884	0.228784	0.176725	0.104195	0.155403	0.0784035	42.9026	23.4996	41.1666	0.221628	0.270456	1.82075	0.108424	0.254744	0.314402	0	0.352447	0.0574441	0.0995355	0.504677	0.369304	0.915589	0.124943	0.141276	0.1623	0.167012	0.459994	3.26269	0.246866	0.224981	0.184811	0.12733	0.0266681	0.0142009	0.819294	0.190877	0.192433
760050000	Amfreville-la-Mi-Voie	76005	Amfreville-la-Mi-Voie	Z	Métropole Rouen Normandie	3273	1475.95	3265	0.0469343	0.0376133	0.0664884	0.0866393	0.103185	0.221731	0.202459	0.11221	0.0860377	0.0367014	36.6192	22.2212	35.048	0.212122	0.168437	2.21214	0.157815	0.204856	0.449165	0.00244424	0.361909	0.0586668	0.0893515	0.386007	0.420989	0.898536	0.0879728	0.213316	0.266856	0.184649	0.291756	3.90794	0.311541	0.302869	0.0587058	0.238159	0.0340227	0.0346898	0.645097	0.125417	0.331554
930480104	Bas Montreuil Ouest 4	93048	Montreuil	H	Métropole du Grand Paris	2912.29	1427.41	2912.29	0.0492263	0.0470052	0.0625652	0.0630077	0.0995396	0.336078	0.228087	0.0658167	0.0378783	0.010796	32.7188	18.4762	32.4423	0.0448989	0.215891	2.04027	0.13314	0.169337	0.419052	0	0.277835	0.175932	0.213757	0.582158	0.248193	0.890139	0.0903735	0.131128	0.0807842	0.108576	0.650872	2.62491	0.465849	0.445559	0.418609	0.0549263	0.0658434	0.00285877	0.354872	0.563737	0.0452123
930770105	Bondy	93077	Villemomble	H	Métropole du Grand Paris	2873.17	1238.32	2873.17	0.0453249	0.0541525	0.0804959	0.0762578	0.058646	0.23177	0.188495	0.116421	0.101717	0.0467203	37.5861	23.3523	36.1823	0.180335	0.147839	2.32021	0.0629961	0.240681	0.512571	0	0.394431	0.0997761	0.162124	0.330753	0.378243	0.888281	0.096116	0.131109	0.175056	0.188465	0.448615	3.53475	0.496965	0.257804	0.134864	0.201963	0.0384301	0.00552902	0.77006	0.212851	0.256702
751155712	Saint-Lambert 12	75115	Paris 15e Arrondissement	H	Métropole du Grand Paris	2169.39	1269.19	2038.39	0.0250459	0.026311	0.0340492	0.0281555	0.125909	0.322311	0.181792	0.0839112	0.115005	0.05751	40.3168	21.3197	36.3164	0.562908	0.379878	1.60606	0.0927817	0.22302	0.249206	0.0603857	0.256898	0.169408	0.215239	0.434485	0.345541	0.892536	0.10913	0.122845	0.0524435	0.136062	0.654912	2.22311	0.846822	0.0254456	0.496614	0.0100168	0.0491734	8.88178e-16	0.161477	0.64076	0.0437622
761080102	L'Église	76108	Bois-Guillaume	H	Métropole Rouen Normandie	2410.11	1190.61	2410.11	0.0165431	0.0257271	0.0415953	0.0854099	0.05752	0.098769	0.184877	0.130113	0.182095	0.177351	50.1897	25.4447	53.2093	-0.356022	0.197061	2.02427	0.0789851	0.326015	0.388925	0	0.49259	0.0129874	0.024889	0.319757	0.44814	0.971642	0.152922	0.208052	0.116573	0.113518	0.512851	4.50009	0.422402	0.166964	0.112341	0.45562	0.0101678	0.0143152	0.829686	0.16828	0.353437
920440105	Villiers-Danton 1	92044	Levallois-Perret	H	Métropole du Grand Paris	2665.36	1308.96	2665.36	0.045841	0.0463058	0.0453574	0.0716411	0.0605362	0.256929	0.194556	0.0888093	0.118554	0.0714702	39.9504	23.5945	37.55	0.305199	0.220326	2.03625	0.0670684	0.215322	0.475481	0	0.42806	0.0849736	0.136113	0.420848	0.376785	0.856839	0.102249	0.084949	0.0535349	0.105523	0.721392	2.84443	0.579739	0.164833	0.291719	0.146793	0.055136	0.00255479	0.513808	0.411458	0.126908
930481103	Montreau Ruffins Clos Arachis 3	93048	Montreuil	H	Métropole du Grand Paris	2983.47	1289.39	2983.47	0.0448783	0.0452366	0.0872607	0.0988915	0.0736963	0.184752	0.195284	0.111209	0.109395	0.0493965	37.515	23.8421	36.3694	0.144154	0.173321	2.31386	0.190122	0.12432	0.478122	0	0.301671	0.197486	0.279922	0.288131	0.489378	0.878126	0.112856	0.341654	0.207596	0.154461	0.252277	3.13863	0.564843	0.103814	0.226782	0.106421	0.0694591	0.0299548	0.452505	0.422026	0.130079
940460403	Planetes 3	94046	Maisons-Alfort	H	Métropole du Grand Paris	2179.12	1047.21	2176.12	0.0485833	0.0569763	0.0601976	0.0457464	0.0810223	0.21457	0.188392	0.136048	0.117672	0.0507924	39.5782	23.5862	38.537	0.132439	0.213088	2.07801	0.167212	0.119858	0.468144	0.00137669	0.282114	0.090455	0.162924	0.303036	0.486057	0.856197	0.0692311	0.209041	0.233122	0.217789	0.259072	2.94143	0.879607	0.00617695	0.0276576	0.00310795	0.0303424	1.77636e-15	0.0645717	0.316034	0.125496
315551802	Chaussas	31555	Toulouse	H	Toulouse Métropole	3721.93	2099.96	3677.93	0.0317151	0.0254859	0.0407947	0.0406253	0.168592	0.331624	0.167171	0.0886008	0.0755361	0.0298551	36.2116	19.7837	33.1388	0.46596	0.299378	1.75142	0.121864	0.24072	0.242163	0.0118218	0.244436	0.0628136	0.108378	0.528337	0.293224	0.888412	0.147839	0.0714839	0.137324	0.156344	0.588308	2.96376	0.228336	0.455826	0.235912	0.0890895	0.0531605	0.00477097	0.805573	0.193271	0.187805
060882203	Jean Médecin	06088	Nice	H	Métropole Nice Côte d'Azur	2863.18	1685.37	2858.18	0.0276657	0.0216114	0.03235	0.0770125	0.0901663	0.186182	0.199566	0.0950741	0.180866	0.0895055	44.7455	23.8753	44.5607	0.0232159	0.342074	1.69588	0.1243	0.227734	0.25306	0.00174631	0.334821	0.178743	0.242157	0.488234	0.34019	0.846593	0.154546	0.150496	0.152609	0.191519	0.437631	2.59239	0.832342	0.0537294	0.358851	0.152076	0.128279	0.00555894	0.215698	0.562138	0.054942
422750101	Est	42275	Saint-Priest-en-Jarez	H	Saint-Etienne Métropole	3013.07	1459.46	3013.07	0.0362367	0.0349069	0.052859	0.068484	0.0681516	0.203457	0.173537	0.132646	0.164894	0.0648271	42.7686	23.9922	42.8966	-0.0159971	0.18887	2.06452	0.114671	0.279933	0.409781	0	0.433843	0.0349069	0.0651596	0.344082	0.445479	0.896078	0.0886214	0.148862	0.266637	0.167688	0.367338	3.90048	0.315031	0.334935	0.0308854	0.223747	0.024022	0.0144132	0.758408	0.105697	0.368566
940330114	Le Village 1	94033	Fontenay-sous-Bois	H	Métropole du Grand Paris	2485.41	937.405	2457.41	0.0341322	0.0417224	0.0747931	0.0961858	0.0951937	0.16999	0.225251	0.140187	0.0856341	0.0369104	37.7234	22.5025	38.0103	-0.0382466	0.0994384	2.6215	0.0920655	0.165269	0.625098	0.0112658	0.405508	0.0624972	0.107005	0.265164	0.519527	0.941337	0.147222	0.105657	0.123597	0.159775	0.571711	4.21163	0.624267	0.227787	0.116529	0.351892	0.0309707	0.00350083	0.535997	0.191883	0.27838
920440114	Villiers-L. Michel 1	92044	Levallois-Perret	H	Métropole du Grand Paris	2987.21	1554.86	2987.21	0.0457346	0.0402904	0.0527092	0.0599272	0.0787754	0.289143	0.179914	0.107491	0.0948357	0.0511787	38.2765	22.349	35.7763	0.33562	0.257342	1.92121	0.080701	0.208949	0.417732	0	0.386648	0.101845	0.144527	0.415452	0.383643	0.872019	0.0959029	0.07983	0.044663	0.114768	0.723881	2.76363	0.730134	0.076817	0.395892	0.137941	0.0601432	1.33227e-15	0.361223	0.505308	0.100129
751187018	Clignancourt 18	75118	Paris 18e Arrondissement	H	Métropole du Grand Paris	2342.14	1214.04	2342.14	0.0329005	0.0279346	0.0583318	0.0589242	0.0993417	0.285251	0.233108	0.110218	0.0731623	0.0208276	37.1505	19.9419	35.9235	0.184581	0.258533	1.92922	0.104153	0.179786	0.364338	0	0.305134	0.153079	0.24135	0.423273	0.388936	0.943134	0.0694184	0.175822	0.0952269	0.15487	0.538799	2.29261	0.539424	0.220069	0.467445	0.0262935	0.065024	0.00276218	0.294263	0.742427	0.0300303
132100504	La Marguerite	13210	Marseille 10e Arrondissement	H	Métropole d'Aix-Marseille-Provence	1911.85	818.703	1876.85	0.0380359	0.0313515	0.0485427	0.103063	0.0942455	0.166679	0.198497	0.107051	0.124073	0.0884619	41.2378	24.4599	41.2754	-0.0046096	0.143943	2.29247	0.151997	0.209336	0.489572	0.0183069	0.370311	0.0606805	0.0713581	0.301667	0.524293	0.949151	0.150633	0.163144	0.161499	0.212578	0.420011	3.63176	0.438153	0.0856944	0.0496665	0.0729309	0.0239274	0.00469701	0.539806	0.132377	0.362655
212310601	Universités	21231	Dijon	H	Dijon Métropole	3972.55	1643.35	2170.88	0.0110074	0.00916217	0.0158885	0.0187607	0.731606	0.115114	0.0412633	0.0224254	0.0210064	0.0137667	25.4067	13.1532	21.651	0.856602	0.608149	1.321	0.0408541	0.0821944	0.159062	0.45353	0.0868021	0.172502	0.18531	0.82972	0.102393	0.847598	0.687832	0.182457	0.257182	0.188542	0.3585	1.70028	0.245692	0.50558	0.767952	0.0334021	0.0364462	0.00665998	0.187229	0.604856	0.0784309
631130701	Montferrand	63113	Clermont-Ferrand	H	Clermont Auvergne Métropole	3618.51	1987.62	3576.51	0.0376243	0.0302018	0.0494658	0.0716457	0.105605	0.236227	0.20996	0.109291	0.0961615	0.0538176	39.0687	22.2565	37.1764	0.255063	0.294204	1.79939	0.158193	0.203766	0.318696	0.011607	0.265318	0.0889099	0.126916	0.460051	0.356281	0.893132	0.0982373	0.163894	0.266965	0.18011	0.332279	3.28744	0.739966	0.134632	0.141513	0.0979676	0.0350672	0.017924	0.452788	0.254635	0.19764
350510204	Bourgchevreuil	35051	Cesson-Sévigné	H	Métropole Rennes Métropole	2338.02	1168.2	2338.02	0.0259643	0.0389817	0.0433636	0.0778304	0.0450978	0.0859263	0.191174	0.115471	0.298022	0.0781689	49.0773	25.0211	53.3894	-0.517008	0.198499	2.00138	0.126388	0.306026	0.360443	0	0.45308	0.00683335	0.0154699	0.245079	0.564006	0.913555	0.136	0.130762	0.202354	0.141797	0.464979	4.58449	0.0598287	0.031537	0.010267	0.353022	0.0118161	0.0192727	0.692368	0.074476	0.344891
384850105	Le Village	38485	Seyssinet-Pariset	H	Métropole Grenoble-Alpes-Métropole	1912.95	885.647	1912.95	0.0225421	0.0227933	0.0512363	0.0834695	0.0532341	0.132202	0.192984	0.172168	0.212716	0.0566555	46.3444	23.5632	49.759	-0.434733	0.143641	2.15994	0.0894121	0.320761	0.435064	0	0.522499	0.0232853	0.0617792	0.235614	0.579838	0.905494	0.129695	0.0962939	0.19845	0.145809	0.514572	4.22733	0.340707	0.147284	0.00886086	0.281584	0.00894299	0.0370322	0.70474	0.063231	0.415132
593500906	Saint-Maurice des Champs	59350	Lille	H	Métropole Européenne de Lille	2881.24	1414.58	2881.24	0.0519978	0.0363929	0.065872	0.080214	0.137084	0.299787	0.169028	0.0830924	0.0558712	0.0206602	32.935	20.0275	30.9981	0.290142	0.215854	2.03681	0.186312	0.190706	0.346272	0	0.266028	0.154859	0.168999	0.469856	0.300846	0.87269	0.167275	0.193586	0.134927	0.0983807	0.540905	3.09091	0.344778	0.294515	0.190817	0.126549	0.00753242	0.0023642	0.518968	0.416207	0.111924
940600105	Village Pierre Lais	94060	La Queue-en-Brie	H	Métropole du Grand Paris	4026.8	1389.75	3947.98	0.0497703	0.0532546	0.0680949	0.103635	0.0796148	0.199361	0.222564	0.124167	0.0910985	0.00843917	35.4137	21.7168	35.2268	0.0258206	0.0575069	2.8408	0.090703	0.195507	0.642827	0.0195731	0.433826	0.0877279	0.11266	0.346242	0.41961	0.879529	0.108805	0.13268	0.240483	0.207109	0.356475	4.47933	0.121196	0.531718	0.0523387	0.462911	0.0396782	0.0509132	0.881358	0.0606538	0.510249
930710117	Perrin 2	93071	Sevran	H	Métropole du Grand Paris	2566.71	837.488	2566.71	0.0411003	0.0513969	0.0802808	0.107059	0.116586	0.184904	0.199501	0.115932	0.0774227	0.0258164	34.7318	22.1279	32.8423	0.256172	0.0643671	3.06477	0.220191	0.0819473	0.602539	0	0.339761	0.23767	0.329672	0.250658	0.545463	0.908135	0.136263	0.330939	0.201867	0.170434	0.209585	3.69434	0.31236	0.13769	0.0384892	0.0888669	0.0831768	0.0081308	0.346216	0.285851	0.189183
920630704	Plateau 4	92063	Rueil-Malmaison	H	Métropole du Grand Paris	2433.21	988.063	2347.88	0.0220276	0.0424043	0.0558119	0.11201	0.0527667	0.142153	0.261129	0.106641	0.118119	0.0869375	42.1584	24.0031	43.9044	-0.218232	0.132962	2.37624	0.0803412	0.225087	0.556921	0.0350704	0.44621	0.079537	0.125787	0.256608	0.515442	0.949246	0.151886	0.114229	0.115747	0.13049	0.605534	3.67515	0.272178	0.551504	0.108027	0.278392	0.0181827	0.0101589	0.797813	0.151029	0.329932
060880602	Paschetta	06088	Nice	H	Métropole Nice Côte d'Azur	1595.08	785.546	1595.08	0.0349253	0.0346767	0.0522644	0.108586	0.0563397	0.207709	0.163563	0.154047	0.126336	0.0615524	40.9693	23.7659	40.4707	0.0629443	0.212765	2.03053	0.188458	0.200097	0.360103	0	0.332242	0.11223	0.175571	0.452067	0.418435	0.91222	0.0802868	0.253496	0.278191	0.140133	0.233591	2.76647	0.542455	0.147318	0.243105	0.0167149	0.0263192	0.00821931	0.488494	0.376967	0.0710561
920630804	Centre Ville 4	92063	Rueil-Malmaison	H	Métropole du Grand Paris	2688.93	1261.05	2688.93	0.0429698	0.0283973	0.0699024	0.104149	0.0671855	0.170327	0.225636	0.115572	0.102727	0.0731341	39.9465	23.908	41.0591	-0.139601	0.18791	2.13229	0.186033	0.196813	0.423695	0	0.375247	0.0611646	0.095512	0.336915	0.36302	0.91944	0.133957	0.105893	0.0937527	0.134145	0.623277	3.1689	0.459798	0.213145	0.227504	0.162244	0.0355789	0.00247884	0.737461	0.238813	0.157401
761570501	Cité Rose-Zone a	76157	Canteleu	H	Métropole Rouen Normandie	1587.69	801.329	1587.69	0.0354827	0.0246892	0.0548537	0.0715963	0.0707593	0.158713	0.165674	0.161602	0.184122	0.0725074	44.7809	24.3404	47.0904	-0.284649	0.197999	1.98132	0.195292	0.325898	0.270949	0	0.39307	0.0555482	0.0713068	0.322979	0.498959	0.930486	0.0736393	0.292981	0.334247	0.15101	0.165107	3.94849	0.14859	0.071828	0.0190532	0.157279	0.0269815	3.33067e-16	0.500721	0.15149	0.229438
930700114	Secteur 14	93070	Saint-Ouen-sur-Seine	H	Métropole du Grand Paris	2711.28	1350.68	2637.28	0.0286413	0.0218067	0.0530218	0.0687408	0.0924615	0.248905	0.223536	0.11306	0.095638	0.0541892	39.9989	21.7176	38.2363	0.243469	0.248916	1.95255	0.168273	0.177791	0.34662	0.0272936	0.292034	0.238513	0.339149	0.280286	0.561765	0.981842	0.112179	0.265402	0.143072	0.192104	0.342591	2.58793	0.588245	0.232161	0.393089	0.0450495	0.104157	0	0.215567	0.679912	0.0489452
130500103	Zone de Campagne	13050	Lambesc	H	Métropole d'Aix-Marseille-Provence	2344.97	948.998	2335.97	0.036861	0.0320612	0.0704897	0.0792232	0.0603407	0.156006	0.238982	0.164926	0.12475	0.0363602	41.1245	22.8407	43.8089	-0.352585	0.0954159	2.46151	0.0542759	0.252742	0.552368	0.003838	0.452976	0.0293009	0.0445097	0.310215	0.509868	0.898475	0.0787994	0.134412	0.232831	0.175712	0.4015	4.48416	0.265035	0.447414	0.0533267	0.53574	0.0261482	0.265028	0.889087	0.0382734	0.580607
290190117	Prat Ledan	29019	Brest	H	Brest Métropole	1972.71	1277.5	1972.71	0.0243425	0.0188513	0.0308296	0.0321916	0.130406	0.234169	0.132633	0.130019	0.175718	0.0908398	45.1448	23.4592	43.0832	0.263649	0.386526	1.5442	0.126141	0.261657	0.17196	0	0.29325	0.0221099	0.0348179	0.463648	0.354887	0.888535	0.0985771	0.172183	0.268259	0.21073	0.273471	3.31123	0.434665	0.282134	0.109174	0.063713	0.0240314	0.0174157	0.420665	0.319331	0.166841
595991402	Colbert	59599	Tourcoing	H	Métropole Européenne de Lille	998.035	337.473	998.035	0.0663368	0.0572182	0.079498	0.115568	0.156283	0.142998	0.169224	0.104059	0.0801595	0.0286553	32.6876	22.9866	27.457	0.682657	0.074033	2.95738	0.32265	0.110854	0.464058	0	0.257745	0.0822193	0.113654	0.196021	0.56941	0.954887	0.171374	0.36533	0.345416	0.13804	0.092639	4.49763	0.661358	0.0369875	0.0283654	0.19798	0.0467624	0.00927287	0.1416	0.328104	0.158879
920220108	Iris No 0108	92022	Chaville	H	Métropole du Grand Paris	2068.63	817.364	1870.96	0.0436403	0.0459226	0.0735614	0.0809761	0.103273	0.249328	0.200909	0.0693772	0.0879185	0.0450933	35.7177	22.3285	33.5701	0.28855	0.155003	2.28901	0.141204	0.200465	0.503328	0.0955565	0.335169	0.155852	0.187726	0.372991	0.40875	0.934082	0.0806593	0.178893	0.155788	0.159538	0.452123	3.17303	0.733754	0.134273	0.159931	0.0672974	0.0543861	0.0058205	0.515957	0.286436	0.150761
591950000	Englos	59195	Englos	Z	Métropole Européenne de Lille	609	237.44	609	0.050571	0.0473083	0.0799347	0.0734095	0.0603589	0.207178	0.192496	0.153344	0.0995106	0.0358891	38.1011	23.1434	37.7323	0.0478139	0.0833333	2.56485	0.1	0.266667	0.55	0	0.469821	0.00978793	0.0293638	0.301794	0.523654	0.922481	0.0860759	0.104167	0.222222	0.152778	0.474537	5.27615	0.372385	0.309623	0.0083682	0.552301	0.0125523	0.0753138	0.853556	0.0460251	0.598326
132120101	Mirabelle-Anemones	13212	Marseille 12e Arrondissement	H	Métropole d'Aix-Marseille-Provence	4034.13	1751.19	3759.13	0.0269407	0.0230501	0.0404676	0.0770008	0.0728704	0.156502	0.213102	0.13366	0.170231	0.0861749	45.3939	23.7235	46.7778	-0.175001	0.160689	2.14662	0.126192	0.275537	0.417854	0.0681681	0.40427	0.030334	0.0597889	0.26298	0.553182	0.909038	0.107167	0.174606	0.190941	0.141306	0.439653	3.69824	0.224569	0.399201	0.0850651	0.238604	0.0256517	0.0392115	0.630936	0.133617	0.352066
594100402	Les Sarts	59410	Mons-en-Barœul	H	Métropole Européenne de Lille	2176.78	850.611	2176.78	0.0449796	0.0576067	0.0724547	0.108118	0.0697952	0.173473	0.179757	0.103468	0.123611	0.0667375	38.3963	24.8868	36.8673	0.184317	0.119859	2.55908	0.0973935	0.162363	0.604337	0	0.396862	0.0680682	0.133135	0.16419	0.539943	0.881321	0.125207	0.307666	0.226346	0.144167	0.265137	4.65544	0.905828	0.0369159	0.00983961	0.21141	0.0244157	0.0802367	0.631477	0.218716	0.292235
381850306	Sidi-Brahim	38185	Grenoble	H	Métropole Grenoble-Alpes-Métropole	2130.7	1142.62	2119.37	0.0329689	0.0352914	0.039504	0.0462809	0.183324	0.27919	0.149391	0.076564	0.0794975	0.0779887	37.6568	22.4696	33.1552	0.60103	0.254287	1.85483	0.0848899	0.278571	0.284214	0.00531905	0.292467	0.101864	0.133533	0.529945	0.303565	0.909285	0.155982	0.138836	0.153605	0.120078	0.53854	3.11093	0.694015	0.0604596	0.201082	0.100253	0.0378902	0.0110169	0.409032	0.300806	0.127705
315570105	Vitarelles	31557	Tournefeuille	H	Toulouse Métropole	2809.6	1139.87	2736.26	0.0345054	0.0357352	0.0743857	0.101073	0.0671563	0.155212	0.254421	0.154479	0.0857808	0.0372523	38.9634	22.4216	41.7572	-0.373802	0.11305	2.40051	0.115606	0.212243	0.554796	0.0261007	0.44938	0.0372902	0.0759678	0.32389	0.493739	0.937134	0.109946	0.10431	0.116841	0.132535	0.620577	4.45068	0.0202783	0.471603	0.0459881	0.441761	0.0111951	0.0449879	0.892526	0.0345116	0.524153
940410206	Plateau Nord	94041	Ivry-sur-Seine	H	Métropole du Grand Paris	2839.6	1295.25	2635.6	0.0366921	0.0238153	0.0477564	0.0640663	0.0981941	0.255874	0.211115	0.114118	0.108721	0.0396484	39.4723	21.6128	37.5557	0.26604	0.225596	2.03482	0.102066	0.228357	0.397382	0.0718411	0.325925	0.246178	0.337584	0.391497	0.445528	0.914497	0.0892289	0.272648	0.165524	0.183169	0.310327	2.6412	0.473181	0.164456	0.348922	0.0791394	0.0882124	0.0115688	0.463651	0.456007	0.0777723
761310000	La Bouille	76131	La Bouille	Z	Métropole Rouen Normandie	753	362	753	0.0447425	0.0404666	0.0624954	0.0558679	0.0771214	0.222555	0.207567	0.137664	0.110408	0.0411122	39.5178	22.6704	38.7957	0.0955662	0.191965	2.08011	0.079711	0.268508	0.446391	0	0.35191	0.0198498	0.0359771	0.415217	0.433096	0.92183	0.0644365	0.15918	0.272358	0.17894	0.356125	4.35574	0.412678	0.120409	0.020062	0.289092	0.0197668	0.0562393	0.7607	0.0571325	0.41016
132130604	Fondacle	13213	Marseille 13e Arrondissement	H	Métropole d'Aix-Marseille-Provence	1866.38	755.199	1866.38	0.026601	0.0342012	0.0822302	0.127594	0.0935176	0.177278	0.210748	0.139151	0.0860776	0.0226021	36.4912	21.9145	35.7288	0.104363	0.132934	2.47137	0.210835	0.136471	0.500487	0	0.336375	0.0581951	0.138586	0.203675	0.587282	0.894787	0.156669	0.233502	0.251956	0.232963	0.222416	3.69356	0.266181	0.0937534	0.0293396	0.0946002	0.0337299	0.00916668	0.327284	0.149357	0.314095
693880702	Etats-Unis	69388	Lyon 8e Arrondissement	H	Métropole de Lyon	3284.91	1819.48	3215.91	0.0616079	0.0268403	0.0397003	0.0586285	0.0823196	0.203004	0.161888	0.11149	0.18516	0.0693621	42.8285	24.6719	42.4127	0.0505495	0.336918	1.76749	0.198206	0.13712	0.300984	0.0210051	0.256973	0.212773	0.241327	0.298743	0.500682	0.848994	0.0817075	0.293228	0.226481	0.198142	0.232384	2.97067	0.740077	0.0235716	0.266982	0.0244229	0.0539948	0.00214266	0.196107	0.447161	0.0797137
595990401	Petit Village	59599	Tourcoing	H	Métropole Européenne de Lille	2509.26	895.315	2505.26	0.0467008	0.0514251	0.0827397	0.12404	0.11198	0.234543	0.183503	0.0792767	0.0677416	0.0180509	32.216	21.0288	29.9611	0.321681	0.0926699	2.79819	0.194775	0.124085	0.570717	0.00159409	0.307607	0.0781004	0.111138	0.414764	0.424156	0.918529	0.136406	0.279239	0.232155	0.163022	0.271466	4.39967	0.609343	0.189463	0.0349166	0.247936	0.0211024	0.0198565	0.292804	0.217951	0.312698
693830202	Voltaire	69383	Lyon 3e Arrondissement	H	Métropole de Lyon	3057.23	1644.38	3057.23	0.0360634	0.0330411	0.0457453	0.0458393	0.140289	0.341877	0.183836	0.0602818	0.0888926	0.0241343	35.6805	19.8977	33.15	0.38152	0.279752	1.8592	0.113644	0.159084	0.259543	0	0.217683	0.154873	0.196024	0.477145	0.365436	0.883542	0.113764	0.192204	0.11612	0.12892	0.527014	2.60501	0.494724	0.207239	0.332131	0.0558224	0.0634167	0.0163182	0.223246	0.56335	0.053197
692590203	Charréard	69259	Vénissieux	H	Métropole de Lyon	3272.46	1315.54	3265.46	0.058924	0.0563789	0.0896329	0.079934	0.083115	0.193003	0.185934	0.0805969	0.107403	0.0650785	36.6785	24.6398	34.5761	0.255976	0.145845	2.48221	0.1849	0.135907	0.514637	0.00213905	0.342717	0.159207	0.245441	0.345566	0.450139	0.897681	0.092901	0.388079	0.201879	0.186756	0.150236	3.58802	0.664582	0.136805	0.0571729	0.0770608	0.0649499	0.0100324	0.477968	0.320618	0.159744
673650103	Nord	67365	Ostwald	H	Eurométropole de Strasbourg	3290.55	1357.18	3290.55	0.0467866	0.0429764	0.0787237	0.0982219	0.0891718	0.184791	0.179291	0.132422	0.113797	0.0338173	37.2987	23.3953	35.9187	0.176959	0.11788	2.42455	0.213061	0.186275	0.45651	0	0.335981	0.0909199	0.146906	0.331308	0.411463	0.894508	0.0918972	0.243298	0.389441	0.137884	0.181852	3.58072	0.238299	0.191559	0.0364146	0.0992436	0.0328596	8.88178e-16	0.357965	0.263835	0.237052
751093306	Saint-Georges 6	75109	Paris 9e Arrondissement	H	Métropole du Grand Paris	2263.16	1179.38	2214.83	0.040347	0.0340622	0.0332569	0.0490465	0.102694	0.294778	0.174979	0.116945	0.101715	0.0521771	39.5291	21.9062	36.4266	0.424874	0.259299	1.87797	0.077183	0.243348	0.362751	0.0213565	0.351933	0.124037	0.15353	0.423169	0.402525	0.903828	0.126146	0.0735332	0.0558544	0.125055	0.715454	2.94612	0.912372	0.0456307	0.341364	0.194436	0.0947777	0.0116653	0.188395	0.696377	0.0326877
595990901	Nationale	59599	Tourcoing	H	Métropole Européenne de Lille	3555.68	1633.83	3382.93	0.0494096	0.0430602	0.0670988	0.0750105	0.137245	0.236368	0.166763	0.0838586	0.0803805	0.0608056	35.8858	23.0287	32.5918	0.429119	0.221969	2.07055	0.196554	0.172272	0.387622	0.0485847	0.253021	0.0828445	0.116388	0.516829	0.267173	0.855885	0.120919	0.25838	0.226304	0.185796	0.273625	3.41382	0.552289	0.237354	0.15372	0.127602	0.0672249	0.0103257	0.430806	0.308138	0.161481
132150801	Résidence Nord	13215	Marseille 15e Arrondissement	H	Métropole d'Aix-Marseille-Provence	1671.35	725.162	1671.35	0.0486896	0.0308836	0.0645873	0.0858669	0.076275	0.177341	0.205462	0.113137	0.113953	0.0838043	40.6746	24.4508	41.1145	-0.0539742	0.150941	2.3048	0.168876	0.22183	0.433318	0	0.358252	0.102801	0.166529	0.293317	0.479002	0.864791	0.0996481	0.322426	0.245207	0.203072	0.159977	3.45405	0.856063	0.045772	0.0417572	0.0128917	0.0372744	0.00859925	0.459283	0.213403	0.188816
920200101	République	92020	Châtillon	H	Métropole du Grand Paris	4489.11	2038.13	4449.11	0.0496977	0.0298255	0.0411069	0.0840922	0.0842961	0.253915	0.220986	0.120418	0.0853991	0.0302639	37.7674	21.2981	36.6328	0.159808	0.182609	2.18294	0.149289	0.175177	0.467654	0.00891052	0.373628	0.086458	0.176126	0.324007	0.517282	0.9287	0.113073	0.159195	0.138035	0.148981	0.506852	2.95441	0.221442	0.590944	0.144792	0.087974	0.0462993	0.00205742	0.669654	0.362542	0.0860007
372611401	Saint-Symphorien 1	37261	Tours	H	Tours Métropole Val de Loire	3277.24	1739.34	3086.24	0.0309148	0.0191067	0.0460745	0.0650013	0.101877	0.231068	0.195875	0.105254	0.0970981	0.107731	42.2671	23.5153	40.4258	0.234908	0.296205	1.77437	0.151122	0.244747	0.2872	0.0582806	0.274738	0.0876317	0.0971362	0.490561	0.300313	0.822239	0.0925544	0.202548	0.206656	0.171148	0.360416	3.21504	0.3418	0.405498	0.150997	0.106902	0.017929	0.0169845	0.764297	0.186408	0.202165
940171202	Bois l'Abbé 2	94017	Champigny-sur-Marne	H	Métropole du Grand Paris	2144.56	769.856	2144.56	0.0520076	0.0392999	0.0866534	0.144691	0.0885406	0.161561	0.181729	0.101615	0.111932	0.031971	35.2415	23.5828	32.6956	0.323863	0.116813	2.78566	0.232821	0.112595	0.505147	0	0.324213	0.293444	0.343351	0.222841	0.484749	0.893657	0.15823	0.440934	0.191318	0.174597	0.158286	3.43283	0.72552	0.0104925	0.115414	0.110627	0.301416	0	0.241036	0.451554	0.102942
930140112	Iris 11	93014	Clichy-sous-Bois	H	Métropole du Grand Paris	3078.68	999.157	3042.68	0.0482248	0.0659801	0.0874655	0.119436	0.0792694	0.185708	0.204088	0.0963807	0.0864591	0.0269884	34.0697	22.769	32.5104	0.205448	0.0693626	3.04525	0.146517	0.107155	0.648349	0.0116935	0.36769	0.188137	0.269335	0.298572	0.420061	0.918978	0.0944881	0.358498	0.214451	0.193841	0.181062	3.85721	0.192057	0.16234	0.0562911	0.124249	0.0464897	0.0281225	0.646744	0.176246	0.299443
673780000	Plobsheim	67378	Plobsheim	Z	Eurométropole de Strasbourg	4443	1799	4423	0.0362724	0.0371521	0.066545	0.0808747	0.0712443	0.172237	0.228434	0.132879	0.128914	0.045448	40.5312	23.2037	42.1864	-0.214007	0.0894554	2.45859	0.0847645	0.282539	0.522609	0.00450146	0.477317	0.0374246	0.0599408	0.295319	0.518745	0.89964	0.0933319	0.155679	0.350767	0.156779	0.307513	4.49712	0.272687	0.398749	0.0163617	0.501135	0.0296608	0.116889	0.897959	0.0622391	0.531096
940810105	8 Mai	94081	Vitry-sur-Seine	H	Métropole du Grand Paris	2596.25	983.855	2596.25	0.0608888	0.0523844	0.0984535	0.114627	0.0722234	0.205219	0.189838	0.115489	0.0713459	0.0195307	33.2887	22.2379	31.919	0.184776	0.124103	2.63885	0.225306	0.107452	0.509758	0	0.281257	0.257255	0.334145	0.330331	0.450852	0.8888	0.105521	0.397871	0.213931	0.173708	0.14556	3.3081	0.59642	0.0633713	0.0566895	0.0481066	0.108111	0.00351584	0.431554	0.439412	0.112835
751062103	Monnaie 3	75106	Paris 6e Arrondissement	H	Métropole du Grand Paris	1831.9	1159.37	1823.9	0.0105456	0.0150408	0.0303489	0.0438533	0.174829	0.233731	0.158624	0.117337	0.155513	0.0601774	42.6767	22.0792	38.4999	0.567515	0.391544	1.57318	0.0547511	0.279693	0.227493	0.00436709	0.319686	0.12727	0.173822	0.443633	0.433498	0.972413	0.221031	0.0833436	0.0408072	0.108875	0.736099	2.32153	0.886754	0.0870169	0.434611	0.105945	0.0656987	0.00237923	0.175598	0.70406	0.0193454
335220108	Peylanne-Leysotte	33522	Talence	H	Bordeaux Métropole	4166.62	2050.69	3920.95	0.028162	0.0187007	0.0475416	0.0589585	0.141297	0.180032	0.178214	0.12021	0.145305	0.0815784	42.7578	23.688	41.9882	0.0974674	0.239376	1.91202	0.0961054	0.259391	0.342676	0.0589611	0.339817	0.0520432	0.0805364	0.430235	0.371067	0.892658	0.187734	0.119502	0.170371	0.181621	0.483694	3.55076	0.30407	0.178183	0.160314	0.167057	0.0259695	0.0299094	0.757666	0.137929	0.271813
216170101	Vieux Talant-Clinique	21617	Talant	H	Dijon Métropole	1950	973.809	1831	0.0183809	0.0256419	0.0440072	0.0565666	0.0805502	0.143043	0.162602	0.0968874	0.182587	0.189734	49.7403	25.7359	51.3489	-0.187511	0.251079	1.88025	0.0640866	0.309041	0.357139	0.0610258	0.401152	0.0256819	0.0494451	0.297169	0.48361	0.928326	0.13027	0.155738	0.160757	0.149738	0.486908	4.00471	0.511789	0.0531695	0.119707	0.317117	0.00964431	0.0145817	0.748933	0.156015	0.320157
930500108	Iris 8	93050	Neuilly-sur-Marne	H	Métropole du Grand Paris	2033.84	722.178	2033.84	0.0465902	0.0610141	0.107122	0.105613	0.0940905	0.209512	0.18755	0.0866717	0.0796292	0.0222065	32.8437	22.1582	30.7179	0.287802	0.0893332	2.81625	0.284856	0.0860392	0.498314	0	0.290064	0.251196	0.301375	0.359076	0.455426	0.903168	0.135808	0.333428	0.227474	0.176349	0.191506	3.23829	0.164597	0.152024	0.0664078	0.0402177	0.0692476	0.00499452	0.15905	0.358822	0.085756
831260302	Coste Chaude-Mauveou	83126	La Seyne-sur-Mer	H	Métropole Toulon-Provence-Méditerranée	2371.73	1050.35	2371.73	0.0227351	0.0332499	0.0482368	0.0675292	0.0308733	0.136342	0.156157	0.17139	0.23926	0.0942264	49.0358	24.4737	55.2561	-0.762482	0.110027	2.25803	0.0313998	0.383478	0.449683	0	0.554001	0.00412341	0.0283749	0.26603	0.599981	0.945753	0.0817278	0.150495	0.216708	0.244742	0.305576	4.17994	0.291873	0.126169	0.0213226	0.312993	0.0122803	0.119972	0.833155	0.0665858	0.424972
690340403	Bissardon	69034	Caluire-et-Cuire	H	Métropole de Lyon	1979.82	853.302	1979.82	0.0394687	0.0459174	0.0767386	0.105348	0.0749103	0.197899	0.21871	0.0977412	0.104626	0.0386412	37.0337	22.9142	36.1503	0.115656	0.137511	2.32019	0.161661	0.17492	0.490399	0	0.334768	0.0460967	0.0756663	0.318557	0.435232	0.953413	0.123765	0.12466	0.136519	0.162381	0.521736	3.63618	0.612126	0.117796	0.0546637	0.135571	0.0186236	0.00913539	0.50058	0.202257	0.230235
690340402	Magnolles Aristide-Briand	69034	Caluire-et-Cuire	H	Métropole de Lyon	2173.3	1049.36	2113.3	0.033982	0.044808	0.0532366	0.0654252	0.0797444	0.167114	0.174771	0.0954948	0.165221	0.120203	44.2862	25.7058	44.461	-0.0204049	0.212806	2.0139	0.128071	0.256596	0.398742	0.0276079	0.35835	0.0649182	0.0699333	0.356853	0.462882	0.926164	0.121824	0.151333	0.161922	0.144117	0.486149	3.62289	0.722953	0.0798868	0.0571925	0.260579	0.00873766	0.00284251	0.489732	0.210603	0.288416
915890102	Quartier 2	91589	Savigny-sur-Orge	H	Métropole du Grand Paris	1928.95	754.098	1928.95	0.0416043	0.0649812	0.0964207	0.0748862	0.0557805	0.262879	0.199205	0.0960737	0.096888	0.011281	34.6905	21.7142	33.858	0.115016	0.102512	2.55795	0.117596	0.201154	0.539939	0	0.372555	0.217736	0.366529	0.346896	0.436782	0.891951	0.0681755	0.314644	0.174286	0.191912	0.239647	3.24084	0.957057	0.0081347	0.207762	0.0171016	0.0500991	0	0.502918	0.114371	0.200778
920400203	Palais des Congres Mail Menand	92040	Issy-les-Moulineaux	H	Métropole du Grand Paris	3164.08	1695.33	3070.08	0.0298247	0.0316618	0.0476692	0.0523504	0.06404	0.310591	0.21716	0.0903486	0.0936359	0.0627182	40.0528	21.6277	37.3711	0.37198	0.291483	1.8109	0.0617701	0.240773	0.384861	0.0297086	0.33693	0.123398	0.161802	0.401959	0.38524	0.883087	0.0750394	0.106433	0.0879359	0.090752	0.661184	2.44952	0.465408	0.185482	0.41604	0.0652612	0.0476797	0.00249795	0.427444	0.487316	0.089272
384710000	Le Sappey-en-Chartreuse	38471	Le Sappey-en-Chartreuse	Z	Métropole Grenoble-Alpes-Métropole	1121	438.3	1119	0.0432472	0.0450124	0.0909074	0.0979681	0.0476602	0.18712	0.224189	0.136802	0.105911	0.0211823	37.3606	22.7016	38.1085	-0.0988407	0.101322	2.55305	0.0528634	0.237885	0.599119	0.00178412	0.473954	0.0353228	0.0512	0.362511	0.456233	0.886926	0.0963658	0.0402586	0.0753226	0.10131	0.755837	4.88488	0.376975	0.266366	0.0586907	0.571106	0.0112867	0.316027	0.882619	0.0248307	0.623025
751104004	Hopital Saint-Louis 4	75110	Paris 10e Arrondissement	H	Métropole du Grand Paris	1400.87	883.699	1394.87	0.0344782	0.019314	0.0353382	0.0417636	0.105059	0.409748	0.204401	0.0671458	0.0606527	0.0220994	36.0895	18.1197	34.0218	0.342347	0.395806	1.57845	0.0588236	0.219582	0.248603	0.00428306	0.239391	0.195819	0.235757	0.442186	0.36614	0.868943	0.101361	0.152093	0.0407863	0.113313	0.666253	1.92064	0.855551	0.017403	0.631921	0.0102099	0.0805326	0	0.0847544	0.845347	0.00342179
751103901	Porte Saint-Martin 1	75110	Paris 10e Arrondissement	H	Métropole du Grand Paris	2127.82	1248.98	2123.82	0.0289807	0.0321697	0.0453691	0.0500247	0.0719875	0.325853	0.184603	0.110053	0.119865	0.0310956	39.5801	21.036	36.6634	0.415954	0.353997	1.70044	0.0641375	0.228591	0.325206	0.00187987	0.307503	0.123711	0.165441	0.470177	0.387362	0.879909	0.0734231	0.0940865	0.0475448	0.129724	0.688592	2.16622	0.399202	0.076759	0.505285	0.0904112	0.0311957	0.0032061	0.362519	0.690476	0.0286647
330560104	Centre Ville	33056	Blanquefort	H	Bordeaux Métropole	3752.98	1827.02	3732.98	0.0288767	0.0328856	0.0575432	0.0867802	0.0945678	0.160466	0.2255	0.135719	0.132728	0.0449334	40.8937	22.9667	42.4138	-0.198565	0.196596	2.04321	0.203435	0.216627	0.363149	0.00532926	0.352988	0.0507109	0.0764587	0.341885	0.472931	0.906684	0.0916139	0.18433	0.292277	0.169733	0.298032	3.62108	0.136261	0.361066	0.0964983	0.265359	0.0118067	0.0459575	0.638491	0.114793	0.313988
751155710	Saint-Lambert 10	75115	Paris 15e Arrondissement	H	Métropole du Grand Paris	4502.69	2376.29	4406.69	0.0323177	0.0276133	0.040958	0.0561462	0.107551	0.256153	0.176777	0.111431	0.129467	0.0615866	41.0531	22.6671	37.8665	0.421745	0.277525	1.85444	0.0823576	0.237096	0.350803	0.0213206	0.332365	0.127664	0.189975	0.463107	0.40839	0.902632	0.129847	0.0912154	0.0794676	0.127902	0.657582	2.56633	0.552904	0.0973835	0.337392	0.05943	0.0461761	0.00130852	0.398046	0.549055	0.0558187
940460109	Centre Vert de Maison 9	94046	Maisons-Alfort	H	Métropole du Grand Paris	2475.93	1000.23	2475.93	0.029954	0.0324956	0.0687118	0.106554	0.0764829	0.158566	0.215557	0.129974	0.133526	0.0481784	40.3349	23.483	41.7689	-0.183201	0.11964	2.47536	0.102037	0.186561	0.574873	0	0.410031	0.127717	0.170347	0.271671	0.570555	0.975439	0.154807	0.157907	0.151378	0.183894	0.446917	3.37218	0.137631	0.019171	0.0129307	0.0551896	0.0484638	0	0.844909	0.273724	0.154922
940171002	Coteaux 2	94017	Champigny-sur-Marne	H	Métropole du Grand Paris	2085.73	869.521	2085.73	0.0516826	0.0494758	0.0734475	0.0966915	0.0775608	0.194024	0.212447	0.120847	0.0838525	0.0399726	36.5389	22.9384	35.9058	0.0827917	0.137386	2.39871	0.170891	0.163835	0.507606	0	0.331306	0.133918	0.176218	0.257194	0.451778	0.890591	0.101102	0.184503	0.156863	0.220608	0.383149	3.37333	0.749175	0.0284206	0.0505292	0.0499267	0.0651126	0.00301674	0.786114	0.249946	0.13476
342020102	Ouest	34202	Pignan	H	Montpellier Méditerranée Métropole	2738	1010	2668	0.0281227	0.0306793	0.065011	0.0934989	0.0690285	0.123448	0.227538	0.157414	0.150475	0.0547845	42.7942	23.6933	45.5506	-0.349007	0.0648855	2.64158	0.0725191	0.299618	0.551527	0.0255661	0.488678	0.0149744	0.0434624	0.24925	0.617691	0.914077	0.120821	0.146753	0.209222	0.177987	0.400595	4.67228	0.0871287	0.438614	0.0158416	0.557426	0.0207921	0.126733	0.921782	0.0247525	0.636634
212311003	Bourroches Ouest	21231	Dijon	H	Dijon Métropole	2248.88	1194.77	2248.88	0.0334927	0.0279364	0.0421279	0.101819	0.100376	0.216699	0.219663	0.113222	0.0912181	0.0534452	38.9878	22.1801	37.5495	0.194541	0.257399	1.88227	0.169233	0.209431	0.351288	0	0.288976	0.0649306	0.0797929	0.419192	0.410863	0.900859	0.114395	0.207623	0.231775	0.194948	0.327434	3.42286	0.667548	0.155893	0.0906665	0.122207	0.0161574	0.00509252	0.521376	0.20276	0.221641
930490103	Pre de l'Arche	93049	Neuilly-Plaisance	H	Métropole du Grand Paris	1957.15	746.07	1802.15	0.0261788	0.0312733	0.0552901	0.057209	0.0675038	0.184716	0.188601	0.148231	0.166047	0.07495	44.5458	23.7104	45.7773	-0.155825	0.104242	2.41552	0.0838913	0.246657	0.538907	0.0791963	0.485381	0.0583736	0.169917	0.191641	0.678679	0.881691	0.106916	0.189529	0.198257	0.149337	0.38972	4.11778	0.277122	0.0402769	0.041105	0.217706	0.0315588	0.0391833	0.86647	0.140071	0.235371
920040201	Magenta i	92004	Asnières-sur-Seine	H	Métropole du Grand Paris	3123.28	1446.1	3100.28	0.0484748	0.0392925	0.0522916	0.084498	0.0737365	0.238066	0.212811	0.0929359	0.110446	0.0474471	38.3719	22.7835	36.8618	0.198838	0.192711	2.14389	0.103905	0.198686	0.470408	0.00736408	0.387796	0.0774638	0.096269	0.422731	0.371564	0.904812	0.118675	0.073995	0.0814781	0.106899	0.694748	3.35524	0.782656	0.130139	0.237591	0.219046	0.0564617	0.00731667	0.477786	0.388727	0.120382
940680703	La Pie 3	94068	Saint-Maur-des-Fossés	H	Métropole du Grand Paris	2010.46	873.488	2010.46	0.0362763	0.0363836	0.070828	0.0935933	0.0752346	0.199951	0.210727	0.116826	0.116428	0.043752	38.8848	23.0182	38.1411	0.0969259	0.160112	2.30165	0.108623	0.163041	0.558548	0	0.364767	0.0845958	0.142119	0.289807	0.494004	0.899348	0.122233	0.171908	0.163212	0.165539	0.427239	3.40159	0.402408	0.154929	0.141836	0.179701	0.0512359	0.00327011	0.675249	0.177242	0.284993
940600101	Bois des Friches	94060	La Queue-en-Brie	H	Métropole du Grand Paris	2094.42	717.016	2094.42	0.0295203	0.0418696	0.1025	0.119817	0.0647759	0.162297	0.268216	0.0889077	0.104583	0.0175142	36.1193	22.1248	37.2075	-0.147564	0.0427221	2.92102	0.0992837	0.172085	0.672062	0	0.443076	0.123626	0.161183	0.256745	0.52562	0.92206	0.134188	0.136407	0.192107	0.237737	0.407188	4.72189	0.113708	0.126071	0.0390518	0.29405	0.00382683	0.015872	0.84328	0.0797287	0.512757
831370204	La Beaucaire	83137	Toulon	H	Métropole Toulon-Provence-Méditerranée	3552.32	1416.04	3552.32	0.0414462	0.0511948	0.101149	0.113443	0.0912304	0.169063	0.165963	0.12295	0.118016	0.0255443	35.6898	23.5945	33.4082	0.29011	0.123445	2.50862	0.325665	0.12364	0.394607	0	0.281206	0.124113	0.178227	0.273932	0.498339	0.905742	0.121717	0.449379	0.272535	0.152776	0.0670714	3.35977	0.46642	0.0133584	0.0444128	0.0155462	0.0230838	0	0.0222263	0.378846	0.121528
751155808	Necker 8	75115	Paris 15e Arrondissement	H	Métropole du Grand Paris	2280.72	1122.97	2280.72	0.0594911	0.039061	0.0429838	0.0611968	0.0970738	0.269801	0.148676	0.110283	0.104345	0.0670894	38.6858	23.5441	35.3881	0.420201	0.249702	2.03097	0.0909177	0.155114	0.459007	0	0.355692	0.0888555	0.121049	0.382701	0.406935	0.911327	0.13838	0.0809349	0.0387223	0.0840748	0.758829	2.84534	0.671835	0.0715265	0.298679	0.118343	0.0351142	0.00602466	0.366864	0.491087	0.0582375
593280203	conquerants	59328	Lambersart	H	Métropole Européenne de Lille	2164.67	898.626	2145.67	0.0279503	0.0338836	0.0581591	0.113371	0.0745017	0.120324	0.224119	0.132657	0.134196	0.0808374	42.3888	24.4206	44.4857	-0.257605	0.104852	2.38773	0.151026	0.243894	0.490857	0.00877727	0.460459	0.00434472	0.0262336	0.271299	0.580574	0.94287	0.130741	0.145793	0.237042	0.17169	0.393682	4.94449	0.707393	0.0903131	0.0284975	0.360286	0.0155857	0.0320009	0.828804	0.087642	0.394505
315552902	Bigorre	31555	Toulouse	H	Toulouse Métropole	2001.48	930.244	2001.48	0.0649273	0.0575428	0.0721842	0.0719819	0.0958616	0.223076	0.18638	0.101255	0.0866736	0.0401187	35.3666	23.0689	33.6295	0.225904	0.203	2.15156	0.255096	0.146141	0.359599	0	0.255063	0.220417	0.268351	0.355042	0.341988	0.889062	0.110379	0.322976	0.318638	0.158464	0.157975	3.32377	0.801625	0.067289	0.092661	0.0185693	0.0431966	0	0.345399	0.32223	0.0723029
940040102	Rostand	94004	Boissy-Saint-Léger	H	Métropole du Grand Paris	3285.36	1163.56	3285.36	0.0393842	0.0387458	0.0917072	0.116904	0.0975925	0.176337	0.203813	0.118336	0.0913665	0.0258134	35.5851	22.4777	34.1831	0.187119	0.100253	2.82353	0.212425	0.11585	0.541485	0	0.324376	0.239135	0.320166	0.238285	0.568394	0.936085	0.132087	0.293404	0.224025	0.201061	0.207989	3.34991	0.282349	0.0133225	0.108486	0.0470509	0.0534804	0	0.517346	0.416927	0.165913
765400802	Lombardie	76540	Rouen	H	Métropole Rouen Normandie	2286.21	948.694	2284.21	0.070331	0.0551049	0.0786813	0.106955	0.0989899	0.228604	0.153463	0.0966454	0.0824734	0.0287519	33.085	22.6818	30.5079	0.340855	0.166438	2.40775	0.27571	0.0796458	0.453542	0.000874806	0.260348	0.301403	0.345114	0.42352	0.321833	0.880439	0.119366	0.51599	0.154603	0.114869	0.125998	3.27076	0.615957	0.052889	0.0697455	0.012496	0.0680185	0.00376293	0.119528	0.629548	0.0745617
751135206	Croulebarbe 6	75113	Paris 13e Arrondissement	H	Métropole du Grand Paris	3564	1740.27	3210	0.0203145	0.0170422	0.0283182	0.0507181	0.105378	0.205006	0.160103	0.101795	0.194383	0.116941	47.0231	23.9777	46.4029	0.0776051	0.250973	1.84454	0.0837578	0.303698	0.315225	0.0993264	0.374917	0.0895773	0.15135	0.358632	0.449474	0.894297	0.160995	0.0802191	0.0499413	0.131833	0.721569	2.81314	0.58973	0.0824373	0.237864	0.119313	0.0444649	0.00362384	0.450556	0.519935	0.0752746
751155718	Saint-Lambert 18	75115	Paris 15e Arrondissement	H	Métropole du Grand Paris	2035.54	1305.75	2035.54	0.0201992	0.0101301	0.0243334	0.0386799	0.170488	0.308396	0.163897	0.0779209	0.142858	0.0430979	40.4266	20.9239	35.7212	0.674646	0.411451	1.5589	0.0531364	0.230214	0.233947	0	0.300278	0.138919	0.180397	0.4507	0.374969	0.867019	0.162202	0.0533985	0.0751167	0.145992	0.686812	2.23509	0.601701	0.0837372	0.603065	0.0618079	0.0398373	1.44329e-15	0.328342	0.610221	0.033355
593520103	Est	59352	Linselles	H	Métropole Européenne de Lille	2867	1123	2857	0.0265085	0.0341821	0.0606906	0.111964	0.0735961	0.138821	0.228811	0.142309	0.140216	0.042902	41.0605	23.3062	43.3186	-0.290662	0.0884956	2.54408	0.107965	0.244248	0.553982	0.00348797	0.468783	0.0174398	0.0303453	0.221211	0.59538	0.962723	0.130363	0.188652	0.228419	0.169738	0.365179	4.99733	0.390027	0.225289	0.00801425	0.429207	0.0213713	0.0685663	0.831701	0.0756901	0.504898
545260102	Paix Jartom	54526	Tomblaine	H	Métropole du Grand Nancy	2184.38	882.403	2173.38	0.0321662	0.0413575	0.0661778	0.10432	0.0836342	0.172338	0.176932	0.132815	0.142926	0.0473337	39.8726	23.9383	40.0005	-0.0160278	0.126492	2.46303	0.150358	0.224344	0.451074	0.00503568	0.380063	0.118568	0.160849	0.277598	0.434642	0.917385	0.0906358	0.310533	0.289461	0.155913	0.196169	4.17634	0.464164	0.172924	0.0341297	0.25711	0.143345	0.0352673	0.594994	0.253697	0.254835
674821104	Krutenau Nord Est	67482	Strasbourg	H	Eurométropole de Strasbourg	3156.53	2082.27	3011.74	0.0142529	0.0104914	0.022579	0.0290063	0.405934	0.263164	0.116104	0.0563206	0.0545675	0.0275803	32.601	17.873	25.9436	1.11746	0.48036	1.44637	0.0442923	0.19858	0.157308	0.045873	0.155789	0.118145	0.152178	0.681152	0.201893	0.932358	0.386976	0.104035	0.0975072	0.150765	0.628989	2.18569	0.44721	0.152352	0.530762	0.062645	0.0249664	0.00160626	0.178677	0.614447	0.0595991
212630000	Fénay	21263	Fénay	Z	Dijon Métropole	1616	659.965	1611.95	0.0313223	0.0397552	0.0638493	0.0951716	0.0626916	0.136734	0.203595	0.140381	0.169277	0.0572234	42.5561	24.3677	44.8462	-0.281953	0.0917431	2.44248	0.058104	0.311927	0.53211	0.00250573	0.498145	0.0162635	0.0403576	0.274155	0.559179	0.92	0.0989229	0.122625	0.288869	0.176943	0.357245	5.05162	0.165192	0.30531	0.00737463	0.588496	0.0117994	0.0958702	0.886431	0.0324484	0.638643
440200104	Les Couëts-Est	44020	Bouguenais	H	Nantes Métropole	2906.48	1251.95	2887.48	0.0442775	0.0349969	0.0786926	0.102561	0.0629366	0.20472	0.201431	0.141879	0.0789155	0.0495893	37.8045	22.9743	37.0725	0.095577	0.142969	2.30638	0.115547	0.219555	0.515464	0.00653721	0.390965	0.0279022	0.0549699	0.395702	0.392942	0.912896	0.0927023	0.157771	0.275722	0.169255	0.359334	4.06889	0.27687	0.400379	0.0298136	0.260518	0.0322982	0.0476953	0.812065	0.120457	0.352899
751176604	Plaine Monceau 4	75117	Paris 17e Arrondissement	H	Métropole du Grand Paris	2221.67	1199.4	2143.67	0.0220018	0.0249685	0.0390464	0.0522105	0.0970369	0.239327	0.178232	0.0991848	0.124269	0.123722	44.2943	23.8785	41.9958	0.288774	0.305303	1.78728	0.0914195	0.186798	0.362473	0.0351087	0.356727	0.139769	0.18462	0.411985	0.423799	0.958817	0.13519	0.0917058	0.0377481	0.167827	0.66778	2.9031	0.838027	0.0250513	0.457428	0.249943	0.0583777	1.55431e-15	0.259926	0.582479	0.0771362
751176816	Epinettes 16	75117	Paris 17e Arrondissement	H	Métropole du Grand Paris	2934.19	1309.19	2933.19	0.0247954	0.0402089	0.0659589	0.115069	0.0771753	0.148783	0.204094	0.13396	0.129748	0.0602059	40.5779	23.9739	41.9213	-0.168099	0.185743	2.24046	0.312186	0.111328	0.368102	0.000340809	0.266745	0.189547	0.279836	0.215497	0.606293	0.955444	0.140308	0.310014	0.194492	0.194811	0.223208	2.73894	0.930757	0.0162847	0.190484	0.018289	0.0581841	1.88738e-15	0.0767154	0.737008	0.0126242
372611404	Saint-Symphorien 4	37261	Tours	H	Tours Métropole Val de Loire	2919.43	1517.48	2716.76	0.023917	0.0231368	0.0363698	0.0683419	0.115348	0.179294	0.163448	0.102199	0.1291	0.158847	45.6868	25.2302	44.5905	0.130361	0.30718	1.79031	0.130012	0.213455	0.314174	0.0694198	0.301004	0.0457111	0.07142	0.500148	0.322585	0.932968	0.130905	0.194256	0.204304	0.180048	0.364526	3.22184	0.291365	0.313951	0.173135	0.15456	0.0122123	0	0.733059	0.248889	0.153288
574630703	Nouvelle Ville Bouteiller	57463	Metz	H	Metz Métropole	2343.3	1152.23	2088.3	0.0465295	0.0302673	0.0570198	0.059034	0.0974236	0.264593	0.175435	0.112469	0.102002	0.055228	38.8008	22.6832	36.0969	0.357614	0.281811	1.8124	0.101214	0.255441	0.303483	0.108821	0.295464	0.103265	0.143207	0.494084	0.260926	0.935485	0.14052	0.140048	0.148095	0.152489	0.53386	3.0929	0.569908	0.250704	0.180016	0.178489	0.0153297	0.00497697	0.540891	0.230801	0.165944
315555203	Van Gogh	31555	Toulouse	H	Toulouse Métropole	1908.68	600.074	1906.68	0.0490837	0.0590316	0.105942	0.119954	0.104716	0.152881	0.173475	0.108017	0.0973543	0.0295457	33.9307	23.5397	30.611	0.423072	0.058795	3.17741	0.144897	0.156496	0.619373	0.00104785	0.393325	0.198401	0.332444	0.267199	0.508346	0.913844	0.159018	0.368612	0.199589	0.158216	0.213659	4.16449	0.404395	0.0155439	0	0.0719205	0.0561283	0.0428586	0.260313	0.268569	0.25119
060650102	Sud	06065	La Gaude	H	Métropole Nice Côte d'Azur	2861.47	1141.74	2861.47	0.0325041	0.0331675	0.0557214	0.0902156	0.0553897	0.141625	0.202985	0.157877	0.18607	0.0444444	43.5668	23.8243	46.3023	-0.344453	0.0719064	2.50623	0.11204	0.302676	0.513378	0	0.515423	0.0298507	0.0606965	0.257048	0.577114	0.911458	0.0963252	0.125331	0.203883	0.185349	0.426743	4.25353	0.123857	0.362427	0.0382377	0.531172	0.0108063	0.153782	0.919368	0.0266002	0.645885
440200107	Bouguenais Ouest	44020	Bouguenais	H	Nantes Métropole	4175.37	1607.68	4157.37	0.0314544	0.0426046	0.089108	0.103025	0.059435	0.191651	0.220039	0.126672	0.10583	0.0301807	37.7266	22.679	37.7378	-0.00149326	0.0825293	2.58594	0.0547049	0.258553	0.59364	0.00431106	0.485077	0.0119927	0.0254627	0.256721	0.481117	0.944782	0.1051	0.112659	0.269131	0.183793	0.399713	4.80671	0.292473	0.428757	0.0275749	0.507739	0.00368476	0.108181	0.847979	0.0258701	0.583953
930320113	Iris No 0113	93032	Gagny	H	Métropole du Grand Paris	2283.24	917.746	2263.24	0.0442561	0.040126	0.0741551	0.0846949	0.0726472	0.208814	0.201395	0.133942	0.104196	0.0357733	38.0799	22.8149	37.3444	0.0967121	0.11465	2.46609	0.131212	0.21161	0.528836	0.0087595	0.384621	0.109716	0.166019	0.26944	0.499528	0.915711	0.113857	0.187937	0.202857	0.180631	0.362287	3.759	0.611977	0.0853427	0.103486	0.222114	0.0300979	0.0182812	0.689314	0.178608	0.234899
370540000	Chanceaux-sur-Choisille	37054	Chanceaux-sur-Choisille	Z	Tours Métropole Val de Loire	3515	1375	3515	0.0307255	0.0372688	0.0677098	0.11266	0.058037	0.135135	0.246942	0.157895	0.129161	0.0244666	40.1609	22.7749	43.3145	-0.41541	0.0741797	2.55636	0.0798859	0.276748	0.557775	0	0.499289	0.0108108	0.0253201	0.236131	0.579801	0.932668	0.103753	0.159888	0.322967	0.185805	0.2811	4.91273	0.149818	0.405818	0.0152727	0.449455	0.0203636	0.217455	0.837091	0.0443636	0.592
940520110	Place Leclerc	94052	Nogent-sur-Marne	H	Métropole du Grand Paris	2639.43	1239.73	2618.43	0.063705	0.0371164	0.040677	0.0403567	0.0719468	0.255147	0.170546	0.116413	0.135205	0.0688867	41.1383	23.8838	38.5089	0.33027	0.181654	2.1121	0.0852606	0.237367	0.481215	0.00795618	0.437525	0.0891716	0.14908	0.411905	0.375088	0.824685	0.111163	0.100916	0.0758372	0.123604	0.645232	3.11115	0.510943	0.142821	0.123316	0.128263	0.0340871	0	0.620046	0.313335	0.163452
422070104	La Brosse	42207	Saint-Chamond	H	Saint-Etienne Métropole	1536.38	800.703	1536.38	0.0248351	0.0264739	0.0460614	0.0853898	0.063992	0.186826	0.153629	0.150075	0.195262	0.0674558	44.7909	23.9888	46.0529	-0.157824	0.247379	1.91878	0.187312	0.223709	0.328249	0	0.356314	0.139343	0.161374	0.295512	0.523912	0.913441	0.0792896	0.359326	0.255872	0.167038	0.168739	3.47424	0.520128	0.164266	0.0617513	0.135156	0.039629	1.11022e-16	0.420138	0.267879	0.160794
330130101	Nord	33013	Artigues-près-Bordeaux	H	Bordeaux Métropole	4378.29	1832.45	4366.29	0.0378376	0.0363713	0.0559314	0.0806507	0.0699238	0.18744	0.194145	0.167771	0.134074	0.0358552	40.9449	22.9824	42.2964	-0.176413	0.0928096	2.38276	0.115502	0.289093	0.489466	0.00274079	0.441883	0.0508435	0.0801685	0.298191	0.478029	0.890294	0.0874381	0.160854	0.299063	0.179446	0.300877	4.3074	0.0554014	0.478175	0.0107057	0.364314	0.0200624	0.100191	0.821336	0.0516341	0.496397
761030101	Nord	76103	Bonsecours	H	Métropole Rouen Normandie	2061.3	1011.99	2046.3	0.0235384	0.0257481	0.0442693	0.073016	0.070634	0.15404	0.182774	0.138557	0.219371	0.068053	46.1591	23.8848	48.3303	-0.272714	0.179748	2.02206	0.065899	0.355706	0.37586	0.00727697	0.476031	0.0144169	0.0304042	0.340392	0.484714	0.903714	0.0964533	0.114807	0.187093	0.173155	0.476164	4.37706	0.224155	0.208158	0.0691443	0.449615	0.00893065	0.0197648	0.858736	0.0880296	0.389347
596460301	Pharos-Haut Vinage	59646	Wasquehal	H	Métropole Européenne de Lille	3655.99	1891.88	3655.99	0.0475615	0.0409957	0.0506066	0.0574079	0.0719432	0.23504	0.164463	0.102309	0.126878	0.102795	41.8851	24.8217	38.7883	0.374295	0.245635	1.93247	0.136292	0.224344	0.382649	0	0.354395	0.035576	0.0594623	0.398667	0.396179	0.924237	0.0805857	0.203201	0.164697	0.149836	0.422859	3.74872	0.375248	0.236492	0.103489	0.19753	0.0913178	0.0116156	0.504594	0.265671	0.211576
131190101	Ouest	13119	Carnoux-en-Provence	H	Métropole d'Aix-Marseille-Provence	1956.18	829.263	1887.18	0.0248033	0.0268077	0.0439511	0.0666795	0.0489723	0.120876	0.17795	0.154468	0.227174	0.108317	49.1608	24.4903	53.2101	-0.496021	0.118418	2.27573	0.0906955	0.324456	0.447645	0.0352702	0.504351	0.045467	0.0728362	0.207215	0.644716	0.919235	0.0858477	0.157463	0.233055	0.190764	0.320201	4.28822	0.244244	0.143514	0.0514174	0.474663	0.0111969	0.0948479	0.798436	0.0650004	0.482363
920360201	Fosse de l'Aumone 1	92036	Gennevilliers	H	Métropole du Grand Paris	2293.25	1041.47	2293.25	0.041503	0.0420825	0.0789362	0.0846971	0.0839071	0.211613	0.204678	0.105324	0.0927202	0.0545391	37.6227	23.1834	36.1724	0.187668	0.192564	2.20194	0.248432	0.144829	0.377086	0	0.29344	0.185844	0.23175	0.242773	0.526646	0.835956	0.09001	0.355683	0.263127	0.181013	0.122292	2.97706	0.824769	0.0335906	0.134404	0.026005	0.0515002	2.22045e-15	0.186662	0.501061	0.0703815
422180203	Camelinat	42218	Saint-Étienne	H	Saint-Etienne Métropole	1881.53	1066.11	1881.53	0.0322094	0.0442141	0.0544978	0.0528842	0.179683	0.237737	0.174883	0.0904095	0.0818229	0.0516591	36.5183	22.042	33.039	0.473556	0.320517	1.76485	0.151865	0.169176	0.279265	0	0.256845	0.206745	0.235131	0.490141	0.340119	0.898899	0.144295	0.25705	0.222256	0.146954	0.338863	3.04586	0.685518	0.111666	0.14219	0.07691	0.0614242	0.00616229	0.274061	0.442804	0.0990473
692710104	Les Coteaux	69271	Chassieu	H	Métropole de Lyon	2335.88	919.337	2335.88	0.0225376	0.0258765	0.0588481	0.111853	0.0713689	0.133139	0.217863	0.133556	0.155259	0.0696995	43.0369	23.981	44.908	-0.234074	0.087234	2.54083	0.104255	0.268085	0.531915	0	0.50793	0.0250417	0.0651085	0.244574	0.596411	0.927984	0.127939	0.141391	0.210376	0.172178	0.438997	4.69035	0.176034	0.351007	0.00954401	0.553552	0.0180276	0.0562036	0.911983	0.0562036	0.575822
341640000	Montaud	34164	Montaud	Z	Montpellier Méditerranée Métropole	991	385	991	0.0282543	0.0332997	0.0716448	0.120081	0.0676085	0.149344	0.241171	0.10999	0.14329	0.0353179	39.7245	23.2104	41.728	-0.258959	0.0753769	2.57403	0.135678	0.236181	0.542714	0	0.445005	0.0191726	0.0383451	0.284561	0.517659	0.943966	0.112583	0.122093	0.1875	0.218023	0.40843	4.78182	0.228571	0.501299	0.012987	0.584416	0.012987	0.153247	0.831169	0.0337662	0.618182
132130302	Malpasse-Roubaix	13213	Marseille 13e Arrondissement	H	Métropole d'Aix-Marseille-Provence	3569.51	1481.35	3527.22	0.0451946	0.0399784	0.0712383	0.110524	0.100362	0.182856	0.189723	0.0902296	0.103682	0.0662112	37.4946	24.0675	35.1601	0.290991	0.16847	2.38108	0.197024	0.121518	0.480352	0.0118469	0.313973	0.0890833	0.148408	0.320302	0.492185	0.92575	0.150619	0.316683	0.22532	0.203867	0.199767	3.29868	0.565759	0.0522283	0.0990935	0.0418683	0.0374581	0.0101286	0.338778	0.253508	0.120504
692820202	Le Dérippe	69282	Meyzieu	H	Métropole de Lyon	3073.6	1133.04	3073.6	0.0332482	0.0357917	0.0611148	0.0903724	0.0669641	0.132021	0.217429	0.131113	0.183647	0.0482991	42.7891	24.1097	45.1825	-0.297816	0.0644639	2.71269	0.067482	0.273971	0.587271	0	0.530638	0.0467219	0.134526	0.16931	0.639439	0.9278	0.135075	0.218233	0.234481	0.147137	0.336387	4.80082	0.0847132	0.163824	0.00311723	0.429664	0.0143033	0.100569	0.860869	0.0445632	0.611175
751176703	Batignolles 3	75117	Paris 17e Arrondissement	H	Métropole du Grand Paris	2135.67	1266.48	2114.67	0.0383133	0.0258465	0.0252618	0.0444487	0.10833	0.373155	0.156382	0.105743	0.0912816	0.0312381	37.9731	20.1081	34.6721	0.492479	0.370368	1.66972	0.0741845	0.201039	0.300168	0.00983296	0.290529	0.130945	0.148153	0.478131	0.356471	0.85084	0.104367	0.0837064	0.061776	0.118843	0.703008	2.29199	0.857297	0.0295933	0.52552	0.0349545	0.101905	0.0111118	0.151302	0.765921	0.0160401
930050502	Emile Zola 2	93005	Aulnay-sous-Bois	H	Métropole du Grand Paris	2113.32	797.882	2113.32	0.0350493	0.0349719	0.0590938	0.0716376	0.102584	0.188197	0.209637	0.135714	0.120887	0.0422288	39.9428	22.7725	40.5654	-0.082016	0.0810638	2.64867	0.12687	0.193092	0.568118	0	0.412617	0.20592	0.25745	0.269	0.531999	0.916074	0.125666	0.272547	0.224749	0.163181	0.293411	3.81255	0.534863	0.230185	0.115337	0.253996	0.0211818	0.0259527	0.694949	0.174586	0.315464
751207916	Pere Lachaise 16	75120	Paris 20e Arrondissement	H	Métropole du Grand Paris	2939.85	1539.43	2934.85	0.0315432	0.035255	0.0434445	0.0636747	0.0556656	0.240558	0.187926	0.161789	0.139159	0.0409845	42.1381	22.3467	42.2244	-0.0115906	0.267566	1.90645	0.0802319	0.202276	0.402163	0.00170077	0.367654	0.124077	0.188579	0.309747	0.510967	0.936146	0.0833211	0.168208	0.0927365	0.116998	0.592618	2.48699	0.512464	0.0651512	0.330748	0.0626009	0.036762	0.00184018	0.465251	0.57248	0.0202891
132030305	Bellevue Caravelle	13203	Marseille 3e Arrondissement	H	Métropole d'Aix-Marseille-Provence	1442.54	356.706	1442.54	0.0550821	0.061443	0.140098	0.150653	0.138125	0.163163	0.15769	0.0697575	0.0517337	0.0122536	27.9504	20.8131	22.0278	0.853682	0.0339741	4.04405	0.514874	0.0296847	0.389444	0	0.153317	0.339306	0.355494	0.189494	0.538098	0.918054	0.194753	0.597002	0.138451	0.187912	0.0586865	3.84247	0.769002	0.0696669	0.0695117	0.0198024	0.163465	0.0246848	0.0408956	0.779865	0.0618336
540250000	Art-sur-Meurthe	54025	Art-sur-Meurthe	Z	Métropole du Grand Nancy	1470	542.553	1371.9	0.0402986	0.0409382	0.0550108	0.0754799	0.130057	0.197822	0.184862	0.135446	0.110661	0.0294244	37.905	22.4489	36.197	0.228252	0.0905923	2.5286	0.0940767	0.240418	0.543554	0.0667361	0.434969	0.0217484	0.0379071	0.385881	0.501714	0.89547	0.133125	0.127939	0.261522	0.194738	0.371587	5	0.298094	0.303293	0.0034662	0.608319	0.0121317	0.10052	0.854419	0.0485269	0.556326
930450106	Croix de l'Épinette	93045	Les Lilas	H	Métropole du Grand Paris	2682.13	1170.82	2606.46	0.0433738	0.0343526	0.0574085	0.0977163	0.0902931	0.189038	0.220777	0.100262	0.103073	0.0637053	38.9725	23.4207	38.0978	0.112049	0.189117	2.22618	0.17196	0.127514	0.470539	0.0282117	0.288287	0.138059	0.212976	0.270663	0.513555	0.880038	0.133616	0.253085	0.195234	0.157436	0.338265	2.96904	0.468654	0.0997268	0.228544	0.0528598	0.0409758	0.0034587	0.457564	0.457005	0.0757365
761080101	Le Mont Fortin	76108	Bois-Guillaume	H	Métropole Rouen Normandie	2346.22	1164.13	2346.22	0.0184943	0.0285779	0.0525658	0.0776732	0.0601428	0.169871	0.235717	0.159774	0.126315	0.0708691	43.8663	22.7771	45.5043	-0.215747	0.195842	2.01542	0.0906173	0.294689	0.410167	0	0.448892	0.0108305	0.0380237	0.303289	0.564893	0.936451	0.0981349	0.0882453	0.114531	0.13424	0.621231	4.48957	0.588943	0.182135	0.0661619	0.409863	0.0109071	0.0239804	0.797375	0.0797884	0.386461
577070000	Vernéville	57707	Vernéville	Z	Metz Métropole	616	247	616	0.0335433	0.0382824	0.0779368	0.0699505	0.0672961	0.197331	0.241177	0.136166	0.087825	0.0504929	39.4435	22.5626	40.9091	-0.194865	0.0904648	2.49393	0.0405133	0.228142	0.576297	0	0.500606	0.0177941	0.025796	0.211849	0.61034	0.910387	0.0687639	0.179112	0.339831	0.171831	0.283412	5.0086	0.440285	0.297173	0.012229	0.639996	0.0284337	0.189097	0.871443	0.0571696	0.589987
940760112	Centre Ville Nord	94076	Villejuif	H	Métropole du Grand Paris	2880.48	1371.4	2880.48	0.0421852	0.0359357	0.061161	0.0717005	0.125373	0.259142	0.184372	0.107354	0.0853124	0.0274645	36.0658	21.3313	33.8408	0.31291	0.205703	2.10039	0.194439	0.162628	0.376561	0	0.284883	0.156363	0.237774	0.372926	0.389505	0.861361	0.12287	0.172227	0.200774	0.170415	0.411015	2.75688	0.562649	0.305203	0.262471	0.0472505	0.0975596	0.00219755	0.298781	0.509467	0.063142
940220201	Gondoles Nord i	94022	Choisy-le-Roi	H	Métropole du Grand Paris	2097.63	909.562	2092.63	0.0656469	0.0400573	0.0757776	0.0862833	0.065394	0.24113	0.18353	0.104128	0.101039	0.0370136	36.2795	23.0606	34.6868	0.207197	0.165593	2.30071	0.171523	0.15588	0.489547	0.00238365	0.330952	0.15259	0.207857	0.33217	0.394087	0.90578	0.0923182	0.136075	0.185836	0.170936	0.430688	3.25481	0.594911	0.303108	0.0902359	0.0370382	0.061761	0	0.561274	0.297771	0.122085
420950302	Bas Mas	42095	Firminy	H	Saint-Etienne Métropole	2375.75	1075.06	2339.75	0.0346676	0.0432626	0.0698333	0.0974394	0.0803542	0.150917	0.166351	0.109732	0.15956	0.087883	41.7335	25.5703	41.9799	-0.0289058	0.188582	2.1764	0.193934	0.226256	0.380329	0.0151528	0.320027	0.0815464	0.11565	0.324248	0.470491	0.940915	0.135664	0.305136	0.331579	0.142536	0.156093	3.87687	0.458941	0.17038	0.0377799	0.168266	0.0198762	0.0363802	0.589475	0.229561	0.236706
940810208	Colonel Fabien	94081	Vitry-sur-Seine	H	Métropole du Grand Paris	2466.61	926.406	2466.61	0.0389481	0.03641	0.0627141	0.110731	0.0940978	0.15935	0.18804	0.113474	0.146442	0.0497926	39.5531	24.119	38.8022	0.093399	0.0950013	2.66255	0.0970437	0.17692	0.591925	0	0.402587	0.153955	0.225295	0.345134	0.504899	0.956264	0.149828	0.209942	0.227741	0.178933	0.330487	3.96358	0.435467	0.183414	0.0162075	0.212862	0.0240115	0.0205691	0.763024	0.192166	0.250996
930710118	Perrin 1	93071	Sevran	H	Métropole du Grand Paris	2213.52	758.027	2213.52	0.0147635	0.021456	0.0592415	0.112839	0.119387	0.157336	0.197977	0.147615	0.13523	0.0341551	40.3385	22.5002	41.0591	-0.0960774	0.0585007	2.9201	0.093051	0.224051	0.598533	0	0.487614	0.206704	0.369809	0.171595	0.69993	0.951058	0.152853	0.371799	0.223533	0.17583	0.163213	3.99476	0.431539	0.172466	0.0623476	0.216879	0.0385133	0.0637176	0.608865	0.248363	0.28787
831370202	Lagoubran	83137	Toulon	H	Métropole Toulon-Provence-Méditerranée	2622.6	1072.86	2568.94	0.0378813	0.0358319	0.08264	0.0837159	0.0889323	0.188565	0.156073	0.152149	0.119476	0.0547358	39.4223	23.9963	37.6958	0.215843	0.155596	2.39448	0.122804	0.193853	0.497099	0.0204632	0.378826	0.176801	0.230392	0.332939	0.394787	0.93113	0.100526	0.415085	0.2461	0.151592	0.135363	3.39745	0.641266	0.0614321	0.122795	0.102398	0.0121363	0.048735	0.394515	0.238691	0.240588
633070101	Le Bourg	63307	Romagnat	H	Clermont Auvergne Métropole	3229.86	1373.58	3121.86	0.0322128	0.029074	0.0518411	0.0914845	0.0628842	0.16114	0.20699	0.14862	0.169699	0.0460536	42.9103	23.447	44.8267	-0.245207	0.111139	2.27278	0.0887172	0.320653	0.46005	0.033438	0.490161	0.0560124	0.0825862	0.251175	0.578025	0.889682	0.101146	0.179219	0.236484	0.159335	0.368632	4.5874	0.352718	0.264698	0.0483255	0.467979	0.0213979	0.108414	0.777983	0.0669454	0.557159
751145606	Plaisance 6	75114	Paris 14e Arrondissement	H	Métropole du Grand Paris	2573.68	1329.39	2480.68	0.028348	0.0272763	0.0413976	0.0512009	0.167939	0.255881	0.182535	0.095233	0.0817047	0.0684846	38.6786	21.9829	35.0583	0.494055	0.2692	1.86603	0.084989	0.206692	0.368618	0.0361351	0.281231	0.125122	0.188122	0.424879	0.383214	0.904677	0.178367	0.0752321	0.0957274	0.14178	0.655939	2.41234	0.590955	0.22626	0.410006	0.0511821	0.0466772	0.00285549	0.243046	0.640179	0.0459147
751197609	Combat 9	75119	Paris 19e Arrondissement	H	Métropole du Grand Paris	3176.6	1886.57	3176.6	0.0407883	0.029996	0.0397836	0.0333655	0.0809928	0.302446	0.197862	0.116242	0.12124	0.0372843	40.3464	21.4026	37.733	0.366323	0.341318	1.6838	0.108391	0.2373	0.275616	0	0.295355	0.124039	0.167521	0.339624	0.429304	0.866633	0.0684424	0.0934185	0.105045	0.144801	0.613671	2.24103	0.764543	0.015396	0.4058	0.0348901	0.0575047	4.77396e-15	0.227476	0.686909	0.0273021
383170101	Gringalet	38317	Le Pont-de-Claix	H	Métropole Grenoble-Alpes-Métropole	2028.9	881.802	2028.9	0.0391408	0.036181	0.0742601	0.0754956	0.0963305	0.211917	0.179577	0.14231	0.0989195	0.0458672	38.453	22.9456	36.7984	0.216334	0.157102	2.30086	0.100474	0.230375	0.504135	0	0.387201	0.0666344	0.137958	0.331008	0.471648	0.926895	0.0772846	0.264564	0.267823	0.201795	0.217281	3.45476	0.291542	0.209376	0.0541414	0.0773737	0.0327994	0.0183576	0.69018	0.127625	0.342653
930590106	Butte Pinson	93059	Pierrefitte-sur-Seine	H	Métropole du Grand Paris	3212.85	1028.42	3152.85	0.0516057	0.0515015	0.0792782	0.11503	0.10471	0.212414	0.192325	0.0954092	0.0633219	0.0344034	33.612	22.0784	31.4508	0.29367	0.0857782	3.06572	0.139943	0.128412	0.566554	0.0186749	0.332283	0.316239	0.397914	0.361455	0.360213	0.860306	0.115087	0.430739	0.18872	0.153701	0.167274	3.45705	0.509158	0.242473	0.222189	0.15842	0.0663921	0.0340185	0.533272	0.378921	0.192572
593500907	Saint-Maurice-Briqueterie	59350	Lille	H	Métropole Européenne de Lille	2949.03	1299.31	2822.03	0.0436848	0.0390916	0.067288	0.0793868	0.0988822	0.258887	0.186265	0.0726226	0.092033	0.0618583	37.0159	22.9293	34.2833	0.357523	0.192202	2.17195	0.130302	0.19556	0.429545	0.043065	0.319774	0.115986	0.12174	0.385496	0.413108	0.958163	0.119258	0.186462	0.126237	0.138323	0.503336	3.48371	0.36303	0.288133	0.0890409	0.204459	0.0279538	3.9968e-15	0.52532	0.350947	0.146914
290190122	Bas de Siam	29019	Brest	H	Brest Métropole	2344.76	1521.77	2344.76	0.0272462	0.0130808	0.0225827	0.0619965	0.101311	0.320174	0.160047	0.0776573	0.110556	0.105348	42.2954	22.7176	36.9715	0.703051	0.410308	1.54081	0.0782871	0.26038	0.199089	0	0.279941	0.0261684	0.0380148	0.544608	0.281186	0.873046	0.140536	0.0701923	0.0929771	0.138875	0.627456	3.37145	0.852682	0.0299476	0.0886619	0.183967	0.0219661	1.77636e-15	0.264887	0.272471	0.197323
693870801	Marcel Merieux	69387	Lyon 7e Arrondissement	H	Métropole de Lyon	3048.67	1849.98	3041.67	0.0329522	0.0199913	0.0353672	0.0475704	0.324371	0.253845	0.104945	0.0645496	0.0715688	0.0448394	33.622	20.5191	27.1922	0.940074	0.396909	1.64416	0.0573725	0.163507	0.247086	0.00229608	0.204222	0.114312	0.15216	0.651293	0.201237	0.878725	0.302484	0.149125	0.208234	0.1769	0.419985	2.54272	0.290213	0.460593	0.422173	0.0310777	0.031179	0.00106551	0.392933	0.568543	0.0891382
314170102	Nouveaux Quartiers	31417	Pibrac	H	Toulouse Métropole	2677	1058	2599	0.0235338	0.0310049	0.064251	0.092641	0.0369817	0.115428	0.204333	0.177437	0.180799	0.0735898	45.6787	24.2575	49.3291	-0.451446	0.0761719	2.45652	0.0449219	0.335938	0.525391	0.0291371	0.565558	0.0687337	0.0907733	0.205848	0.605233	0.933586	0.102798	0.116222	0.147379	0.150346	0.525717	5.22684	0.0708885	0.258979	0.00378072	0.664461	0.0122873	0.0453686	0.869565	0.0406427	0.653119
751207801	Saint-Fargeau 1	75120	Paris 20e Arrondissement	H	Métropole du Grand Paris	3947.66	1656.32	3714.33	0.0332039	0.0357932	0.0625685	0.0998453	0.110837	0.20965	0.190421	0.113213	0.0963535	0.0481146	37.704	22.6841	35.5344	0.286938	0.208044	2.24251	0.212847	0.108416	0.439189	0.0591067	0.268042	0.185006	0.269416	0.236061	0.548072	0.925451	0.126665	0.29648	0.165264	0.146289	0.328085	2.79591	0.355341	0.498749	0.23492	0.0352238	0.0289116	0	0.227031	0.670447	0.034166
593520102	Ouest	59352	Linselles	H	Métropole Européenne de Lille	3120	1267	3026	0.0294872	0.038141	0.0666667	0.0894231	0.0762821	0.183654	0.197115	0.126603	0.125	0.0676282	40.8228	23.8656	41.161	-0.0425156	0.114618	2.38832	0.159468	0.230897	0.488372	0.0301282	0.416987	0.0205128	0.0352564	0.367482	0.494382	0.943038	0.117436	0.250987	0.236507	0.165423	0.30803	4.59669	0.395422	0.26914	0.0173639	0.3015	0.0339384	0.0591949	0.764799	0.117601	0.425414
423300104	L'Hippodrome-le Bois Monzil-Zone Industrielle	42330	Villars	H	Saint-Etienne Métropole	1670.57	766.08	1665.57	0.0362239	0.0343898	0.0598137	0.0901968	0.073427	0.193263	0.181515	0.129868	0.139137	0.0621666	41.0463	23.9314	40.9784	0.00851188	0.168838	2.17414	0.068414	0.290182	0.443098	0.00299306	0.39412	0.0517818	0.0746116	0.291467	0.511255	0.932305	0.0870504	0.226972	0.315415	0.183605	0.230388	3.9924	0.528422	0.103267	0.0197407	0.187903	0.0170675	0.0260857	0.597237	0.122432	0.347988
670650000	Breuschwickersheim	67065	Breuschwickersheim	Z	Eurométropole de Strasbourg	1253	517	1253	0.0267394	0.0266053	0.0553411	0.078326	0.057303	0.144791	0.241253	0.117934	0.182233	0.0694741	44.7175	23.6902	46.4352	-0.217525	0.0892191	2.4236	0.102321	0.29829	0.502196	0	0.52241	0.0135185	0.0271052	0.185103	0.63013	0.962289	0.0884904	0.179637	0.33379	0.143343	0.305194	4.8048	0.348721	0.301779	0.00795884	0.571613	0.0138278	0.073915	0.904201	0.0731504	0.542995
693890502	Champvert Nord	69389	Lyon 9e Arrondissement	H	Métropole de Lyon	2411.5	1170.31	2405.5	0.0339968	0.0311592	0.059568	0.0592256	0.101998	0.179959	0.167302	0.112723	0.169841	0.0842281	43.1125	24.6757	42.853	0.0315528	0.199715	2.05544	0.119661	0.246639	0.405558	0.00248808	0.382675	0.0572404	0.0855424	0.358358	0.431685	0.821418	0.0890577	0.146548	0.203193	0.172525	0.415114	3.60298	0.289185	0.0244076	0.145025	0.170421	0.0148754	0.00281415	0.61986	0.205924	0.191535
315554005	Borderouge Sud-Ouest	31555	Toulouse	H	Toulouse Métropole	3516.29	1880.19	3516.29	0.0627617	0.045705	0.0492181	0.0494025	0.161398	0.364382	0.15833	0.0677418	0.0305504	0.0105105	30.9194	17.9277	30.0529	0.144996	0.262688	1.87018	0.157081	0.201632	0.321287	0	0.242792	0.116826	0.158005	0.644786	0.172158	0.78842	0.0794126	0.134175	0.16552	0.208964	0.448743	2.87961	0.0252678	0.839768	0.27271	0.0569389	0.0316078	0.00671454	0.920373	0.203846	0.166853
593600203	Oliveaux 3	59360	Loos	H	Métropole Européenne de Lille	2126.23	839.542	2126.23	0.0573937	0.0633027	0.12443	0.0895432	0.100411	0.20697	0.159656	0.0870848	0.0901376	0.0210709	32.205	22.7445	29.3913	0.371118	0.142955	2.53261	0.274586	0.0983551	0.478196	0	0.260314	0.106476	0.158689	0.369897	0.419713	0.903912	0.105785	0.364244	0.322125	0.154434	0.10812	3.59698	0.703794	0.0189494	0.105649	0.068263	0.04828	0.00963013	0.170352	0.450216	0.116653
950180405	Le Prunet	95018	Argenteuil	H	Métropole du Grand Paris	4117.42	1555.15	4117.42	0.0709377	0.0771801	0.0745273	0.0920046	0.0692375	0.252916	0.196538	0.075183	0.0735772	0.0178985	32.2961	21.7751	31.4273	0.11969	0.119254	2.64761	0.118132	0.129555	0.613013	0	0.37423	0.250622	0.294833	0.383336	0.34088	0.8859	0.0770561	0.259515	0.228601	0.166555	0.285017	3.34054	0.404863	0.374507	0.194094	0.0964767	0.285034	0.00848153	0.670105	0.269265	0.235359
762310102	Cerisaie	76231	Elbeuf	H	Métropole Rouen Normandie	2663.89	1284.71	2521.89	0.043366	0.044288	0.0608439	0.104405	0.105864	0.181201	0.210825	0.0780117	0.0993881	0.0718078	37.8211	23.9327	35.912	0.239301	0.257295	1.963	0.172513	0.165186	0.375583	0.0533052	0.214932	0.0558308	0.0776309	0.639538	0.236093	0.893832	0.111826	0.33366	0.266293	0.171135	0.185569	3.33823	0.568539	0.123586	0.138185	0.143278	0.0252644	0.00988379	0.503807	0.28116	0.163125
132100401	Gardanne-Fauvière	13210	Marseille 10e Arrondissement	H	Métropole d'Aix-Marseille-Provence	1800.87	842.104	1775.87	0.0250486	0.0204446	0.0555518	0.0861367	0.0821651	0.124398	0.187921	0.158218	0.144463	0.115653	45.6524	24.7302	47.916	-0.274597	0.199591	2.10885	0.165135	0.213878	0.402068	0.0138823	0.341882	0.0422376	0.122227	0.208415	0.598242	0.911774	0.111071	0.358405	0.26968	0.164735	0.133344	3.48258	0.746753	0.0147501	0.148006	0.0174692	0.0684016	0.0754238	0.118441	0.322936	0.213105
330631001	Saint-Bruno-Saint-Victor 1	33063	Bordeaux	H	Bordeaux Métropole	3686.66	1951.54	3679.66	0.0249071	0.0228716	0.047478	0.0904325	0.144479	0.236103	0.194813	0.110214	0.0928516	0.0358504	37.7086	21.2269	35.0704	0.372849	0.265718	1.88551	0.0802767	0.221797	0.368563	0.00189874	0.309274	0.0649522	0.079616	0.477557	0.325571	0.925402	0.169349	0.0763503	0.137294	0.169869	0.561547	3.32405	0.735229	0.119283	0.198753	0.224657	0.0152678	0.00889495	0.294137	0.337859	0.143226
441090707	Barberie	44109	Nantes	H	Nantes Métropole	2155.57	1250.94	2148.57	0.0216678	0.0251046	0.0541763	0.0443963	0.0977773	0.202701	0.154175	0.1238	0.191229	0.0849725	45.1079	24.0227	44.9195	0.0235165	0.315834	1.71757	0.085826	0.307784	0.280484	0.0032474	0.364716	0.0660589	0.0880407	0.418962	0.392945	0.921281	0.0985892	0.0914678	0.213569	0.189893	0.438227	3.38514	0.0741745	0.220121	0.101795	0.0735941	0.0190519	0.00301783	0.926275	0.168421	0.162179
940810304	Stalingrad Est	94081	Vitry-sur-Seine	H	Métropole du Grand Paris	5089.61	1912.13	4804.27	0.0447865	0.0466001	0.0651535	0.0943255	0.108217	0.26336	0.212208	0.0781699	0.0705029	0.0166767	33.85	20.4825	32.491	0.199035	0.133612	2.51252	0.168761	0.132497	0.510397	0.0560621	0.293722	0.307579	0.387691	0.457111	0.274185	0.859688	0.148926	0.275304	0.170626	0.173026	0.3468	2.86175	0.17809	0.582087	0.279315	0.0342408	0.0649309	0.00199057	0.681726	0.371058	0.144355
132050304	Pauriol-Vertus	13205	Marseille 5e Arrondissement	H	Métropole d'Aix-Marseille-Provence	2406.23	1449.54	2370.23	0.0364421	0.0305107	0.0383743	0.0550523	0.144585	0.280037	0.159697	0.0891305	0.114353	0.0518175	38.5511	22.179	34.7505	0.514081	0.370682	1.63517	0.108016	0.192137	0.27668	0.0149612	0.265639	0.144619	0.167272	0.536158	0.287303	0.87082	0.168936	0.198057	0.152849	0.160309	0.439027	2.41662	0.57002	0.148421	0.324921	0.0337006	0.0168639	0.0213846	0.266956	0.532383	0.0502142
440350101	Centre Ville	44035	La Chapelle-sur-Erdre	H	Nantes Métropole	3284.59	1577.93	3206.59	0.0275563	0.0349621	0.0584341	0.0824281	0.0700353	0.167837	0.18994	0.107387	0.168874	0.0925461	43.7411	24.8	44.3301	-0.0712512	0.1998	2.03216	0.118047	0.296613	0.366702	0.0237471	0.414101	0.0168671	0.0396969	0.385283	0.446393	0.906066	0.125039	0.148647	0.227886	0.155622	0.412864	3.95918	0.198398	0.391189	0.0813361	0.272505	0.0120187	0.00825698	0.880307	0.120266	0.322344
130410102	Vieille Ville-Cativel	13041	Gardanne	H	Métropole d'Aix-Marseille-Provence	2981.36	1443.74	2895.36	0.0383069	0.0324083	0.0488085	0.0884059	0.112376	0.229997	0.188737	0.119145	0.0984881	0.0433279	38.1413	22.26	35.9381	0.296934	0.225947	2.00545	0.211618	0.206165	0.338091	0.0288459	0.268391	0.127777	0.154623	0.443071	0.351849	0.918745	0.0882981	0.287882	0.248762	0.155482	0.261438	2.98166	0.536671	0.253007	0.274829	0.0947629	0.0319639	0.0544862	0.411156	0.23855	0.261625
595080102	Centre-Plat Vinage 2	59508	Roncq	H	Métropole Européenne de Lille	2323.38	993.884	2246.71	0.0425951	0.0339877	0.0666565	0.0986124	0.080328	0.194537	0.180679	0.127371	0.111369	0.0638648	39.3623	23.9056	37.797	0.196438	0.140575	2.26054	0.221932	0.198752	0.426586	0.0329987	0.34114	0.0449138	0.0663992	0.313144	0.464717	0.923476	0.100293	0.295568	0.246509	0.165487	0.244194	4.08707	0.461252	0.169182	0.0240681	0.165845	0.0207362	0.0515323	0.541113	0.151067	0.322124
423070000	Tartaras	42307	Tartaras	Z	Saint-Etienne Métropole	854	297	842	0.0498937	0.0557098	0.0652771	0.104309	0.106963	0.182942	0.265739	0.089065	0.0594528	0.0206496	34.1289	21.1273	34.0185	0.0156707	0.074633	2.83502	0.0260453	0.156272	0.74305	0.0140515	0.406562	0.0192873	0.0282111	0.239372	0.562061	0.915314	0.124288	0.149422	0.319363	0.197551	0.306707	4.73962	0.302657	0.506181	0.00737719	0.549421	0.0264399	0.203345	0.821092	0.0263034	0.685881
920040302	Alma II	92004	Asnières-sur-Seine	H	Métropole du Grand Paris	3801.54	1921.18	3722.54	0.0467528	0.0420641	0.0556574	0.0571272	0.095218	0.364179	0.189822	0.0739844	0.0427445	0.0324508	34.1918	19.6215	32.8108	0.211154	0.260906	1.93763	0.0960087	0.165928	0.42326	0.0207811	0.314099	0.202723	0.251412	0.509472	0.285106	0.866541	0.0893639	0.110233	0.119729	0.15547	0.555953	2.1481	0.580186	0.324524	0.603183	0.0510688	0.0520749	0	0.331403	0.560048	0.0708774
751135123	Maison Blanche 23	75113	Paris 13e Arrondissement	H	Métropole du Grand Paris	2249.96	1342.92	2248.96	0.0246807	0.0173963	0.0347241	0.0369614	0.14848	0.338734	0.174644	0.0917194	0.09095	0.0417099	38.5021	20.1388	34.8266	0.547531	0.343319	1.67468	0.0602723	0.249714	0.273622	0.000444452	0.28477	0.132376	0.172223	0.474025	0.382774	0.984782	0.144082	0.0828685	0.0630371	0.0860016	0.741944	2.29013	0.780453	0.0807136	0.579355	0.0377076	0.0884034	0.00525827	0.169559	0.71418	0.0320183
594210104	hautmont-mirabeau	59421	Mouvaux	H	Métropole Européenne de Lille	2095.36	1012.86	2095.36	0.0194055	0.030233	0.0630477	0.0821919	0.0441362	0.111969	0.156398	0.139792	0.234353	0.118474	48.6211	25.5418	53.3393	-0.554171	0.179627	2.06874	0.10852	0.333828	0.374179	0	0.462238	0.0126052	0.0285759	0.258335	0.537767	0.961841	0.137961	0.170621	0.164602	0.184764	0.42159	4.44846	0.218899	0.208431	0.0846576	0.467097	0.0212159	0.0300251	0.750744	0.0954447	0.422158
751020801	Bonne Nouvelle 1	75102	Paris 2e Arrondissement	H	Métropole du Grand Paris	2282.54	1242.15	2230.54	0.0186629	0.0260966	0.0619007	0.0620745	0.0818083	0.32857	0.250604	0.0812356	0.0736906	0.0153569	36.9041	18.8388	35.6291	0.203039	0.294101	1.79571	0.0819808	0.246508	0.33034	0.0227819	0.297669	0.175842	0.205293	0.471635	0.323949	0.960295	0.0724475	0.117237	0.06872	0.0834166	0.71104	2.30648	0.896003	0.0315472	0.486945	0.0798165	0.0972824	0.00680603	0.0676498	0.83869	0.018147
130010704	Jas 3	13001	Aix-en-Provence	H	Métropole d'Aix-Marseille-Provence	1588.13	667.073	1588.13	0.0222192	0.0392186	0.055862	0.100044	0.102278	0.170519	0.220919	0.139565	0.135935	0.0134401	39.2145	22.001	40.6248	-0.192303	0.127284	2.38075	0.282983	0.163497	0.397102	0	0.31945	0.140893	0.265059	0.216369	0.619021	0.865981	0.112971	0.35448	0.249566	0.137272	0.188586	3.3657	0.141308	0.0365349	0.0120131	0.0403654	0.0286122	0.00401073	0.287396	0.290832	0.17384
632840103	HLM	63284	Pont-du-Château	H	Clermont Auvergne Métropole	2421.03	999.585	2421.03	0.0225882	0.0321819	0.066976	0.11173	0.0623031	0.143466	0.242584	0.159847	0.125801	0.0325224	40.8037	22.615	43.5063	-0.358502	0.103378	2.42203	0.107225	0.254676	0.529152	0	0.480476	0.0464971	0.0666381	0.229301	0.623299	0.964596	0.131213	0.184853	0.263971	0.212047	0.271663	4.55137	0.0619639	0.433826	0.0166934	0.3673	0.00320768	0.14748	0.842412	0.0729168	0.553365
130540108	La Palun-Bausset Florides-Raphelle	13054	Marignane	H	Métropole d'Aix-Marseille-Provence	3731.46	1326.47	3433.45	0.0401571	0.0433227	0.085821	0.0988229	0.0951788	0.206098	0.223572	0.119202	0.0715872	0.016238	34.9718	21.286	34.2857	0.0966913	0.0981173	2.58841	0.130088	0.163619	0.593192	0.0798627	0.387645	0.0362976	0.0657579	0.279686	0.411568	0.871466	0.0961003	0.23173	0.295937	0.180405	0.223536	4.05769	0.0637672	0.514259	0.0550061	0.172635	0.0339831	0.0592956	0.648897	0.060643	0.465613
292350103	Pont de l'Iroise Rocade Sud	29235	Le Relecq-Kerhuon	H	Brest Métropole	2586.3	1141.45	2504.3	0.0357558	0.0348347	0.0655385	0.0892802	0.0706563	0.167934	0.229207	0.129262	0.115985	0.061546	40.6993	23.5177	42.1989	-0.191295	0.167202	2.19396	0.0872243	0.26711	0.467752	0.0317057	0.412607	0.0333066	0.0353478	0.374006	0.450554	0.961198	0.109255	0.118212	0.198007	0.176081	0.451062	4.7941	0.46068	0.237802	0.0427927	0.463901	0.00577059	0.0639721	0.791223	0.0683788	0.435416
930460114	Iris 14	93046	Livry-Gargan	H	Métropole du Grand Paris	2031.85	897.057	2031.85	0.0486376	0.0488863	0.0531671	0.0795954	0.0825023	0.237942	0.180452	0.103706	0.103515	0.0615966	38.3171	23.5223	36.0151	0.29359	0.168877	2.26502	0.141257	0.159376	0.5118	0	0.370656	0.186055	0.224581	0.332448	0.430245	0.910585	0.0871195	0.298603	0.262777	0.169067	0.204255	3.07157	0.628411	0.0824306	0.126102	0.101648	0.0266093	0.0167733	0.390642	0.251291	0.194356
940730110	Le Pressoir	94073	Thiais	H	Métropole du Grand Paris	2071.82	1035.13	2071.82	0.0453844	0.0564488	0.0411448	0.0524329	0.0743625	0.261944	0.152246	0.112984	0.156435	0.0466171	40.2656	23.6245	37.3048	0.375979	0.227022	2.0015	0.128852	0.235249	0.39646	0	0.378466	0.111298	0.162441	0.407639	0.454895	0.860423	0.0724637	0.167136	0.18997	0.189596	0.402309	3.13124	0.338304	0.144395	0.162336	0.0835023	0.0934817	0.00426033	0.852284	0.240439	0.188443
132150603	La Dauphine-Tilleuls	13215	Marseille 15e Arrondissement	H	Métropole d'Aix-Marseille-Provence	1669.51	609.776	1558.22	0.0266162	0.0411068	0.0584922	0.0875266	0.154007	0.14026	0.170334	0.0930141	0.143721	0.0849223	40.5009	24.9283	38.2007	0.276818	0.11161	2.55539	0.137102	0.23808	0.498989	0.0666623	0.4019	0.0892812	0.170653	0.245715	0.627445	0.973215	0.128687	0.367708	0.23287	0.134933	0.119913	3.90494	0.406936	0.0936371	0.0160657	0.048912	0.037515	0.010466	0.394898	0.200354	0.255794
930050304	Nonneville 4	93005	Aulnay-sous-Bois	H	Métropole du Grand Paris	2056.53	741.135	2018.2	0.0292707	0.0413383	0.0647443	0.0748727	0.0817313	0.169773	0.222348	0.138568	0.140222	0.0371313	40.7644	23.0008	42.4096	-0.214589	0.0848224	2.72312	0.0808963	0.238439	0.564795	0.0186397	0.446919	0.169267	0.237759	0.214769	0.563563	0.900356	0.10562	0.291072	0.22197	0.1737	0.255828	4.18266	0.609094	0.163749	0.0490465	0.315097	0.0209279	0.0244194	0.78792	0.116258	0.364187
690340401	Magnolles Pasteur	69034	Caluire-et-Cuire	H	Métropole de Lyon	3055.26	1464.92	2891.26	0.0263382	0.0232347	0.0434393	0.0754131	0.0541418	0.138267	0.169295	0.124101	0.183531	0.16224	49.0239	25.4767	51.5085	-0.292564	0.201519	1.97367	0.120416	0.299445	0.363579	0.0536781	0.429932	0.0482094	0.0723451	0.279099	0.522954	0.912162	0.103663	0.183708	0.153976	0.147975	0.453349	3.58434	0.362645	0.0886965	0.0955527	0.181008	0.0171047	2.66454e-15	0.68954	0.219232	0.202427
595120801	Moulin Nord	59512	Roubaix	H	Métropole Européenne de Lille	2695.45	835.814	2695.45	0.0429015	0.0625217	0.0839221	0.118978	0.131044	0.166243	0.189572	0.11861	0.0664359	0.0197714	33.0835	21.9292	30.1061	0.407316	0.0582144	3.22494	0.180543	0.143066	0.581223	0	0.341989	0.208885	0.246604	0.295938	0.458936	0.914088	0.120526	0.41086	0.247402	0.131099	0.13982	4.84487	0.928228	0.0487853	0.0393413	0.241991	0.0395738	0.0433728	0.143492	0.332386	0.180495
920600106	Wallon	92060	Le Plessis-Robinson	H	Métropole du Grand Paris	4611.91	2047.52	4611.91	0.02753	0.0427692	0.0814032	0.0924154	0.0732696	0.213463	0.214239	0.107738	0.114205	0.0329681	37.9354	22.5153	36.9767	0.127738	0.169751	2.25244	0.122405	0.177534	0.523155	0	0.37266	0.0252078	0.0622422	0.294394	0.411028	0.946086	0.104493	0.0971038	0.15052	0.187671	0.512633	3.23901	0.161811	0.627151	0.131336	0.122372	0.016726	0.00156515	0.731207	0.147605	0.254957
130560104	Jonquieres Est	13056	Martigues	H	Métropole d'Aix-Marseille-Provence	3228.82	1549.31	3129.82	0.0305892	0.0350283	0.0407638	0.0697224	0.0504151	0.180382	0.201458	0.130073	0.176875	0.0846923	45.2339	24.012	46.4697	-0.154404	0.198931	2.02013	0.103434	0.289906	0.37691	0.0306612	0.42714	0.0575015	0.0851269	0.315901	0.508886	0.939439	0.0696225	0.265163	0.174781	0.146188	0.361138	3.59333	0.435628	0.303202	0.112413	0.229929	0.0106922	0.0475844	0.742799	0.105033	0.396975
920330102	La Verboise	92033	Garches	H	Métropole du Grand Paris	1960.94	959.007	1960.94	0.0370294	0.0315315	0.0586854	0.081278	0.0511469	0.18406	0.209432	0.131822	0.170109	0.0449062	42.3738	23.5058	43.7615	-0.177098	0.204962	2.04476	0.143038	0.234281	0.400605	0	0.419647	0.0922158	0.142483	0.356072	0.449187	0.904935	0.0951772	0.14041	0.120955	0.16766	0.525277	2.90995	0.251479	0.0448102	0.216804	0.148368	0.0404956	0	0.821818	0.210571	0.22995
315880101	Centre	31588	Villeneuve-Tolosane	H	Toulouse Métropole	2793.04	1247.49	2710.04	0.0383236	0.0435495	0.0665437	0.0853571	0.068405	0.209157	0.196037	0.093013	0.112157	0.0874568	40.1079	24.422	38.2412	0.229304	0.167857	2.17239	0.185714	0.185714	0.442857	0.0297168	0.333843	0.0546982	0.0909182	0.442011	0.378815	0.909244	0.0907858	0.182403	0.235826	0.196343	0.315347	3.88534	0.331513	0.23791	0.0538222	0.202028	0.0187207	0.0296412	0.778471	0.109984	0.351794
130560105	Jonquieres Boudeme Font Sarade	13056	Martigues	H	Métropole d'Aix-Marseille-Provence	1454.68	728.024	1454.68	0.0196704	0.0360758	0.0582083	0.100497	0.0739923	0.13081	0.225571	0.12745	0.174459	0.0532663	42.917	23.7732	45.0115	-0.264312	0.251272	1.99812	0.16187	0.151155	0.423038	0	0.384775	0.148325	0.206195	0.317478	0.499798	0.9279	0.108732	0.47544	0.197729	0.12629	0.152811	3.00658	0.452974	0.276371	0.285861	0.0620478	0.00422618	0.0185031	0.139876	0.202572	0.137167
422181102	Saint-Francois-Giron	42218	Saint-Étienne	H	Saint-Etienne Métropole	2054.09	1057.58	2025.09	0.0357085	0.0437562	0.0496556	0.0795999	0.140882	0.223358	0.186897	0.0857131	0.0952473	0.0591821	37.4528	22.815	34.4269	0.397884	0.274475	1.91484	0.143588	0.196487	0.333734	0.0141182	0.282616	0.181977	0.236414	0.547555	0.303571	0.849802	0.141956	0.291703	0.239244	0.154812	0.255666	3.09536	0.540331	0.151478	0.13325	0.0769758	0.0488778	0.00309637	0.31531	0.390056	0.116803
060882502	Bottero	06088	Nice	H	Métropole Nice Côte d'Azur	2151.69	1194.99	2151.69	0.0315544	0.032861	0.0451011	0.0626026	0.109894	0.187555	0.172484	0.110236	0.143095	0.104617	43.3093	24.6104	42.4701	0.102304	0.308262	1.8006	0.115561	0.20672	0.336608	0	0.317283	0.22948	0.315283	0.410656	0.359384	0.888622	0.151897	0.211743	0.127634	0.220301	0.358109	2.44284	0.761118	0.0493687	0.348139	0.0852732	0.0494734	0.00242992	0.246875	0.563612	0.0377295
132060602	Vauban-Fenelon	13206	Marseille 6e Arrondissement	H	Métropole d'Aix-Marseille-Provence	2654.49	1351.64	2654.49	0.0509656	0.0273766	0.0530398	0.0787005	0.0623677	0.243121	0.197235	0.100008	0.120664	0.0665217	40.1726	23.4513	38.1033	0.264704	0.224881	1.96391	0.153164	0.190711	0.385678	0	0.294682	0.0372166	0.0764979	0.366391	0.377595	0.901368	0.0859459	0.154779	0.111493	0.133305	0.534193	3.0875	0.870811	0.0313174	0.113077	0.11428	0.0315696	0.0355281	0.328784	0.340459	0.101464
751197515	Amérique 15	75119	Paris 19e Arrondissement	H	Métropole du Grand Paris	2228.65	1232.52	2187.32	0.0248588	0.0300361	0.0333009	0.0517459	0.0563178	0.265137	0.186249	0.138743	0.134309	0.0793031	44.0246	22.5738	42.9018	0.149213	0.305086	1.77466	0.0733838	0.278584	0.309626	0.0185463	0.344558	0.0991352	0.168611	0.375204	0.455538	0.904361	0.0639404	0.125943	0.110665	0.0964122	0.637072	2.36909	0.570876	0.0192306	0.463207	0.152446	0.0430633	3.33067e-15	0.407233	0.630737	0.0666559
692660502	Croix-Luizet-Est	69266	Villeurbanne	H	Métropole de Lyon	2797.7	1552.14	2755.7	0.0376342	0.0294637	0.0331426	0.045746	0.335934	0.255577	0.133961	0.0578981	0.0497333	0.0209102	31.3411	18.445	25.9904	0.870282	0.305847	1.77542	0.109522	0.18379	0.234452	0.0150123	0.217582	0.108099	0.143156	0.642934	0.21247	0.856833	0.308561	0.173238	0.20699	0.116648	0.476475	2.51025	0.199628	0.509136	0.398852	0.0473089	0.0409042	0.0114709	0.506904	0.418952	0.127208
940170501	Centre 1	94017	Champigny-sur-Marne	H	Métropole du Grand Paris	3219.34	1311.63	3139.34	0.044695	0.0434307	0.069043	0.0835981	0.101159	0.238671	0.178951	0.121383	0.066087	0.0529827	36.4653	22.5627	34.2724	0.291572	0.133422	2.39346	0.144776	0.175862	0.5181	0.0248498	0.333924	0.218658	0.23648	0.346784	0.398819	0.915485	0.11228	0.234789	0.171532	0.200894	0.32718	3.2011	0.52178	0.266335	0.230848	0.127275	0.0447388	0.00254797	0.51276	0.273272	0.147931
930050401	Parc 1	93005	Aulnay-sous-Bois	H	Métropole du Grand Paris	3350.32	1561.58	3240.32	0.060351	0.0317747	0.0598978	0.0638487	0.0764999	0.278872	0.152367	0.0892151	0.104529	0.0826447	38.9047	24.0716	35.4234	0.433876	0.199208	2.07502	0.151564	0.190394	0.438236	0.0328325	0.33471	0.242127	0.265057	0.489601	0.353839	0.881744	0.0724654	0.256629	0.161861	0.190937	0.346128	2.82601	0.581996	0.182758	0.342362	0.114453	0.0559169	0.00197552	0.501044	0.350953	0.134453
920090112	Faidherbe-Pasteur	92009	Bois-Colombes	H	Métropole du Grand Paris	3954.07	1660.05	3954.07	0.0295785	0.0336004	0.0630475	0.111072	0.0844237	0.183469	0.226701	0.1434	0.0861577	0.0385501	38.4383	22.1687	38.6039	-0.0224139	0.138617	2.38189	0.138941	0.205012	0.505286	0	0.356833	0.10204	0.137401	0.325793	0.521141	0.901952	0.146041	0.158802	0.147733	0.131493	0.506797	3.30783	0.379952	0.460657	0.145112	0.136159	0.0345849	0	0.705948	0.287676	0.134498
915890111	Quartier 11	91589	Savigny-sur-Orge	H	Métropole du Grand Paris	2319.54	1061.56	2319.54	0.032138	0.0308684	0.0599264	0.0921842	0.0669881	0.193698	0.226457	0.114857	0.124602	0.0582803	40.7877	23.1551	41.4959	-0.0917572	0.183991	2.18502	0.0902985	0.225878	0.492758	0	0.398848	0.112393	0.137929	0.28657	0.444927	0.925239	0.106669	0.186597	0.209864	0.174672	0.387555	3.46988	0.489149	0.309338	0.229565	0.254306	0.0309567	0.0331002	0.683764	0.185686	0.326036
920720108	Mediatheque 11 Novembre	92072	Sèvres	H	Métropole du Grand Paris	1837.11	883.293	1837.11	0.0493942	0.0373655	0.0625358	0.0674593	0.0663588	0.207404	0.214392	0.116714	0.132667	0.0457104	40.018	23.3179	40.6192	-0.0773503	0.218686	2.07984	0.11083	0.171091	0.489951	0	0.383082	0.130267	0.226344	0.311163	0.471456	0.918422	0.0785057	0.179205	0.143719	0.163342	0.484673	2.91596	0.286273	0.226565	0.217467	0.0859443	0.0466267	0	0.697231	0.326903	0.150422
353510000	Le Verger	35351	Le Verger	Z	Métropole Rennes Métropole	1445	529	1436	0.0435986	0.0422145	0.0809689	0.10519	0.0692042	0.167474	0.250519	0.124567	0.0968858	0.0193772	36.9059	22.2492	38.2769	-0.184858	0.0666667	2.71456	0.105263	0.182456	0.610526	0.00622837	0.457439	0.0297578	0.033218	0.222145	0.605153	0.913408	0.0932203	0.193193	0.302302	0.172172	0.287287	4.85066	0.179584	0.466919	0.0245747	0.448015	0.0396975	0.192817	0.854442	0.0604915	0.589792
691000101	Centre	69100	Irigny	H	Métropole de Lyon	3838	1617.63	3725	0.0316617	0.0367496	0.0532096	0.0969181	0.0741465	0.17977	0.204352	0.122686	0.140744	0.0597619	41.2392	23.6909	41.887	-0.0820333	0.132637	2.30276	0.117975	0.245108	0.487628	0.0294424	0.405585	0.031696	0.0651593	0.333915	0.48047	0.914631	0.100926	0.196916	0.225431	0.1876	0.343656	4.07964	0.329709	0.348549	0.0499838	0.331556	0.0220763	0.0459266	0.74734	0.0996073	0.426012
132130802	Val Plan	13213	Marseille 13e Arrondissement	H	Métropole d'Aix-Marseille-Provence	1740.37	704.237	1740.37	0.0357155	0.0548907	0.0886435	0.126252	0.0749897	0.145893	0.201383	0.110029	0.089885	0.0723194	37.4251	24.6116	36.4682	0.116642	0.146901	2.47129	0.289415	0.0788516	0.449719	0	0.252162	0.0772488	0.185545	0.179492	0.562119	0.946451	0.113503	0.448501	0.275239	0.108296	0.113136	3.49554	0.927731	0.00547559	0.0104245	0.0152705	0.0146408	4.44089e-16	0.12932	0.448757	0.0790717
920710107	Blagis	92071	Sceaux	H	Métropole du Grand Paris	2606.12	1092.78	2606.12	0.0477273	0.0454961	0.0835576	0.110626	0.0906522	0.177888	0.221021	0.105638	0.0832754	0.0341181	35.5271	22.6695	34.5969	0.123099	0.157011	2.38486	0.20314	0.106783	0.482976	0	0.292526	0.114342	0.179223	0.344291	0.365883	0.944727	0.152409	0.136315	0.167907	0.205612	0.443232	3.33483	0.763171	0.146277	0.18352	0.0743184	0.0684704	0.00255791	0.387739	0.324266	0.103168
592990303	Hauts Champs	59299	Hem	H	Métropole Européenne de Lille	1196.26	454.133	1196.26	0.0360534	0.0224938	0.0645281	0.0963109	0.11756	0.148337	0.199364	0.134578	0.123972	0.0568034	40.1959	23.6127	41.0335	-0.106416	0.118123	2.63416	0.163927	0.163167	0.524918	0	0.353203	0.134039	0.165053	0.149743	0.608878	0.888544	0.117689	0.449864	0.270361	0.100187	0.120056	4.76433	0.802368	0.0228389	0.0941956	0.270212	0.0320091	0.0977305	0.404035	0.269662	0.242871
764510302	Saint-Andre-Les Bulins	76451	Mont-Saint-Aignan	H	Métropole Rouen Normandie	1813.87	787.821	1813.87	0.0356007	0.0372554	0.064548	0.0951025	0.0643088	0.138891	0.175483	0.156422	0.166994	0.0653951	42.8009	24.7846	45.1293	-0.281842	0.140035	2.30239	0.0641553	0.279137	0.504373	0	0.513425	0.00821321	0.0341475	0.316186	0.462345	0.918419	0.127593	0.0572053	0.0756575	0.115182	0.71363	4.99098	0.583761	0.135277	0.0532184	0.674106	0.0243055	0.017184	0.791126	0.0456834	0.426485
751176808	Epinettes 8	75117	Paris 17e Arrondissement	H	Métropole du Grand Paris	2807.64	1660.64	2807.64	0.0462034	0.0278522	0.0303902	0.0403816	0.123956	0.336164	0.185848	0.121907	0.0648589	0.0224397	36.8358	19.5818	34.6293	0.338036	0.343861	1.6907	0.0873278	0.215972	0.306868	0	0.265466	0.179432	0.208876	0.435278	0.342246	0.866217	0.0766011	0.119788	0.0768437	0.126312	0.647608	2.10867	0.72009	0.0737055	0.641416	0.023733	0.0917263	0	0.163846	0.770489	0.0183868
831370102	Pont de Bois	83137	Toulon	H	Métropole Toulon-Provence-Méditerranée	2632.72	1274.49	2565.39	0.0404606	0.0375442	0.0699214	0.0931517	0.0888457	0.170056	0.181947	0.100254	0.113531	0.104287	40.6563	25.2776	40.0015	0.0777083	0.240644	2.01288	0.194144	0.157601	0.38841	0.0255756	0.284163	0.0546101	0.0772275	0.432712	0.383256	0.90824	0.103774	0.33011	0.293739	0.191442	0.123692	3.12819	0.833785	0.0134211	0.121099	0.0384484	0.0188563	0.0304175	0.310174	0.342304	0.124649
543950402	Santifontaine	54395	Nancy	H	Métropole du Grand Nancy	1907.25	1101.98	1894.95	0.0418316	0.0254204	0.0397652	0.0503473	0.158138	0.207867	0.159798	0.122818	0.134268	0.0597464	40.5537	23.2669	37.4261	0.403274	0.323116	1.71958	0.093769	0.231446	0.308283	0.00645312	0.302263	0.0365453	0.0597605	0.437054	0.347266	0.903905	0.178118	0.109439	0.132027	0.174479	0.527519	3.40983	0.590328	0.133437	0.19432	0.195662	0.0100303	0.00492397	0.488735	0.256207	0.187042
940170601	République	94017	Champigny-sur-Marne	H	Métropole du Grand Paris	3556.9	1315.45	3267.9	0.0442494	0.042172	0.0637335	0.0751702	0.0900939	0.222317	0.231599	0.105136	0.0893876	0.036142	37.3396	22.042	36.6237	0.0974482	0.124415	2.48424	0.15423	0.167871	0.526609	0.0812506	0.34285	0.24984	0.298298	0.311622	0.40747	0.868399	0.128166	0.313141	0.154058	0.190493	0.285831	3.45371	0.622784	0.191438	0.10258	0.126466	0.0609625	0.00969096	0.49514	0.235208	0.178129
940460102	Centre Vert de Maison 2	94046	Maisons-Alfort	H	Métropole du Grand Paris	1689.25	969.736	1688.25	0.0426327	0.0315242	0.0397513	0.0331075	0.0741756	0.303616	0.136674	0.0761355	0.121643	0.14074	43.5467	24.8362	37.8561	0.687379	0.32431	1.74094	0.0641848	0.235772	0.334206	0.000591975	0.32081	0.0869526	0.121052	0.416003	0.371885	0.880987	0.0864497	0.1866	0.132564	0.132897	0.497011	2.44013	0.535449	0.12597	0.352109	0.0209733	0.0343088	0	0.410974	0.450754	0.0702375
930481002	Branly Boissière 2	93048	Montreuil	H	Métropole du Grand Paris	1879.31	665.876	1675.31	0.0425894	0.0276734	0.0657145	0.0959126	0.0936887	0.217414	0.236721	0.132561	0.0615783	0.026147	36.5505	20.9976	36.2316	0.0455707	0.133697	2.51594	0.136651	0.117811	0.580489	0.108551	0.352953	0.268089	0.342832	0.289671	0.553399	0.924479	0.100761	0.336955	0.206089	0.150078	0.277116	3.2333	0.394527	0.286683	0.175104	0.199703	0.0613565	0.0374646	0.451769	0.333532	0.123831
920070105	Quartier 5	92007	Bagneux	H	Métropole du Grand Paris	2479.06	925.397	2479.06	0.0420998	0.0490899	0.0731321	0.104964	0.114761	0.183721	0.187172	0.105399	0.0937639	0.0458963	36.1879	23.2447	33.8359	0.303552	0.10436	2.67892	0.240502	0.122379	0.506857	0	0.305586	0.213371	0.271305	0.261474	0.452992	0.908281	0.12207	0.279622	0.235242	0.183819	0.236016	3.4344	0.82375	0.0268047	0.0736911	0.0346926	0.0657264	0.00931697	0.557645	0.43252	0.104411
693850501	Les Battieres	69385	Lyon 5e Arrondissement	H	Métropole de Lyon	2952.75	1328.52	2900.75	0.0496352	0.0462478	0.0721935	0.0747155	0.0731943	0.237736	0.218824	0.0929614	0.105144	0.0293488	36.8104	22.3177	35.8363	0.13093	0.181241	2.18344	0.120062	0.180895	0.479248	0.0176109	0.379277	0.0701338	0.103928	0.382771	0.374293	0.845537	0.100618	0.110138	0.191607	0.205858	0.452117	3.49279	0.104192	0.317125	0.066099	0.157131	0.0266703	0	0.847727	0.116373	0.286846
371220101	Centre Est	37122	Joué-lès-Tours	H	Tours Métropole Val de Loire	2700.49	1300.58	2452.49	0.0423376	0.0377714	0.0609838	0.0679657	0.0693918	0.175888	0.154858	0.10104	0.135038	0.154725	44.4962	26.4875	44.128	0.0417028	0.274984	1.88569	0.202926	0.191412	0.311211	0.0918363	0.258629	0.14398	0.17319	0.435514	0.307128	0.883594	0.074426	0.325682	0.245277	0.185016	0.194558	3.17389	0.356535	0.353025	0.112157	0.0574045	0.0271319	0.00246683	0.453852	0.278011	0.138487
693860503	Vauban	69386	Lyon 6e Arrondissement	H	Métropole de Lyon	3240.1	1835.06	3216.43	0.025083	0.0251119	0.0360202	0.0694798	0.137373	0.201597	0.17665	0.0920897	0.135219	0.101376	42.6036	23.9898	40.4228	0.272706	0.322046	1.75276	0.104154	0.241238	0.28074	0.00730426	0.325188	0.0961656	0.156048	0.393503	0.382455	0.919581	0.197073	0.134735	0.141297	0.127441	0.556099	2.95153	0.38267	0.172177	0.224674	0.135306	0.0352516	0.00457226	0.426312	0.438919	0.0870853
422181302	Lassaigne	42218	Saint-Étienne	H	Saint-Etienne Métropole	1769.61	990.079	1769.61	0.0384347	0.0268614	0.0381827	0.0590584	0.0717946	0.166437	0.177484	0.175446	0.140746	0.105554	45.7346	24.2109	47.8273	-0.259314	0.271838	1.78734	0.144318	0.266612	0.28508	0	0.414176	0.0628791	0.103736	0.384318	0.47863	0.955193	0.0967282	0.276232	0.308312	0.149199	0.221102	3.54828	0.773332	0.0446063	0.0423624	0.113725	0.0712648	0.0121548	0.494044	0.251689	0.166477
831370503	Place d'Armes-Arsenal	83137	Toulon	H	Métropole Toulon-Provence-Méditerranée	1538.5	764.246	1261.16	0.0246762	0.0180288	0.025391	0.0543663	0.133957	0.259773	0.210999	0.0972828	0.138789	0.036737	40.9157	21.0619	38.1273	0.397178	0.370627	1.65021	0.142424	0.157998	0.288934	0.180263	0.260374	0.113008	0.129875	0.504838	0.248336	0.897304	0.0958116	0.271383	0.271487	0.202274	0.213264	2.52903	0.652736	0.0326129	0.317076	0.0424691	0.0127288	0	0.22136	0.491102	0.0791034
751186915	Grandes Carrieres 15	75118	Paris 18e Arrondissement	H	Métropole du Grand Paris	1992.78	1057.98	1992.78	0.024571	0.020225	0.0637875	0.0624669	0.0653615	0.21831	0.218071	0.123764	0.147692	0.0557526	42.6955	22.6079	42.9069	-0.028053	0.268439	1.88357	0.0921892	0.226743	0.352942	0	0.372181	0.131456	0.198869	0.302534	0.47924	0.952153	0.0658112	0.14798	0.114592	0.149503	0.553977	2.60444	0.863663	0.0817195	0.356244	0.0136959	0.035849	0.00325833	0.260983	0.621207	0.014001
691490302	Glacière-Revoyet	69149	Oullins	H	Métropole de Lyon	2152.36	865.451	2152.36	0.0314335	0.0399335	0.101964	0.090286	0.0568841	0.16855	0.212698	0.108341	0.116881	0.0730292	39.7425	24.4843	40.7207	-0.119857	0.106485	2.48698	0.076911	0.22465	0.575715	0	0.459319	0.0449297	0.0627863	0.312172	0.454976	0.895527	0.0907646	0.13601	0.148397	0.160616	0.525227	4.4757	0.54053	0.168697	0.0288619	0.460854	0.0358061	0.0537336	0.683497	0.105269	0.406611
930780113	So Bellevue	93078	Villepinte	H	Métropole du Grand Paris	2261.27	722.132	2261.27	0.0263653	0.0403461	0.0896062	0.127252	0.0998477	0.15513	0.193749	0.104106	0.127037	0.0365609	37.2105	23.528	35.5212	0.215398	0.0760823	3.13138	0.120017	0.139279	0.656393	0	0.369507	0.145902	0.243453	0.168544	0.633782	0.923549	0.171417	0.327448	0.2488	0.150504	0.189107	4.18012	0.360024	0.150138	0.0588911	0.284668	0.0588009	0.0246781	0.766232	0.187346	0.35429
132111001	Lanfranchi-Bonfort	13211	Marseille 11e Arrondissement	H	Métropole d'Aix-Marseille-Provence	1641.4	825.008	1641.4	0.0373854	0.0305755	0.0338751	0.0526698	0.0857894	0.170443	0.170644	0.180146	0.180439	0.0580329	44.9421	23.4668	47.3232	-0.304405	0.209462	1.98955	0.193609	0.211964	0.359268	0	0.386434	0.0307542	0.105151	0.227537	0.562782	0.860177	0.105641	0.303963	0.273803	0.195455	0.197261	3.36242	0.792897	0.0750047	0.0851672	0.0791762	0.0371	0.0507754	0.417067	0.272982	0.168911
574630701	Centre Gare	57463	Metz	H	Metz Métropole	2241.63	1254.45	2225.63	0.0280258	0.0189163	0.0448864	0.0648135	0.135119	0.276581	0.182448	0.114686	0.0870693	0.047456	38.6412	21.1891	35.5407	0.438976	0.301124	1.77419	0.0907195	0.260454	0.321777	0.00713769	0.33165	0.0960433	0.134097	0.512108	0.317933	0.895012	0.152774	0.105691	0.13604	0.0894209	0.635165	3.34931	0.824476	0.0415618	0.207254	0.279301	0.0361716	0.00452617	0.336344	0.341664	0.163603
352380504	Le Gast Est	35238	Rennes	H	Métropole Rennes Métropole	3130.58	1746.88	3130.58	0.0528264	0.0490131	0.0542165	0.0598108	0.100602	0.238991	0.166032	0.10022	0.112543	0.0657457	38.574	23.8671	35.7512	0.354816	0.306026	1.7921	0.219124	0.179641	0.247233	0	0.215333	0.14916	0.192793	0.432688	0.355723	0.890711	0.119607	0.249553	0.229043	0.162438	0.289953	3.06342	0.691223	0.152693	0.0829993	0.0337039	0.0436312	0.000570519	0.334983	0.414878	0.125087
940040103	Prevert	94004	Boissy-Saint-Léger	H	Métropole du Grand Paris	2208.1	688.404	1830.1	0.0474857	0.0332552	0.0530631	0.104009	0.135119	0.236537	0.160827	0.084324	0.0974834	0.0478965	36.0142	22.6778	32.5208	0.462139	0.138129	2.65847	0.2069	0.0776367	0.556309	0.171188	0.225927	0.26927	0.337668	0.370004	0.460328	0.888067	0.148248	0.291642	0.165283	0.203998	0.252291	3.06685	0.269853	0.344105	0.185493	0.0361006	0.0495502	1.11022e-16	0.475638	0.359911	0.154039
595991401	Hopital Dron	59599	Tourcoing	H	Métropole Européenne de Lille	2131.97	701.92	1842.64	0.0429641	0.0411565	0.0684275	0.0826727	0.0825985	0.166075	0.160899	0.104181	0.124928	0.126098	42.1203	26.1493	41.4014	0.0824796	0.111733	2.62514	0.163479	0.150768	0.52729	0.135711	0.327479	0.133966	0.173752	0.323737	0.483678	0.876652	0.115932	0.369512	0.301805	0.165064	0.110697	4.12276	0.615976	0.039036	0.0629482	0.199545	0.0630889	0.0390128	0.354519	0.345194	0.197312
751197605	Combat 5	75119	Paris 19e Arrondissement	H	Métropole du Grand Paris	2436.76	1230.4	2412.76	0.0422039	0.0243448	0.035837	0.0500768	0.0717372	0.250054	0.202531	0.14847	0.122799	0.0519461	42.1156	22.1285	41.7797	0.0455337	0.239474	1.96096	0.0973908	0.27406	0.335341	0.00984911	0.327863	0.250573	0.33928	0.378897	0.465808	0.772437	0.083085	0.3054	0.0747964	0.0983207	0.473764	2.51257	0.555274	0.0279003	0.372708	0.0277581	0.0835216	0.00310193	0.245055	0.72559	0.0157274
751124616	Picpus 16	75112	Paris 12e Arrondissement	H	Métropole du Grand Paris	5360.76	2496.49	5290.1	0.0344494	0.0397201	0.0671114	0.0831237	0.0788041	0.204358	0.196858	0.101895	0.124735	0.0689451	40.0723	23.8948	38.4816	0.199708	0.199919	2.11901	0.122978	0.217183	0.437531	0.0131822	0.376863	0.0832185	0.141167	0.276313	0.454919	0.921125	0.134058	0.0796489	0.0854586	0.100188	0.690959	2.76319	0.412724	0.0776487	0.226811	0.0733108	0.0256437	3.77476e-15	0.503734	0.523809	0.0499379
422181301	Beaulieu	42218	Saint-Étienne	H	Saint-Etienne Métropole	1367.43	778.632	1367.43	0.0378322	0.0328808	0.0528742	0.0527094	0.0823801	0.205361	0.195756	0.117979	0.152116	0.0701117	42.5886	23.727	42.5719	0.00211162	0.335253	1.7562	0.109605	0.17607	0.359718	0	0.344939	0.266046	0.329974	0.361296	0.397686	0.876462	0.090357	0.450266	0.181104	0.149429	0.165197	2.89814	0.7448	0.0387355	0.0672149	0.0295379	0.076404	0	0.240911	0.377526	0.101248
372610801	Febvotte-Marat 1	37261	Tours	H	Tours Métropole Val de Loire	2215.14	1236.04	2194.47	0.0261404	0.0227948	0.0569651	0.0526307	0.11702	0.227464	0.18909	0.121399	0.105818	0.0806782	41.4314	22.9668	38.8144	0.341842	0.288479	1.77541	0.0759814	0.306746	0.287455	0.00932973	0.347974	0.048192	0.0632904	0.426922	0.386055	0.897132	0.144352	0.109641	0.197664	0.174812	0.470136	3.4166	0.726472	0.0633068	0.145901	0.161968	0.0249768	0.00787723	0.440746	0.215903	0.182626
130260103	Plaine Centre	13026	Châteauneuf-les-Martigues	H	Métropole d'Aix-Marseille-Provence	1635.23	762.127	1635.23	0.021206	0.0405093	0.0647118	0.0746945	0.0787299	0.229293	0.160314	0.113228	0.116211	0.101103	41.7174	24.376	38.4417	0.403145	0.17329	2.14561	0.117325	0.270918	0.418441	0	0.39202	0.0262623	0.0512995	0.381623	0.409052	0.977075	0.0527351	0.26816	0.242876	0.203867	0.230077	3.6141	0.334543	0.156289	0.134346	0.19869	0.00465905	0.0361167	0.557387	0.062742	0.399039
930070113	Iris11	93007	Le Blanc-Mesnil	H	Métropole du Grand Paris	3825.79	1373.47	3825.79	0.0414928	0.0436593	0.0678578	0.0835733	0.119141	0.219559	0.2093	0.0936268	0.0823856	0.0394042	36.0474	22.1022	34.1996	0.2508	0.0924794	2.78549	0.109748	0.143695	0.622718	0	0.403054	0.272057	0.328028	0.341855	0.448762	0.889037	0.118701	0.346569	0.182658	0.185817	0.22706	3.67618	0.456953	0.288089	0.185715	0.230284	0.0245902	0.0118067	0.61046	0.196318	0.333379
132130602	La Marie	13213	Marseille 13e Arrondissement	H	Métropole d'Aix-Marseille-Provence	3038.55	1097.96	2957.88	0.0298877	0.0385942	0.0613024	0.11138	0.120454	0.115237	0.212326	0.11719	0.143817	0.0498117	39.8675	24.0123	41.526	-0.207209	0.0932457	2.69397	0.206642	0.162164	0.519884	0.0265478	0.361471	0.09997	0.163144	0.275571	0.51318	0.921819	0.150671	0.309227	0.232566	0.154403	0.241782	3.92616	0.217427	0.220952	0.0427329	0.237654	0.0288252	0.0279055	0.393652	0.271189	0.276095
381850607	Baladins	38185	Grenoble	H	Métropole Grenoble-Alpes-Métropole	1639.6	702.99	1639.6	0.0435743	0.0285068	0.0679379	0.11664	0.106741	0.171567	0.194656	0.113538	0.128462	0.0283762	37.5605	23.0372	36.1466	0.184112	0.178507	2.33232	0.140029	0.134759	0.506658	0	0.345668	0.165724	0.260491	0.26676	0.549556	0.949866	0.162974	0.245823	0.221887	0.161373	0.304968	3.53371	0.238545	0.0360114	0.102996	0.117543	0.0758963	0	0.541676	0.298124	0.179501
751135016	Gare 16	75113	Paris 13e Arrondissement	H	Métropole du Grand Paris	1711.43	760.579	1700.43	0.020679	0.0310185	0.0603933	0.119237	0.227881	0.19756	0.216474	0.0931131	0.0311263	0.00251909	31.568	17.8982	27.8907	0.616375	0.21364	2.2357	0.166264	0.0898055	0.503012	0.00642738	0.292888	0.19381	0.264559	0.487413	0.368889	0.897761	0.226674	0.175051	0.122971	0.0974183	0.571983	2.52994	0.0131413	0.767354	0.366494	0.0656931	0.0260997	0.00141709	0.415367	0.606059	0.0450131
315554803	Salade Ponsan	31555	Toulouse	H	Toulouse Métropole	1926.19	1321.68	1926.19	0.0112523	0.00818217	0.0232422	0.0375888	0.35898	0.204052	0.125802	0.082192	0.106123	0.042586	36.7817	20.7902	29.1684	1.09859	0.483602	1.45738	0.0713447	0.18624	0.152107	0	0.216211	0.0684147	0.102344	0.543999	0.312916	0.950883	0.397403	0.0554326	0.137108	0.158036	0.611772	2.50861	0.297859	0.306231	0.545989	0.13892	0.0235422	0.00595396	0.858274	0.273908	0.139982
130470105	La Predina	13047	Istres	H	Métropole d'Aix-Marseille-Provence	1711.85	708.034	1635.85	0.0318354	0.0249909	0.0513879	0.0607266	0.0510589	0.123417	0.156985	0.152229	0.250549	0.0968208	48.8778	24.8801	53.9641	-0.613305	0.090562	2.31042	0.0995459	0.353769	0.42995	0.044396	0.526948	0.0170285	0.081234	0.203328	0.632489	0.927232	0.0784107	0.279581	0.279434	0.19776	0.214458	4.40235	0.122444	0.00889529	0.0126111	0.22115	0.00401583	0.0445872	0.736339	0.0563512	0.548559
420950202	Tardive	42095	Firminy	H	Saint-Etienne Métropole	2025.44	954.704	1924.26	0.0189306	0.0344827	0.0774114	0.0543791	0.0789071	0.143738	0.179286	0.094618	0.174693	0.143555	46.2715	25.9	47.1959	-0.107075	0.220092	2.01556	0.119417	0.253762	0.393383	0.0499532	0.381361	0.0894852	0.118973	0.338806	0.459896	0.916073	0.0888865	0.317642	0.320418	0.159681	0.151051	3.65908	0.589681	0.121819	0.0702304	0.159173	0.041935	0.00974861	0.535038	0.237064	0.250202
341722304	Sainte-Odile	34172	Montpellier	H	Montpellier Méditerranée Métropole	3115.34	1822.59	3051.67	0.0277721	0.0245652	0.0401638	0.0393852	0.202333	0.223511	0.170904	0.0769476	0.114909	0.079509	39.8439	22.9797	35.384	0.582244	0.340345	1.67436	0.113515	0.218082	0.253644	0.0204365	0.26361	0.0751891	0.10341	0.521858	0.293426	0.906739	0.235428	0.0667521	0.0853922	0.155715	0.637694	2.85964	0.0904612	0.27371	0.337417	0.10221	0.0229425	0.0022199	0.775772	0.23758	0.17403
751155914	Grenelle 14	75115	Paris 15e Arrondissement	H	Métropole du Grand Paris	1743.15	963.954	1730.15	0.0207659	0.0261734	0.0499211	0.0507104	0.0904113	0.21956	0.165587	0.124726	0.14629	0.105855	44.629	23.9314	43.5897	0.130288	0.282879	1.79485	0.0817263	0.311198	0.305583	0.00745778	0.410129	0.141782	0.207583	0.356571	0.453252	0.899015	0.128967	0.133998	0.0427109	0.092395	0.693063	2.80537	0.790117	0.00949703	0.336033	0.174468	0.0695476	0.00352304	0.35575	0.527883	0.102861
930481001	Branly Boissière 1	93048	Montreuil	H	Métropole du Grand Paris	4711.83	1684.13	4693.83	0.0449092	0.0423527	0.0997387	0.115367	0.0977624	0.209731	0.192915	0.0963746	0.080628	0.0202213	33.6665	21.8428	31.6665	0.274691	0.106354	2.7871	0.158389	0.115908	0.572769	0.00382018	0.351857	0.238662	0.304855	0.304996	0.460996	0.882756	0.108219	0.369206	0.182827	0.173211	0.218582	3.14627	0.401092	0.201655	0.16006	0.120133	0.0974905	0.0213254	0.478738	0.396451	0.110572
930320105	Iris No 0105	93032	Gagny	H	Métropole du Grand Paris	2142.25	798.985	2133.25	0.0601135	0.0648641	0.0704919	0.0857776	0.0708111	0.224888	0.218674	0.0880408	0.0794137	0.0369251	35.0481	22.6563	34.2099	0.11099	0.0925473	2.66996	0.0980054	0.142565	0.643229	0.00420119	0.387713	0.152033	0.193982	0.339503	0.37262	0.894103	0.0993001	0.209865	0.192472	0.163784	0.35482	3.8296	0.555359	0.236069	0.189076	0.308846	0.01587	0.0189276	0.676564	0.226656	0.282495
930320103	Iris No 0103	93032	Gagny	H	Métropole du Grand Paris	1811.6	739.617	1811.6	0.0612091	0.0517884	0.0594429	0.0969148	0.0906931	0.220669	0.179542	0.109068	0.104296	0.0263761	35.6801	22.7928	33.879	0.237056	0.13508	2.44938	0.160014	0.146843	0.541341	0	0.36628	0.139899	0.17896	0.336155	0.432796	0.896105	0.114035	0.175708	0.160596	0.238325	0.359986	3.4435	0.758898	0.0397514	0.109866	0.0915419	0.0791731	0.0038515	0.738867	0.212575	0.207335
920510302	Plaine des Sablons 2	92051	Neuilly-sur-Seine	H	Métropole du Grand Paris	2366.02	1312.86	2366.02	0.0387314	0.025388	0.0398824	0.0729855	0.187583	0.216667	0.191148	0.0999735	0.0791022	0.0485389	36.9859	21.6921	33.7508	0.447412	0.312663	1.80219	0.152941	0.165751	0.339464	0	0.291111	0.0769756	0.126177	0.444219	0.385705	0.910652	0.233715	0.0800109	0.0568522	0.104622	0.732019	2.71051	0.738599	0.193327	0.396901	0.170345	0.0518694	0.002413	0.210243	0.572948	0.0954531
930770102	Coquetiers Gallieni	93077	Villemomble	H	Métropole du Grand Paris	2331.97	1079.78	2298.63	0.0578593	0.0429903	0.0583484	0.0680018	0.075032	0.2653	0.198265	0.0982363	0.0829404	0.0530266	37.2238	22.6622	35.4363	0.236627	0.20498	2.12879	0.131094	0.210616	0.438856	0.014294	0.357589	0.154512	0.191289	0.305801	0.445521	0.85261	0.0854522	0.221447	0.182279	0.206821	0.340266	3.0689	0.583152	0.0955499	0.253282	0.12909	0.0557792	0.00776093	0.676645	0.274929	0.176588
831370906	Beaulieu	83137	Toulon	H	Métropole Toulon-Provence-Méditerranée	2217.03	974.602	2203.7	0.0443606	0.0311804	0.0738236	0.101788	0.0705314	0.18367	0.1689	0.113623	0.138604	0.0735182	40.2869	24.8118	38.5918	0.204953	0.166202	2.26113	0.0986775	0.203285	0.512983	0.00601406	0.396044	0.115301	0.137788	0.37933	0.440678	0.874462	0.117695	0.277779	0.247089	0.16338	0.232461	3.38329	0.742202	0.0215117	0.122844	0.111614	0.0429955	0.0474149	0.389034	0.180385	0.243988
751052004	Sorbonne 4	75105	Paris 5e Arrondissement	H	Métropole du Grand Paris	3097.09	1847.46	3072.09	0.0182295	0.0201925	0.0389309	0.063109	0.125185	0.191968	0.18487	0.13718	0.156984	0.0633505	43.4462	22.7689	43.2097	0.031158	0.365547	1.66288	0.0964938	0.212631	0.283288	0.00807208	0.316249	0.149876	0.187338	0.359263	0.488596	0.952828	0.174186	0.100538	0.0664617	0.132612	0.654328	2.46363	0.963761	0.00881027	0.454641	0.123576	0.0766957	0.00836532	0.128115	0.727128	0.0272289
631130601	Chanturgue	63113	Clermont-Ferrand	H	Clermont Auvergne Métropole	3082.17	1507.31	2907.17	0.043741	0.0433768	0.0509529	0.0519607	0.155645	0.214353	0.149192	0.129384	0.127259	0.034135	38.1693	22.9146	35.0793	0.40455	0.247408	1.92871	0.118803	0.198153	0.409738	0.0567783	0.304284	0.119264	0.177959	0.398096	0.403723	0.859176	0.161798	0.225047	0.278871	0.157951	0.270216	3.45949	0.512868	0.194937	0.191698	0.125973	0.0350842	0.0142262	0.80732	0.177295	0.270006
372611105	Sanitas-Rotonde 5	37261	Tours	H	Tours Métropole Val de Loire	1893.61	778.045	1893.61	0.0476344	0.0678053	0.0906422	0.112781	0.116814	0.196683	0.186644	0.0944142	0.0581678	0.0284141	32.292	21.924	29.5785	0.371303	0.16999	2.43381	0.267333	0.0943204	0.415898	0	0.248554	0.292908	0.303677	0.384421	0.450328	0.889207	0.116289	0.384667	0.224579	0.129181	0.223977	3.1658	0.802491	0.0642345	0.27558	0.0471973	0.0413841	0.0139237	0.182956	0.465266	0.126697
930630110	3 Communes	93063	Romainville	H	Métropole du Grand Paris	3691.85	1394.38	3691.85	0.0457381	0.069387	0.097939	0.104598	0.0721835	0.19595	0.224444	0.111526	0.0634502	0.0147842	33.3302	21.6723	32.8701	0.063681	0.0977455	2.64766	0.254174	0.105659	0.524696	0	0.301762	0.240956	0.296132	0.268773	0.504834	0.911726	0.103833	0.347901	0.234477	0.208281	0.171403	3.02679	0.201328	0.219508	0.104921	0.113524	0.0721938	0.000600713	0.569539	0.379063	0.0929987
831370506	Cathédrale	83137	Toulon	H	Métropole Toulon-Provence-Méditerranée	2308.55	1552.33	2304.55	0.0236062	0.0176265	0.0504244	0.0359497	0.117954	0.257708	0.20065	0.122319	0.13457	0.0391916	41.3554	21.3742	38.8224	0.35552	0.44278	1.48457	0.157409	0.213237	0.146003	0.0017327	0.229675	0.245997	0.248424	0.581808	0.26424	0.894136	0.0605396	0.327337	0.22463	0.241316	0.162665	2.13215	0.876084	0.0447854	0.566852	0.0152833	0.0489051	0.0183538	0.0441665	0.658892	0.0243042
693830203	Saxe-Vileroy	69383	Lyon 3e Arrondissement	H	Métropole de Lyon	2842.32	1641.86	2842.32	0.0448369	0.0288036	0.0299914	0.0357947	0.176677	0.373949	0.131775	0.071309	0.0840736	0.0227898	34.9475	19.5818	31.8848	0.469216	0.309243	1.73116	0.0864958	0.258875	0.275741	0	0.248656	0.0882692	0.118572	0.568612	0.267533	0.811067	0.156802	0.106824	0.0849254	0.110838	0.673803	2.64487	0.646475	0.183905	0.234411	0.0785481	0.0214372	0.0199553	0.288045	0.510333	0.0847581
910270102	Quartier 2	91027	Athis-Mons	H	Métropole du Grand Paris	2745.88	978.551	2745.88	0.0475575	0.0675301	0.104217	0.10234	0.0974128	0.222372	0.17563	0.0973525	0.0701639	0.0154243	32.1171	21.6413	30.0959	0.280185	0.102428	2.80607	0.172024	0.109221	0.58997	0	0.327178	0.29593	0.311647	0.369673	0.404913	0.907767	0.102565	0.365521	0.17398	0.205281	0.213294	3.28394	0.46828	0.255753	0.103199	0.0105964	0.007494	1.11022e-16	0.315103	0.30906	0.142964
920120101	Jean-Baptiste Clément 1	92012	Boulogne-Billancourt	H	Métropole du Grand Paris	2628.75	1137.81	2579.42	0.0427382	0.0556125	0.0770253	0.0825346	0.0726853	0.196954	0.225436	0.110997	0.0975794	0.0384369	37.2624	22.9281	37.0417	0.0288827	0.165589	2.26701	0.102888	0.207069	0.509361	0.0187668	0.389604	0.0854802	0.106953	0.374222	0.421294	0.919726	0.129791	0.0795133	0.0670072	0.151111	0.674846	3.15897	0.710021	0.0601579	0.237807	0.177076	0.0519041	9.99201e-16	0.381815	0.318573	0.224503
930780116	Su Gare	93078	Villepinte	H	Métropole du Grand Paris	2855.41	1286.26	2855.41	0.0512552	0.0246725	0.0514	0.0589458	0.0955734	0.245873	0.220948	0.131845	0.0935741	0.0259125	38.3658	21.2971	37.4216	0.133007	0.169418	2.21994	0.0991703	0.222808	0.478325	0	0.380864	0.190947	0.25373	0.350708	0.474042	0.870661	0.0688991	0.239686	0.227881	0.227697	0.259056	3.00883	0.230963	0.443322	0.238747	0.153632	0.0353947	0.0210912	0.717995	0.255294	0.254401
315550702	Bazacle	31555	Toulouse	H	Toulouse Métropole	3900.76	2414.56	3900.76	0.0337627	0.0184969	0.0277822	0.0328959	0.224341	0.346555	0.134476	0.0616124	0.0949487	0.0251291	35.4872	19.5307	31.5736	0.60116	0.353888	1.61552	0.0565847	0.279261	0.23774	0	0.2646	0.124994	0.1596	0.590743	0.254205	0.863592	0.237202	0.0434064	0.0648881	0.113219	0.756797	2.51776	0.191888	0.64813	0.300563	0.0856112	0.0292232	0.00157624	0.736986	0.276112	0.119424
441090901	Plessis Tison	44109	Nantes	H	Nantes Métropole	2229.7	1086.23	2186.7	0.0163166	0.0235566	0.0597047	0.101861	0.0810093	0.17324	0.211491	0.117514	0.140971	0.0743353	42.4739	23.5207	42.9333	-0.058597	0.22216	2.01311	0.080684	0.246184	0.431485	0.0192851	0.386498	0.026735	0.0470922	0.341142	0.469966	0.943886	0.165605	0.122833	0.197458	0.145073	0.508229	3.89832	0.605274	0.29047	0.0896858	0.255658	0.0303709	0.0141311	0.715951	0.187597	0.243079
692930000	Sathonay-Village	69293	Sathonay-Village	Z	Métropole de Lyon	2360	856.727	2268.33	0.0265933	0.0384126	0.0736613	0.117147	0.070536	0.142253	0.227098	0.1317	0.12522	0.0473779	39.8772	23.546	41.9355	-0.262243	0.0709534	2.64767	0.0820399	0.237251	0.605322	0.0388418	0.481012	0.012284	0.0329677	0.265261	0.51603	0.934167	0.117595	0.112337	0.180896	0.151856	0.510186	4.96512	0.198837	0.44186	0.0151163	0.616279	0.0186047	0.0825581	0.903488	0.0302326	0.659302
674822801	Polygone Est	67482	Strasbourg	H	Eurométropole de Strasbourg	2264.62	787.826	2264.62	0.051885	0.0394998	0.090131	0.124928	0.129623	0.195979	0.197269	0.0831149	0.0423345	0.0452357	32.6703	21.8814	29.5671	0.42546	0.0806627	2.87451	0.244449	0.144668	0.522662	0	0.309581	0.218624	0.238289	0.404223	0.293542	0.867013	0.106251	0.478856	0.197297	0.130746	0.165214	3.73606	0.414996	0.496881	0.0365962	0.185349	0.0340662	0	0.551211	0.333751	0.201078
920230502	Petit Clamart 2	92023	Clamart	H	Métropole du Grand Paris	2375.92	965.625	2360.92	0.0476086	0.0511173	0.0714428	0.0951266	0.0853711	0.221402	0.205055	0.107961	0.085136	0.02978	35.6809	22.238	34.4429	0.16702	0.132809	2.44497	0.167784	0.166192	0.507506	0.00631338	0.360537	0.167893	0.269	0.298879	0.473158	0.89647	0.102846	0.283126	0.222228	0.167274	0.273466	2.92066	0.619493	0.157221	0.115822	0.01286	0.0677493	0.00286793	0.352593	0.306695	0.181821
132080703	Rabatau	13208	Marseille 8e Arrondissement	H	Métropole d'Aix-Marseille-Provence	3119.53	1579.91	3117.53	0.0345473	0.0328565	0.0601627	0.0639411	0.0780693	0.207049	0.16777	0.104536	0.155221	0.0958471	42.9959	24.7479	41.9505	0.12672	0.233204	1.97323	0.168998	0.215186	0.36	0.000641123	0.365374	0.0876937	0.1594	0.396866	0.399168	0.900031	0.12085	0.190936	0.150811	0.171506	0.422961	3.11338	0.432601	0.222871	0.11801	0.0602352	0.0300222	0.0157992	0.529425	0.347277	0.126211
930060105	Iris 5	93006	Bagnolet	H	Métropole du Grand Paris	3452.38	1495.57	3423.38	0.0358931	0.0325659	0.0626406	0.0733643	0.116707	0.217189	0.238121	0.106449	0.0826913	0.0343802	37.4108	21.4192	36.5273	0.123731	0.174427	2.28901	0.100659	0.185769	0.49786	0.00839992	0.351177	0.257801	0.316694	0.310607	0.462964	0.917189	0.154304	0.21795	0.118529	0.152862	0.445983	2.72075	0.329014	0.299881	0.299008	0.0903557	0.0285446	0.0161841	0.613744	0.47155	0.076444
132120603	Beaumont	13212	Marseille 12e Arrondissement	H	Métropole d'Aix-Marseille-Provence	2574.88	1134.04	2574.88	0.0343949	0.0370489	0.0615603	0.0691494	0.0616675	0.180815	0.19261	0.131886	0.162332	0.0685362	42.9663	24.1817	44.0242	-0.131245	0.129839	2.27054	0.114847	0.255421	0.483555	0	0.428563	0.0320946	0.0759539	0.329645	0.486672	0.914313	0.111969	0.152139	0.218874	0.160673	0.414943	3.73796	0.705763	0.191389	0.0426798	0.224908	0.0118674	0.0324543	0.553852	0.112401	0.361773
352380802	Coutenceau	35238	Rennes	H	Métropole Rennes Métropole	2083.37	1028	2049.71	0.0244487	0.0212283	0.0533103	0.0857547	0.0931419	0.181403	0.199062	0.125	0.110596	0.106055	43.0032	23.9911	42.8634	0.0174831	0.225634	1.99387	0.0783126	0.238463	0.413061	0.0161597	0.361546	0.0521774	0.0800721	0.345047	0.490856	0.923326	0.119703	0.171196	0.146083	0.149196	0.467864	4.11849	0.769435	0.0555113	0.0345438	0.240584	0.0265768	0.00111317	0.579188	0.202826	0.232067
920350108	Souvenir Francais	92035	La Garenne-Colombes	H	Métropole du Grand Paris	2574	1321.36	2574	0.0348526	0.0318791	0.0586093	0.0711071	0.0824682	0.270842	0.222526	0.0797916	0.0925512	0.0553733	38.4638	21.9816	36.428	0.277847	0.238648	1.948	0.0892237	0.228743	0.420716	0	0.357044	0.115941	0.126289	0.382209	0.42365	0.927597	0.104931	0.0941151	0.109092	0.135356	0.634234	2.75813	0.566827	0.33611	0.349719	0.103868	0.0384563	0.00467404	0.540509	0.345624	0.154356
212311801	York	21231	Dijon	H	Dijon Métropole	2582.47	1262.6	2561.81	0.0326298	0.0543246	0.0535094	0.0754693	0.104926	0.199385	0.168272	0.103761	0.134303	0.0734202	40.1279	24.3785	37.5786	0.313718	0.220896	2.02899	0.137188	0.199997	0.413829	0.00800268	0.345945	0.111839	0.171939	0.417797	0.362602	0.94796	0.10363	0.316479	0.243259	0.1593	0.229971	3.43491	0.651232	0.108122	0.0950545	0.0307068	0.0723004	0.00762113	0.4665	0.314579	0.187756
440350104	Nord-Ouest	44035	La Chapelle-sur-Erdre	H	Nantes Métropole	3774.54	1568.45	3774.54	0.0442829	0.0603874	0.0664357	0.102207	0.0749912	0.218231	0.2185	0.119133	0.0855339	0.0102981	35.1724	21.5096	34.7316	0.0614697	0.119506	2.40654	0.124728	0.202176	0.536502	0	0.407392	0.0199009	0.0329791	0.391815	0.362624	0.921281	0.105087	0.0859165	0.196865	0.17662	0.509714	4.33191	0.117982	0.586276	0.0509449	0.408177	0.0195566	0.0776179	0.916803	0.0509534	0.546948
132090803	Romain Rolland-Claudel	13209	Marseille 9e Arrondissement	H	Métropole d'Aix-Marseille-Provence	2703.81	1258.55	2703.81	0.0363204	0.0394351	0.056815	0.0938464	0.0932005	0.186987	0.171811	0.111322	0.124789	0.0854747	40.6384	24.619	38.5055	0.259908	0.188922	2.14835	0.18986	0.176456	0.425278	0	0.30617	0.0362684	0.0915517	0.347872	0.458099	0.897937	0.128868	0.224446	0.281602	0.157382	0.299037	3.38297	0.801755	0.0961345	0.0555167	0.024801	0.0697253	0.0311821	0.237894	0.251932	0.16024
751124505	Bel-Air 5	75112	Paris 12e Arrondissement	H	Métropole du Grand Paris	2636.7	1185.34	2629.03	0.0358309	0.0315979	0.0626999	0.0831451	0.0724843	0.200144	0.23829	0.114754	0.114558	0.0464968	39.8662	22.6146	40.8283	-0.127623	0.174927	2.21795	0.126961	0.168658	0.496994	0.00290767	0.35306	0.0690199	0.133392	0.293971	0.521597	0.91698	0.120465	0.0994598	0.0748017	0.142706	0.643887	3.05039	0.677426	0.115707	0.153501	0.0417804	0.0304571	0.00240843	0.407132	0.51827	0.056054
330630604	Saint-Seurin-Fondaudège 4	33063	Bordeaux	H	Bordeaux Métropole	2832.67	1368.74	2709.67	0.0355452	0.0296562	0.0597918	0.110894	0.126259	0.188867	0.226095	0.0974584	0.0947447	0.0306891	36.6589	21.8124	35.2186	0.198095	0.255027	1.97967	0.0886719	0.182645	0.4391	0.043422	0.319796	0.0584294	0.0672929	0.43176	0.373535	0.92447	0.213734	0.0565194	0.0930866	0.122318	0.690231	3.57849	0.763699	0.0461372	0.234282	0.30821	0.0248074	0.014507	0.3661	0.305742	0.181283
596460101	L'allumette	59646	Wasquehal	H	Métropole Européenne de Lille	2562.14	1055.66	2513.14	0.0355623	0.0369866	0.0683054	0.0923091	0.0948341	0.212839	0.211401	0.125867	0.0877167	0.0341786	37.3849	22.0265	36.3139	0.145876	0.129374	2.38063	0.117761	0.211458	0.520775	0.0191246	0.374615	0.0467697	0.0609026	0.313456	0.466266	0.902169	0.103215	0.231062	0.198288	0.175579	0.340904	4.25962	0.739718	0.146004	0.0739197	0.194684	0.0210815	0.0459412	0.445257	0.139854	0.348638
693810304	Chardonnet	69381	Lyon 1er Arrondissement	H	Métropole de Lyon	2539.98	1433.8	2539.98	0.0360707	0.0366347	0.0477885	0.0705346	0.156983	0.337443	0.18676	0.0644909	0.0502363	0.0130581	32.9565	18.3389	31.3058	0.27003	0.320022	1.77151	0.13301	0.167193	0.315001	0	0.1833	0.115086	0.145802	0.498833	0.315272	0.879966	0.126227	0.11782	0.094987	0.14239	0.61769	2.39544	0.858773	0.0760277	0.333467	0.0760246	0.051802	0.0226842	0.131544	0.615132	0.0306775
940760101	Pasteur	94076	Villejuif	H	Métropole du Grand Paris	3413.15	1610.99	3413.15	0.0439189	0.0394583	0.0542557	0.0860502	0.131945	0.260826	0.182863	0.0946197	0.0817023	0.024361	35.0746	21.0793	32.7493	0.330937	0.230508	2.11868	0.115837	0.147759	0.461311	0	0.317867	0.166763	0.254221	0.385155	0.318986	0.891605	0.131388	0.201175	0.158713	0.165394	0.433436	2.59765	0.304296	0.508303	0.400494	0.0732771	0.0915323	0.0121939	0.371864	0.536334	0.0914482
130630105	La Rousse 1	13063	Miramas	H	Métropole d'Aix-Marseille-Provence	2098.6	1017.78	2098.6	0.0377984	0.0475989	0.0690159	0.0614189	0.0801875	0.189238	0.16249	0.121436	0.167102	0.0637138	41.53	24.7067	41.2702	0.031545	0.221938	2.06193	0.147569	0.194595	0.417749	0	0.359422	0.141501	0.231461	0.280776	0.461867	0.912066	0.0739758	0.438302	0.268772	0.15836	0.0938567	3.29597	0.436658	0.0283561	0.00369432	0.00834556	0.0160043	0.0119496	0.285751	0.236982	0.196925
132100405	Chanteperdrix-Trois Ponts	13210	Marseille 10e Arrondissement	H	Métropole d'Aix-Marseille-Provence	1952.55	801.773	1952.55	0.0214345	0.0315993	0.0802961	0.0915802	0.0806892	0.139254	0.214809	0.158451	0.139423	0.0424642	41.2885	23.3305	43.5942	-0.296476	0.117652	2.43528	0.193943	0.188375	0.472389	0	0.419872	0.0455243	0.0894928	0.250351	0.59758	0.848822	0.121299	0.306537	0.259517	0.166979	0.202973	3.71851	0.46406	0.0756159	0.0182271	0.0783819	0.0270773	0.0536498	0.402318	0.198558	0.276344
132130804	Metro La Rose	13213	Marseille 13e Arrondissement	H	Métropole d'Aix-Marseille-Provence	3284.55	1451.13	3061.22	0.0367677	0.0210799	0.0550959	0.085591	0.0596194	0.162779	0.189282	0.137002	0.152084	0.100699	44.5267	24.6569	45.8481	-0.160777	0.195521	2.10954	0.213714	0.177854	0.40292	0.0679953	0.337657	0.0453382	0.117362	0.273578	0.583546	0.910894	0.103883	0.365205	0.278437	0.143825	0.158073	3.41645	0.767884	0.0298987	0.0755192	0.0376537	0.0214886	0.0187713	0.349979	0.261767	0.173393
920260405	Etudiants	92026	Courbevoie	H	Métropole du Grand Paris	3132.47	1657.95	3031.47	0.0446275	0.033288	0.0432218	0.0779375	0.208396	0.287833	0.181437	0.0607141	0.0314683	0.0310774	32.1713	18.9911	29.5006	0.421887	0.338442	1.82845	0.116191	0.0949559	0.420867	0.032243	0.271506	0.126215	0.214953	0.454731	0.352939	0.90519	0.209449	0.0814724	0.109225	0.144507	0.63175	2.16993	0.00493306	0.899534	0.444906	0.0119843	0.0239707	1.77636e-15	0.615483	0.484761	0.0703761
130560112	Croix-Sainte Mas de Pouane	13056	Martigues	H	Métropole d'Aix-Marseille-Provence	1610.73	627.355	1610.73	0.0342246	0.0506524	0.0786623	0.141646	0.0907684	0.136205	0.23389	0.0797594	0.116555	0.0376365	36.3494	23.4794	35.6945	0.0836715	0.127715	2.5675	0.201146	0.142541	0.506046	0	0.307924	0.156032	0.17173	0.212708	0.542608	0.93265	0.147536	0.443611	0.315235	0.0808768	0.0986615	3.67053	0.777908	0.0334899	0.021099	0.040035	0.0152265	0.0219029	0.221783	0.203641	0.218669
315554302	Heredia	31555	Toulouse	H	Toulouse Métropole	2695.74	1324.36	2695.74	0.0425948	0.0393869	0.0740454	0.0634465	0.0994119	0.236006	0.184879	0.0999597	0.0849943	0.0752754	38.2873	23.509	35.7438	0.324581	0.215149	2.03551	0.161054	0.175046	0.391769	0	0.278827	0.105175	0.160412	0.370547	0.374401	0.871266	0.123647	0.185198	0.181729	0.194228	0.369518	3.49426	0.556229	0.20227	0.0915102	0.0891138	0.0594561	1.55431e-15	0.661053	0.266012	0.17939
333180108	Le Monteil	33318	Pessac	H	Bordeaux Métropole	3308.95	1586.67	3308.95	0.0220744	0.0299084	0.0517013	0.0909373	0.113258	0.184757	0.206954	0.127444	0.124734	0.048232	40.3888	22.6442	40.4982	-0.0144885	0.181	2.08547	0.141416	0.263629	0.384555	0	0.344133	0.0462905	0.0772217	0.371522	0.452724	0.939007	0.127213	0.115134	0.216105	0.159784	0.441386	3.76143	0.32427	0.430875	0.0496749	0.24527	0.0255794	0.0172667	0.894757	0.107279	0.354886
930590104	Potier	93059	Pierrefitte-sur-Seine	H	Métropole du Grand Paris	3088.1	1021.79	2948.11	0.0516714	0.0586577	0.0716235	0.0983153	0.101958	0.219194	0.181947	0.107291	0.0628897	0.0464522	34.6867	22.6944	32.5223	0.286122	0.0977671	2.88525	0.129419	0.129016	0.612334	0.0453351	0.341285	0.21674	0.326368	0.340253	0.475257	0.867344	0.106573	0.337465	0.247031	0.138066	0.191627	3.39353	0.440283	0.322395	0.133978	0.121355	0.0823642	0.0172188	0.550447	0.345272	0.26188
132130501	Les Mourets	13213	Marseille 13e Arrondissement	H	Métropole d'Aix-Marseille-Provence	1935.77	715.56	1767.43	0.0221397	0.0345475	0.0460133	0.0567023	0.0563274	0.129604	0.219818	0.141545	0.161747	0.131556	47.905	24.4516	49.8505	-0.238702	0.0755784	2.47	0.0790172	0.326084	0.510497	0.0869597	0.507872	0.00710648	0.033195	0.231051	0.575684	0.89753	0.0815372	0.214279	0.198495	0.184463	0.327073	4.23173	0.254952	0.256163	0.0230822	0.329736	0.00469937	0.088129	0.839735	0.0576747	0.545892
930310405	Iris 16	93031	Épinay-sur-Seine	H	Métropole du Grand Paris	1284.03	374.441	1284.03	0.0415908	0.0553078	0.0814442	0.13559	0.0897267	0.183901	0.18264	0.112915	0.0891688	0.0277165	34.591	22.7631	32.3342	0.297426	0.0520648	3.42919	0.182678	0.0613293	0.698377	0	0.330594	0.245932	0.404987	0.151443	0.629106	0.911431	0.132637	0.399757	0.174964	0.174678	0.172264	3.70945	0.859641	0.026966	0.0755108	0.0485136	0.0668135	0	0.436125	0.360326	0.181279
920510309	Plaine des Sablons 9	92051	Neuilly-sur-Seine	H	Métropole du Grand Paris	2455.54	1262.72	2403.54	0.0425751	0.0311935	0.0519676	0.0578429	0.0906002	0.2256	0.192837	0.112664	0.109415	0.0853048	41.1971	23.6986	40.016	0.149507	0.263704	1.90347	0.195103	0.184411	0.323499	0.0211766	0.300345	0.12772	0.216221	0.386136	0.392707	0.930815	0.130588	0.168256	0.0981271	0.126115	0.572767	2.47649	0.691141	0.0432381	0.384624	0.0765115	0.0522146	0.00256327	0.245864	0.564695	0.080987
920730113	Plateau Nord 1	92073	Suresnes	H	Métropole du Grand Paris	4052.1	1630.27	3955.1	0.0507412	0.0437988	0.0835867	0.0791049	0.0724455	0.248187	0.208069	0.0868753	0.0838733	0.0433179	36.0264	22.5081	34.6078	0.189082	0.131259	2.42604	0.131432	0.181913	0.539109	0.0239383	0.379007	0.0925418	0.17128	0.419075	0.39184	0.888472	0.109635	0.119644	0.0965655	0.135044	0.616745	3.39478	0.409558	0.445933	0.15409	0.175376	0.062031	0.00209262	0.706827	0.245227	0.17465
381850405	Clemenceau	38185	Grenoble	H	Métropole Grenoble-Alpes-Métropole	2087.6	1101.13	2087.6	0.0246432	0.0354884	0.0480419	0.0323875	0.168922	0.230625	0.159767	0.0700534	0.131709	0.0983623	41.2069	23.9969	36.5652	0.58028	0.228944	1.89588	0.0946559	0.282873	0.287049	0	0.330335	0.0594724	0.0879747	0.403232	0.419002	0.918954	0.214918	0.0979422	0.132868	0.146096	0.587185	3.36269	0.646901	0.135575	0.130677	0.11992	0.0501087	0.00280448	0.484025	0.236419	0.185354
315552005	Observatoire	31555	Toulouse	H	Toulouse Métropole	1694.8	891.625	1674.8	0.0263604	0.0141566	0.0441453	0.0578212	0.2889	0.181494	0.165535	0.0760653	0.0959886	0.0495343	36.4241	21.6945	30.2929	0.847842	0.273475	1.87837	0.176335	0.143939	0.214724	0.0118008	0.20154	0.154916	0.223054	0.497447	0.366454	0.927204	0.27489	0.218067	0.208184	0.159613	0.339519	3.07819	0.592338	0.20895	0.251314	0.0185822	0.0438561	0	0.35715	0.416584	0.0951433
441090803	Bout des Pavés-Chêne des Anglais	44109	Nantes	H	Nantes Métropole	4436.58	2113.52	4352.58	0.0502315	0.0511189	0.0635524	0.0939964	0.112053	0.215847	0.192799	0.102233	0.0759818	0.0421872	35.4348	22.5172	33.3701	0.275082	0.247738	2.0594	0.198941	0.132179	0.380956	0.0189335	0.26796	0.203264	0.229219	0.348902	0.381004	0.867499	0.142828	0.316591	0.258513	0.131487	0.230332	3.13379	0.294675	0.194099	0.163023	0.0813306	0.0575828	0.00723799	0.321147	0.357982	0.126906
751176804	Epinettes 4	75117	Paris 17e Arrondissement	H	Métropole du Grand Paris	2402.85	1433.19	2402.85	0.0305708	0.0272188	0.0316653	0.0316308	0.0804944	0.334003	0.174852	0.125425	0.119026	0.0451141	41.1867	21.077	37.5085	0.523536	0.342182	1.67658	0.0755542	0.264903	0.277521	0	0.299044	0.100458	0.152274	0.409827	0.39017	0.951446	0.0639275	0.0969514	0.0734113	0.116618	0.678005	2.25198	0.762897	0.0723664	0.484531	0.0243651	0.0532627	0.00572684	0.201864	0.71252	0.0168464
571460000	Coin-lès-Cuvry	57146	Coin-lès-Cuvry	Z	Metz Métropole	726	288	726	0.0330579	0.0316804	0.0358127	0.114325	0.0702479	0.161157	0.245179	0.141873	0.129477	0.0371901	41.0344	22.486	43.0674	-0.271233	0.0774648	2.52083	0.0985915	0.28169	0.507042	0	0.488981	0.00137741	0.0110193	0.256198	0.603306	0.942446	0.140244	0.101887	0.288679	0.190566	0.383019	5.19444	0.166667	0.322917	0.00694444	0.697917	0.0138889	0.0659722	0.902778	0.0347222	0.659722
920240201	Teinturiers	92024	Clichy	H	Métropole du Grand Paris	2466.54	1085.07	2453.2	0.0451484	0.0395508	0.0510917	0.104033	0.0696219	0.196958	0.196999	0.121061	0.135495	0.0400402	39.3544	23.3806	38.5448	0.103876	0.185498	2.26087	0.167701	0.121137	0.492227	0.00540571	0.335285	0.132592	0.253276	0.288103	0.509107	0.893325	0.123017	0.222245	0.167785	0.130183	0.423608	2.8677	0.141728	0.0363993	0.158572	0.0651317	0.0424623	5.66214e-15	0.691581	0.405931	0.0767778
593502603	Les Sarts 3	59350	Lille	H	Métropole Européenne de Lille	1775.64	708.854	1774.64	0.0387565	0.0349607	0.0712604	0.0908756	0.0813729	0.198103	0.197467	0.152433	0.0899591	0.0448113	38.5938	22.7911	37.9167	0.0891291	0.100564	2.50353	0.0886305	0.192983	0.580087	0.000563179	0.398797	0.0383452	0.0676304	0.188439	0.577187	0.903233	0.110945	0.199933	0.187362	0.178085	0.397047	4.8075	0.713892	0.064746	0.0280622	0.22671	0.0241025	0.0848426	0.514925	0.136606	0.29865
132140507	Villecroze	13214	Marseille 14e Arrondissement	H	Métropole d'Aix-Marseille-Provence	3106.51	1062.55	3064.51	0.0643392	0.0550558	0.106774	0.115044	0.0878402	0.202325	0.153168	0.105227	0.0741578	0.0360694	32.8434	23.2027	29.9092	0.379373	0.0812914	2.8841	0.275963	0.119581	0.499178	0.01352	0.304023	0.191425	0.265882	0.408423	0.413076	0.863118	0.126311	0.484866	0.192517	0.133454	0.131879	3.46764	0.855982	0.034054	0.0485894	0.0407026	0.0498737	0.0426252	0.289884	0.358907	0.146992
341720101	Ecole d'Architecture-Triolet	34172	Montpellier	H	Montpellier Méditerranée Métropole	5910.41	3020.16	4272.37	0.0147081	0.00845004	0.0229744	0.0347488	0.604654	0.162761	0.0727749	0.0276317	0.0312371	0.0200605	27.5934	15.408	22.1589	1.05812	0.535052	1.41462	0.0603794	0.134245	0.190168	0.277145	0.124379	0.0846181	0.245791	0.723586	0.17865	0.90328	0.631128	0.0870583	0.0982804	0.165249	0.605663	1.97009	0.174648	0.179644	0.686619	0.0460413	0.0188287	0.00911884	0.379623	0.539709	0.106283
381850302	Clinique Mutualiste	38185	Grenoble	H	Métropole Grenoble-Alpes-Métropole	1873.95	1132.19	1873.95	0.0361889	0.0389401	0.0242487	0.0313706	0.224154	0.257648	0.152732	0.0737671	0.0837425	0.077209	37.7438	22.4635	32.8843	0.648987	0.350839	1.65515	0.106722	0.173848	0.250154	0	0.218546	0.110724	0.168884	0.51217	0.32525	0.887571	0.189062	0.210224	0.19038	0.157783	0.402048	2.84511	0.780839	0.0661112	0.168426	0.00591959	0.0534131	0.00606559	0.320178	0.401925	0.0742846
352381109	Henri Freville Sud Est	35238	Rennes	H	Métropole Rennes Métropole	1429.15	829.755	1429.15	0.0221392	0.0250905	0.0544458	0.0598947	0.0824801	0.211899	0.198219	0.141956	0.161052	0.0428238	42.8008	22.4474	43.1113	-0.0414897	0.327887	1.72237	0.142123	0.200317	0.287706	0	0.304974	0.0724673	0.1163	0.319292	0.4439	0.945119	0.0744595	0.188504	0.246758	0.174256	0.319672	3.53664	0.105205	0.022056	0.0458363	0.0663441	0.0015345	4.44089e-16	0.524248	0.266618	0.13545
130750101	Centre	13075	Plan-de-Cuques	H	Métropole d'Aix-Marseille-Provence	1754.75	875.059	1754.75	0.0237958	0.0331772	0.045208	0.0893941	0.0535836	0.142335	0.178349	0.131986	0.197073	0.105099	46.5451	24.9418	48.8315	-0.27501	0.202526	2.00529	0.218963	0.206634	0.35694	0	0.349784	0.0125048	0.0384875	0.308273	0.507285	0.94389	0.114556	0.221944	0.221459	0.158793	0.294252	3.44738	0.178447	0.030764	0.10336	0.074676	0.0165182	0.0128451	0.43185	0.198602	0.289199
940330107	Les Larris 2	94033	Fontenay-sous-Bois	H	Métropole du Grand Paris	2500.67	947.522	2500.67	0.0369025	0.0430235	0.0761104	0.105508	0.0858432	0.185439	0.200204	0.127115	0.102299	0.0375565	37.4686	22.9855	36.5217	0.123579	0.109148	2.63917	0.192869	0.148989	0.522132	0	0.333493	0.229336	0.309198	0.226927	0.539048	0.902169	0.13492	0.265034	0.183203	0.180615	0.303002	3.35027	0.508164	0.0296352	0.0601523	0.0617712	0.0640636	0.00481457	0.522437	0.402763	0.114381
352381003	Villejean Sud Ouest	35238	Rennes	H	Métropole Rennes Métropole	2872.28	1331.62	2794.28	0.0412491	0.0331127	0.0525564	0.0664626	0.357734	0.144307	0.113349	0.0867156	0.0585462	0.0459677	32.1495	21.5094	23.1427	1.25621	0.216283	2.0984	0.145875	0.134297	0.276274	0.0271561	0.206576	0.127483	0.166475	0.57763	0.272395	0.88106	0.384653	0.230497	0.24007	0.157017	0.320478	3.36462	0.52781	0.245072	0.222368	0.0702334	0.0492819	2.44249e-15	0.240238	0.373955	0.135891
751062402	Saint-Germain des Pres 2	75106	Paris 6e Arrondissement	H	Métropole du Grand Paris	2731.93	1597.95	2727.93	0.0154476	0.0276223	0.0335948	0.0548575	0.0915434	0.182967	0.178887	0.130852	0.179445	0.104784	46.6981	23.711	47.354	-0.0829896	0.32846	1.70714	0.0826234	0.271611	0.292992	0.00146418	0.37032	0.131911	0.173032	0.320628	0.545583	0.971433	0.145447	0.099985	0.0414339	0.129581	0.703469	3.00755	0.957183	0.027333	0.310331	0.273049	0.0682841	0	0.21907	0.650773	0.0536742
672180203	Centre Nord	67218	Illkirch-Graffenstaden	H	Eurométropole de Strasbourg	2439.75	1256.98	2439.75	0.0271499	0.0305509	0.0453838	0.0700879	0.0823766	0.185479	0.163168	0.149066	0.17384	0.0728982	44.2278	23.934	45.0599	-0.104299	0.218197	1.94096	0.131964	0.285268	0.346491	0	0.39826	0.0748437	0.103306	0.31788	0.48942	0.925646	0.0898973	0.216333	0.305327	0.164546	0.280587	3.48027	0.276333	0.188651	0.0408111	0.153841	0.00617859	0.0156178	0.680963	0.186759	0.230529
930570107	Franklin	93057	Les Pavillons-sous-Bois	H	Métropole du Grand Paris	2204.26	885.018	2116.26	0.0406389	0.0345131	0.0625528	0.080309	0.0880949	0.221711	0.178821	0.120141	0.105448	0.0677702	39.4845	23.5679	37.2433	0.285282	0.135053	2.39121	0.0990931	0.204467	0.530505	0.0399228	0.409144	0.142987	0.193056	0.334097	0.458452	0.92605	0.0962634	0.185924	0.238835	0.175769	0.364737	3.44113	0.630266	0.141846	0.217195	0.207265	0.0535362	0.00281155	0.589709	0.255145	0.212493
751166122	Auteuil 22	75116	Paris 16e Arrondissement	H	Métropole du Grand Paris	2718.52	1189.67	2308.52	0.0167579	0.0209524	0.0424512	0.0490331	0.214672	0.138974	0.148177	0.0945199	0.174964	0.0994984	43.4762	24.61	41.6212	0.226127	0.226426	1.94047	0.0746666	0.314509	0.35966	0.150817	0.416649	0.128231	0.1742	0.370368	0.446842	0.922344	0.334138	0.0740966	0.0433111	0.117278	0.728835	3.2593	0.89158	0.0245924	0.208102	0.428484	0.0366274	0	0.534958	0.390039	0.180437
930290502	La Mare 2	93029	Drancy	H	Métropole du Grand Paris	2175.26	853.344	2175.26	0.0462809	0.038743	0.0675478	0.089105	0.093293	0.22042	0.199853	0.0982601	0.0862727	0.0602239	37.4214	23.1392	35.4819	0.251456	0.108954	2.54911	0.0945778	0.201878	0.558759	0	0.403714	0.270705	0.292029	0.333871	0.503305	0.928447	0.106842	0.39254	0.194702	0.149403	0.223224	3.42739	0.598954	0.168097	0.178643	0.182617	0.110622	0.00380679	0.712115	0.263471	0.236852
830690102	Olbia	83069	Hyères	H	Métropole Toulon-Provence-Méditerranée	2556.31	1484.16	2506.31	0.019691	0.0119051	0.0365929	0.045765	0.0595441	0.145724	0.151683	0.124574	0.234724	0.169797	52.364	24.3638	57.102	-0.583407	0.321427	1.68871	0.0817444	0.312032	0.269233	0.0195593	0.381525	0.0430879	0.0658668	0.369294	0.413403	0.91118	0.0922592	0.202725	0.251024	0.170455	0.288793	2.97595	0.235062	0.169986	0.150723	0.122645	0.0131175	0.0413053	0.702602	0.226013	0.221594
131030111	Gandonne-Monaque	13103	Salon-de-Provence	H	Métropole d'Aix-Marseille-Provence	2003.12	814.932	2003.12	0.0508734	0.0439324	0.0724097	0.124927	0.0664865	0.229784	0.187861	0.088492	0.0988006	0.0364344	35.5184	22.8336	33.6133	0.250295	0.115543	2.45802	0.183521	0.153407	0.50007	0	0.353353	0.172337	0.233256	0.404218	0.31345	0.940301	0.0939447	0.396593	0.280146	0.134339	0.152675	3.68384	0.694524	0.0498572	0.0103806	0.0433134	0.0228777	0.0331874	0.248568	0.218649	0.260169
920440126	Square Girault	92044	Levallois-Perret	H	Métropole du Grand Paris	2042.01	959.756	1985.02	0.0370168	0.0339571	0.0440013	0.0879734	0.104841	0.153531	0.208848	0.093171	0.176329	0.0603314	41.9037	24.1678	42.5928	-0.0855471	0.216095	2.06825	0.146047	0.173001	0.445557	0.0279135	0.366989	0.0818143	0.139865	0.254345	0.509677	0.913481	0.160757	0.191196	0.151837	0.138779	0.462224	2.76123	0.406153	0.441149	0.32953	0.0933132	0.10776	0.0040488	0.520355	0.477707	0.079976
132070301	Les Iles	13207	Marseille 7e Arrondissement	H	Métropole d'Aix-Marseille-Provence	164.775	124.408	164.775	0.0167542	0	0	0.0167542	0	0.0317407	0.112116	0.295243	0.496764	0.0306271	62.3972	14.7977	65.772	-0.684174	0.510038	1.32447	0.0670166	0.422945	0	0	0.269876	0.0306271	0.0473813	0.339604	0.436304	0.5	0.0367533	0.0979913	0.286316	0.231185	0.336161	1.81531	0.0429059	0	0.526851	0.019168	0.0207155	0	0.062074	0.688526	0.019168
132090802	La Pauline	13209	Marseille 9e Arrondissement	H	Métropole d'Aix-Marseille-Provence	1619.41	686.043	1619.41	0.0566	0.0384686	0.0686711	0.0784414	0.0988239	0.209969	0.191634	0.0761246	0.113054	0.0682135	37.9561	24.1151	35.6012	0.292945	0.14354	2.36051	0.177932	0.148615	0.48742	0	0.349833	0.130704	0.158785	0.338227	0.468956	0.907764	0.131511	0.251957	0.232899	0.173356	0.282207	3.6581	0.899897	0	0.00953438	0.0234246	0.0281085	0.057939	0.199349	0.300831	0.152414
930150000	Coubron	93015	Coubron	Z	Métropole du Grand Paris	4833	1859	4718	0.0356149	0.0403995	0.0676308	0.0911705	0.0781816	0.184178	0.216866	0.128808	0.122084	0.0350667	39.09	22.9032	40.1824	-0.143086	0.0955646	2.53792	0.0852254	0.243356	0.547774	0.0237947	0.428435	0.0523579	0.0774065	0.227398	0.553608	0.896359	0.115737	0.176043	0.246981	0.196623	0.31482	4.24963	0.313713	0.152832	0.061226	0.350557	0.0310719	0.0510772	0.856208	0.0628624	0.488961
420440201	ZUS	42044	Le Chambon-Feugerolles	H	Saint-Etienne Métropole	1511.23	583.167	1499.9	0.0460972	0.0719418	0.0936298	0.114444	0.0694113	0.187617	0.177253	0.0755767	0.115201	0.0488283	35.297	24.3951	32.796	0.30756	0.139629	2.57199	0.131645	0.157471	0.560622	0.00749966	0.382957	0.246423	0.287543	0.406432	0.398073	0.916664	0.080915	0.482028	0.261607	0.105267	0.109124	3.44198	0.693066	0.198841	0.076473	0.0939528	0.0866946	0.00731386	0.530352	0.249374	0.293943
674470401	Centre Nord 2	67447	Schiltigheim	H	Eurométropole de Strasbourg	2633.27	1025.91	2633.27	0.0466175	0.0583427	0.0833407	0.126211	0.0831175	0.198841	0.172504	0.0852508	0.108538	0.0372362	34.8889	23.5171	32.2077	0.342033	0.133021	2.56677	0.208319	0.115239	0.517186	0	0.333123	0.241056	0.290876	0.273105	0.472945	0.887128	0.0950676	0.42117	0.256146	0.148776	0.131524	3.47294	0.58982	0.0835389	0.0371337	0.0785031	0.0992311	0.00583884	0.208363	0.320463	0.15518
130010204	Couronne Sud	13001	Aix-en-Provence	H	Métropole d'Aix-Marseille-Provence	2159.05	1253.2	2152.05	0.0294029	0.0247961	0.0374207	0.0479786	0.123913	0.183331	0.13652	0.0948364	0.182385	0.139417	46.2612	25.4206	45.4513	0.0955792	0.320368	1.71724	0.0751456	0.284241	0.258261	0.00324217	0.330606	0.065644	0.088013	0.536318	0.33446	0.874191	0.200075	0.0871448	0.0642847	0.142953	0.65903	3.25431	0.585977	0.122251	0.137586	0.190126	0.0291904	0.00756456	0.50238	0.278965	0.181378
592200204	Cinq Bonniers	59220	Faches-Thumesnil	H	Métropole Européenne de Lille	2778.94	1137.62	2778.94	0.0451935	0.0513057	0.0833704	0.0931845	0.0668454	0.196295	0.203756	0.112648	0.0953631	0.0520374	37.3455	23.6158	36.4186	0.117756	0.128819	2.44275	0.136233	0.177766	0.540049	0	0.375459	0.0436594	0.0665587	0.283166	0.482638	0.906025	0.102316	0.213101	0.220068	0.173454	0.335672	4.35676	0.670375	0.0877199	0.0286618	0.182422	0.0249285	0.0483484	0.599259	0.141443	0.310141
920460102	Nord	92046	Malakoff	H	Métropole du Grand Paris	3801.93	1751.72	3744.93	0.0354841	0.035818	0.0519391	0.0730889	0.104713	0.232481	0.205203	0.120917	0.103813	0.0365425	38.5843	21.9546	36.9812	0.219059	0.198325	2.13786	0.106155	0.219787	0.451212	0.0149925	0.361697	0.157201	0.232094	0.361741	0.500868	0.876209	0.129186	0.153413	0.115286	0.143732	0.547966	3.04996	0.67621	0.0909751	0.343659	0.110401	0.115915	0.00795679	0.335662	0.513818	0.0564548
831370308	Dardene-Ubac	83137	Toulon	H	Métropole Toulon-Provence-Méditerranée	2343.87	961.554	2220.53	0.0221995	0.0326468	0.0471443	0.0856109	0.0745525	0.155116	0.223502	0.174934	0.140405	0.0438901	42.901	22.6091	45.1822	-0.302688	0.0974389	2.30932	0.172758	0.2986	0.419527	0.0526197	0.440511	0.0254509	0.0501781	0.234476	0.600607	0.895878	0.0960934	0.187173	0.26142	0.188528	0.296421	3.91843	0.499576	0.221909	0.0337836	0.279401	0.0252221	0.189182	0.730452	0.0901331	0.44048
381850501	Valmy	38185	Grenoble	H	Métropole Grenoble-Alpes-Métropole	2480.67	1547.06	2480.67	0.0213669	0.0106748	0.0245451	0.0386625	0.34553	0.216711	0.114074	0.0845108	0.0977813	0.0461444	36.2296	21.0522	28.8258	1.05506	0.376332	1.60348	0.0926307	0.204686	0.186277	0	0.224102	0.131373	0.162794	0.583726	0.260723	0.88966	0.347383	0.195068	0.194904	0.153768	0.414613	2.52529	0.390111	0.348548	0.382935	0.0478869	0.0554345	0.0117343	0.349797	0.395128	0.0944002
441090105	Bretagne	44109	Nantes	H	Nantes Métropole	1872.54	1133.89	1786.54	0.0126026	0.0208499	0.0333492	0.0443097	0.222323	0.315601	0.166629	0.0809953	0.0671622	0.0361787	36.2223	19.2241	32.3888	0.598235	0.394609	1.57558	0.0970386	0.249043	0.203073	0.045927	0.26577	0.0580605	0.0719238	0.629689	0.203005	0.961652	0.242408	0.0628237	0.0865121	0.177428	0.637537	2.75911	0.623199	0.223031	0.337195	0.18121	0.0518095	0.00284443	0.213347	0.407796	0.0852177
693860104	L'Helvétie	69386	Lyon 6e Arrondissement	H	Métropole de Lyon	3118.41	1537.42	3118.41	0.0277573	0.0300487	0.0533693	0.0937462	0.0808493	0.142116	0.223511	0.123798	0.12898	0.0958248	43.196	24.2989	44.5169	-0.163091	0.22229	2.02834	0.0930488	0.221681	0.438896	0	0.409405	0.0704103	0.118602	0.384494	0.412067	0.953166	0.16825	0.104735	0.0773933	0.132691	0.644402	3.6658	0.568836	0.156074	0.147649	0.356153	0.019273	0	0.494489	0.270349	0.166662
940280306	Henri Mondor_Champeval	94028	Créteil	H	Métropole du Grand Paris	2927.89	1283.31	2916.89	0.0262307	0.0259522	0.0482576	0.0831274	0.0985589	0.197508	0.184563	0.149573	0.127952	0.0582781	41.6644	22.9521	41.5448	0.015627	0.147093	2.27294	0.157096	0.212624	0.444848	0.00375699	0.35114	0.0863859	0.182517	0.253093	0.531799	0.907837	0.118751	0.145664	0.178844	0.175077	0.42457	3.45698	0.494802	0.134333	0.110718	0.168592	0.0678562	0.00713604	0.64067	0.283949	0.183168
315060103	Fondargent-Corail	31506	Saint-Orens-de-Gameville	H	Toulouse Métropole	1642.38	755.037	1642.38	0.0218475	0.0181039	0.0404785	0.0499337	0.0622175	0.149802	0.168751	0.175518	0.256205	0.057142	48.753	22.9762	53.0762	-0.564478	0.110706	2.17524	0.0755219	0.42627	0.367141	0	0.559706	0.0205891	0.0840357	0.263418	0.603042	0.929925	0.101095	0.125631	0.168159	0.174319	0.448145	4.58995	0.037357	0.265219	0.0178781	0.485729	0.0197161	0.0678046	0.887641	0.0400504	0.533774
690340104	Coste-Croix-Rousse	69034	Caluire-et-Cuire	H	Métropole de Lyon	2446.65	1291.63	2446.65	0.0350685	0.026044	0.049827	0.0807336	0.0595978	0.239851	0.191291	0.104371	0.125479	0.0877369	42.0685	23.6918	40.6497	0.179645	0.250496	1.89424	0.0883856	0.260568	0.37921	0	0.340655	0.0554951	0.0841201	0.479428	0.303545	0.928012	0.0836391	0.139495	0.155179	0.144699	0.525549	3.01485	0.378424	0.321127	0.228437	0.168771	0.0282394	0.0116866	0.675755	0.278312	0.181639
920630603	Fouilleuse 3	92063	Rueil-Malmaison	H	Métropole du Grand Paris	2702.36	1252.01	2702.36	0.0363951	0.0344022	0.0569108	0.071321	0.0806744	0.214324	0.212517	0.143864	0.110883	0.0387085	39.9056	22.3124	40.3935	-0.0656002	0.173281	2.15842	0.126988	0.232592	0.450668	0	0.391526	0.0754041	0.111198	0.354514	0.419457	0.904405	0.118049	0.0970695	0.146103	0.148886	0.559479	3.40302	0.394142	0.24362	0.107755	0.16485	0.0467848	0.00272829	0.871146	0.138642	0.277678
920260702	Hôtel de Ville	92026	Courbevoie	H	Métropole du Grand Paris	2272.7	1059.52	2272.7	0.0519323	0.0344161	0.0625849	0.082235	0.066523	0.239079	0.223415	0.122188	0.0882625	0.0293633	37.4372	21.8368	36.8468	0.0811098	0.198841	2.14503	0.152515	0.16981	0.460261	0	0.364722	0.132058	0.249987	0.383842	0.420143	0.888487	0.0910636	0.118986	0.0954976	0.187025	0.547277	2.98786	0.332116	0.0529778	0.164062	0.0836301	0.0393422	2.77556e-15	0.596895	0.354234	0.0882252
631131801	Jean Zay	63113	Clermont-Ferrand	H	Clermont Auvergne Métropole	2854.1	1479.5	2854.1	0.0402975	0.0371915	0.0423438	0.0740542	0.0767603	0.244423	0.173299	0.123376	0.134487	0.0537675	40.6029	23.1547	38.1368	0.319514	0.237509	1.9291	0.153328	0.228954	0.336847	0	0.312735	0.060388	0.0720171	0.413115	0.402493	0.870705	0.0781255	0.154742	0.253746	0.181627	0.344985	3.63909	0.449905	0.31223	0.0487052	0.156618	0.0275541	0.00772897	0.711254	0.161066	0.248939
751176801	Epinettes 1	75117	Paris 17e Arrondissement	H	Métropole du Grand Paris	3153	1865.4	3153	0.0431488	0.0268165	0.0323458	0.0298999	0.10149	0.439341	0.184924	0.0581009	0.0614596	0.0224734	35.4456	18.2322	33.4859	0.322458	0.343751	1.69025	0.0642386	0.240601	0.292831	0	0.295908	0.159012	0.19187	0.482491	0.346045	0.894321	0.0698858	0.0992535	0.0682657	0.101141	0.700513	2.12353	0.915129	0.0189153	0.608197	0.0214268	0.0792871	0.0080284	0.108043	0.803624	0.0127126
930100204	Le Moulin à Vent	93010	Bondy	H	Métropole du Grand Paris	2979.69	1277.89	2979.69	0.0516025	0.0414325	0.0705832	0.0860487	0.0848116	0.224277	0.193152	0.119419	0.0937724	0.0349007	36.7591	22.606	35.3323	0.189347	0.165427	2.33173	0.139374	0.162824	0.505789	0	0.359803	0.254795	0.30048	0.304298	0.456672	0.871333	0.109166	0.30788	0.186771	0.199712	0.261763	2.9944	0.622456	0.195997	0.227285	0.0960024	0.029511	0.00483435	0.554139	0.385371	0.105594
930570104	Casanova	93057	Les Pavillons-sous-Bois	H	Métropole du Grand Paris	2096.49	857.356	2076.49	0.054435	0.0421977	0.0808722	0.0817998	0.0758872	0.260339	0.182214	0.0883186	0.0944144	0.039523	35.8173	22.6437	33.8627	0.25896	0.13817	2.42197	0.0944151	0.238685	0.519994	0.00953977	0.390463	0.180558	0.196924	0.359278	0.417956	0.934244	0.0801676	0.260012	0.20638	0.171267	0.315753	3.23603	0.555717	0.157134	0.218473	0.178168	0.0321425	0.0030497	0.5965	0.224095	0.201931
132030403	Fonscolombes	13203	Marseille 3e Arrondissement	H	Métropole d'Aix-Marseille-Provence	2523.08	1081.99	2523.08	0.0592884	0.0598209	0.06968	0.085569	0.0636695	0.226379	0.198081	0.103997	0.109655	0.0238604	35.9964	22.8688	35.0169	0.1285	0.17639	2.33188	0.203269	0.137458	0.443332	0	0.326113	0.29307	0.387348	0.316113	0.416992	0.878456	0.138023	0.417941	0.199045	0.150207	0.182857	2.64509	0.529862	0.135166	0.373557	0.0129476	0.0530339	0.00372597	0.244141	0.419104	0.0714252
315550602	La Grave	31555	Toulouse	H	Toulouse Métropole	1946.93	1349.09	1934.92	0.00993778	0.0100352	0.0203062	0.0240184	0.288514	0.371414	0.138554	0.0592411	0.0319052	0.0460739	34.628	17.5905	30.5481	0.695815	0.47302	1.43424	0.0704206	0.236468	0.103116	0.00616357	0.152067	0.0743451	0.118398	0.64054	0.237631	0.932053	0.215762	0.0987174	0.084458	0.145522	0.628581	2.22474	0.529108	0.256645	0.455551	0.0403408	0.0288817	1.66533e-15	0.242444	0.519763	0.0781938
632840101	Vieux Pont-du-Chateau	63284	Pont-du-Château	H	Clermont Auvergne Métropole	2332.77	1097.33	2249.33	0.0371484	0.0372923	0.0659573	0.0708613	0.091679	0.21008	0.21554	0.120498	0.118669	0.0322738	38.8607	22.3989	38.1324	0.0975369	0.190042	2.04983	0.122434	0.242978	0.427437	0.0357673	0.370097	0.0535525	0.0824947	0.352996	0.429521	0.905215	0.0866487	0.177338	0.297323	0.173982	0.269903	4.00466	0.526292	0.21504	0.0654032	0.2814	0.0269007	0.0831936	0.67188	0.0854225	0.391211
920730105	Cité Jardins 3	92073	Suresnes	H	Métropole du Grand Paris	1798.85	872.218	1662.85	0.0487526	0.0380538	0.0493178	0.0525678	0.123862	0.210532	0.213305	0.124109	0.0886605	0.0508402	38.6573	22.4979	37.4649	0.159	0.263098	1.90646	0.171721	0.196063	0.341949	0.0756044	0.246438	0.101517	0.134808	0.235198	0.506867	0.822479	0.0765978	0.20725	0.213026	0.226366	0.288822	2.65201	0.907765	0.0164721	0.093076	0.0110812	0.0578314	2.22045e-16	0.350341	0.357064	0.0949518
545780105	Hardeval Cottages Chanoine Pieron	54578	Villers-lès-Nancy	H	Métropole du Grand Nancy	1499.74	678.939	1499.74	0.0346009	0.0334259	0.039353	0.0658702	0.0693143	0.176366	0.187677	0.143198	0.191719	0.0584767	44.4738	23.7204	46.0475	-0.199037	0.140812	2.20895	0.0830487	0.307499	0.462339	0	0.494322	0.00456631	0.0355522	0.286534	0.563385	0.929044	0.133363	0.0725171	0.163773	0.127003	0.604494	4.71503	0.224727	0.192657	0.02338	0.56218	0.024254	0.0116788	0.897626	0.0471601	0.497167
940540106	Pierre au Pretre	94054	Orly	H	Métropole du Grand Paris	2572.27	1037.11	2572.27	0.0557178	0.0630974	0.0957805	0.0963624	0.0727198	0.205957	0.184092	0.0885706	0.0964705	0.0412324	34.811	23.6265	32.9071	0.241753	0.147364	2.48023	0.247061	0.101831	0.478172	0	0.276461	0.195837	0.222558	0.368509	0.429822	0.910223	0.111032	0.411266	0.203519	0.142033	0.18625	3.22698	0.754811	0.136708	0.125943	0.0515732	0.0617828	0	0.584685	0.363308	0.105789
692860401	Ravel	69286	Rillieux-la-Pape	H	Métropole de Lyon	2288.44	948.12	2288.44	0.0539658	0.0515423	0.0691586	0.0987229	0.088103	0.181319	0.193271	0.0947137	0.127787	0.0414177	37.1847	23.9389	35.6945	0.186752	0.145303	2.41366	0.176318	0.179578	0.488323	0	0.343812	0.172584	0.266566	0.281128	0.508474	0.894568	0.104253	0.383868	0.239484	0.197686	0.123908	3.55886	0.704443	0.0172042	0.0222334	0.00991742	0.0256119	0.00896499	0.117451	0.259094	0.184962
594100403	Becquerel	59410	Mons-en-Barœul	H	Métropole Européenne de Lille	2100.71	795.571	1831.71	0.0213716	0.0255241	0.0562924	0.077904	0.168571	0.214902	0.184	0.105844	0.10245	0.0431411	37.9626	21.8734	34.7939	0.434599	0.149406	2.30238	0.0781268	0.236243	0.50897	0.128053	0.359357	0.0667637	0.113805	0.235619	0.578213	1	0.251727	0.201518	0.163007	0.165074	0.427194	4.36933	0.884544	0.0581896	0.0781326	0.301447	0.0596676	0.0334661	0.347756	0.222789	0.253971
751145301	Montparnasse 1	75114	Paris 14e Arrondissement	H	Métropole du Grand Paris	1365.03	616.304	1094.03	0.0127256	0.0163979	0.0205708	0.0575617	0.129097	0.225589	0.137605	0.124037	0.176934	0.0994812	45.7727	23.304	43.872	0.244692	0.307808	1.77515	0.181133	0.207461	0.262935	0.19853	0.257517	0.0904542	0.150754	0.320352	0.477338	0.930198	0.141016	0.146051	0.0913836	0.168881	0.535644	3.08112	0.869191	0.0504026	0.208714	0.118688	0.0614174	0.00230542	0.275431	0.620713	0.058233
330630905	Saint-Augustin 5	33063	Bordeaux	H	Bordeaux Métropole	2612.83	1374.96	2611.83	0.0267799	0.0272649	0.05153	0.0628511	0.141438	0.233382	0.173276	0.113299	0.109454	0.0607255	39.6422	22.5949	36.4058	0.429709	0.247247	1.89957	0.0754011	0.267312	0.362798	0.000382727	0.371129	0.0284105	0.0398743	0.416389	0.414666	0.87877	0.165633	0.0735199	0.116018	0.134831	0.623432	3.45034	0.653069	0.15259	0.222326	0.26885	0.0120991	0.0171092	0.43466	0.214222	0.235129
751124512	Bel-Air 12	75112	Paris 12e Arrondissement	H	Métropole du Grand Paris	3890.2	2219.74	3890.2	0.0428718	0.0256125	0.0316248	0.040701	0.0801182	0.301422	0.187798	0.137333	0.100321	0.0521979	40.8234	21.5469	37.9619	0.398402	0.308455	1.75255	0.0923096	0.247538	0.30991	0	0.317868	0.105346	0.154863	0.396408	0.419959	0.82247	0.070781	0.117415	0.0911569	0.136964	0.606114	2.3577	0.613076	0.18778	0.384853	0.0330744	0.0467743	0	0.291188	0.663476	0.043491
692590103	Centre-Nord	69259	Vénissieux	H	Métropole de Lyon	3085.99	1201.13	2988.32	0.0518887	0.0406687	0.0778992	0.0912323	0.112463	0.189817	0.205296	0.0826224	0.0857368	0.0623758	36.4349	23.5594	34.282	0.274146	0.135491	2.48791	0.185104	0.125808	0.542864	0.0316483	0.33259	0.127183	0.202613	0.314217	0.417741	0.91383	0.109509	0.329639	0.249068	0.184857	0.191061	3.57184	0.46886	0.169474	0.0785429	0.118786	0.0413301	0.02224	0.464147	0.250181	0.243271
693870101	Pasteur	69387	Lyon 7e Arrondissement	H	Métropole de Lyon	2266.96	1595.19	2266.96	0.0214818	0.0125955	0.0247829	0.0270236	0.322673	0.326574	0.114685	0.0684085	0.0553067	0.0264689	33.5012	17.9964	28.9201	0.763673	0.503686	1.42113	0.0644939	0.186235	0.157805	0	0.160527	0.0974935	0.123008	0.641915	0.221536	0.874388	0.257789	0.0986516	0.119142	0.0994133	0.639987	2.12938	0.596909	0.295351	0.539794	0.0775212	0.0471564	0.0145855	0.168344	0.635767	0.0540535
422181804	Gounod	42218	Saint-Étienne	H	Saint-Etienne Métropole	2255.27	784.602	2255.27	0.0671382	0.0496716	0.09213	0.105499	0.0813164	0.181563	0.172191	0.102684	0.127943	0.0198638	35.0509	23.7278	33.0381	0.254477	0.0770166	2.87441	0.0737638	0.184896	0.640093	0	0.446271	0.326856	0.376828	0.287032	0.444557	0.877407	0.101108	0.458666	0.253203	0.128296	0.115995	3.7058	0.338122	0.0406547	0.0579756	0.0775996	0.25438	0	0.240122	0.241015	0.197038
315553504	Cartoucherie	31555	Toulouse	H	Toulouse Métropole	5910.02	3368.63	5903.02	0.0343276	0.0277708	0.0402418	0.0525421	0.227772	0.369394	0.117365	0.0648487	0.0466152	0.0191234	32.1154	17.9252	29.4474	0.446515	0.300794	1.75235	0.131878	0.235276	0.233507	0.00118443	0.229543	0.0957546	0.137556	0.67964	0.112631	0.847774	0.195137	0.115519	0.133677	0.14737	0.56488	2.72779	0.0453793	0.6882	0.216017	0.0331904	0.0527682	0.000296094	0.743546	0.245129	0.154877
595990301	Les Francs	59599	Tourcoing	H	Métropole Européenne de Lille	2309.4	996.345	2309.4	0.0303872	0.0394917	0.0747644	0.106128	0.0891686	0.230603	0.187358	0.089996	0.118646	0.0334573	36.9874	22.5588	34.7173	0.30189	0.141623	2.31788	0.213906	0.194143	0.429621	0	0.328547	0.0866043	0.109484	0.355836	0.456928	0.940733	0.103162	0.336519	0.222055	0.211125	0.16344	4.0738	0.810287	0.0716487	0.039687	0.168922	0.0376988	0.0412065	0.272558	0.216079	0.268224
920490102	Peri-Brossolette	92049	Montrouge	H	Métropole du Grand Paris	3440.31	1628.95	3395.64	0.040898	0.035682	0.0444564	0.0791726	0.078262	0.262651	0.2116	0.092831	0.111554	0.0428934	38.7352	22.0982	36.8081	0.261626	0.204122	2.08455	0.086418	0.220846	0.453208	0.0129834	0.375259	0.0872649	0.124403	0.327261	0.41928	0.92212	0.114638	0.098756	0.137306	0.116518	0.605199	2.90413	0.333492	0.340355	0.147951	0.0700264	0.0327345	0.00469922	0.625301	0.38652	0.101394
544980000	Seichamps	54498	Seichamps	Z	Métropole du Grand Nancy	4952	2102.72	4866.66	0.0309971	0.0367594	0.0606033	0.0843451	0.062789	0.145845	0.18243	0.147663	0.166015	0.0825528	43.9532	24.7878	46.0366	-0.252151	0.118182	2.31446	0.0909091	0.313131	0.475758	0.0172333	0.477587	0.0178829	0.0431534	0.278609	0.5556	0.915687	0.107238	0.16303	0.282797	0.189471	0.313363	4.70941	0.265793	0.0982686	0.0116986	0.411792	0.0163781	0.0500702	0.832475	0.094993	0.420683
440350102	Plessis-Coutancière	44035	La Chapelle-sur-Erdre	H	Nantes Métropole	3239.36	1270.96	3094.36	0.0375017	0.0420141	0.0777151	0.113013	0.0771987	0.208215	0.232794	0.0854337	0.0829871	0.043128	36.2513	22.3915	35.2577	0.133114	0.121543	2.43466	0.116212	0.206011	0.549057	0.0447618	0.390741	0.0163302	0.0315293	0.34461	0.43636	0.941794	0.108477	0.0940793	0.191145	0.159882	0.517886	4.15127	0.0230362	0.629282	0.086288	0.354716	0.0233557	0.0268433	0.928475	0.0479026	0.49141
690340801	Saint-Clair	69034	Caluire-et-Cuire	H	Métropole de Lyon	3166.91	1561.31	3141.91	0.0464776	0.0323588	0.0623263	0.10843	0.118796	0.273942	0.188501	0.098315	0.0473762	0.0234768	33.5106	20.1394	31.7261	0.265829	0.242092	2.01236	0.178116	0.160953	0.38191	0.00789417	0.273912	0.162859	0.202055	0.456315	0.290782	0.926845	0.118286	0.148418	0.184824	0.146668	0.483127	2.91726	0.461603	0.361841	0.234433	0.0836258	0.0305035	0.00415356	0.486314	0.350215	0.126304
594210102	duriez-escalette	59421	Mouvaux	H	Métropole Européenne de Lille	2183.63	914.049	2183.63	0.0407696	0.0490155	0.0641825	0.0792842	0.0749517	0.166294	0.220516	0.105828	0.135014	0.0641453	40.4296	24.2391	41.6191	-0.147216	0.126754	2.38896	0.112808	0.19097	0.558445	0	0.433197	0.040908	0.0401801	0.268235	0.524232	0.964177	0.13273	0.177345	0.166249	0.146097	0.471794	4.82786	0.6966	0.0563417	0.0229593	0.357102	0.028931	0.0141625	0.516778	0.133369	0.410189
930770108	Trois Freres	93077	Villemomble	H	Métropole du Grand Paris	1748.29	775.109	1748.29	0.033268	0.0391401	0.0663235	0.122167	0.0927592	0.159876	0.196924	0.119256	0.116588	0.0536975	38.6703	23.7729	37.8149	0.107952	0.178159	2.25554	0.268478	0.125881	0.405048	0	0.244846	0.1642	0.212409	0.222955	0.506895	0.881078	0.117949	0.381016	0.242317	0.163982	0.149936	2.97199	0.234674	0.121385	0.127491	0.0397578	0.0598933	1.33227e-15	0.469975	0.462808	0.100341
751176512	Ternes 12	75117	Paris 17e Arrondissement	H	Métropole du Grand Paris	2700.3	1560.29	2700.3	0.0362001	0.0272845	0.028215	0.0377396	0.115476	0.287308	0.152812	0.10761	0.144093	0.063262	41.697	22.6328	37.4298	0.56562	0.323852	1.73063	0.0647113	0.238094	0.322675	0	0.376964	0.0916147	0.13267	0.416284	0.414837	0.78728	0.119585	0.0859152	0.0674004	0.109889	0.708516	2.58229	0.777501	0.0470167	0.360404	0.118798	0.0546092	2.66454e-15	0.237107	0.597653	0.0620188
130010903	Luynes Village	13001	Aix-en-Provence	H	Métropole d'Aix-Marseille-Provence	4108.06	1909.17	4073.25	0.0372118	0.0310308	0.0450001	0.0870396	0.0728712	0.203563	0.22548	0.14585	0.102754	0.0491997	40.5171	22.3919	41.4457	-0.124409	0.170305	2.13352	0.113689	0.230834	0.45725	0.00847397	0.353407	0.0463751	0.0837986	0.315094	0.460301	0.899065	0.0941414	0.0997281	0.16397	0.169438	0.52038	3.78602	0.248276	0.463618	0.171638	0.279865	0.0396914	0.0658864	0.819666	0.067859	0.423141
[truncated: 6,337 more rows]
[truncated: 39 more columns]

## Sheet: Feuil2
Variable	Description
CODE_IRIS	IRIS code (IRIS = "Ilots Regroupés pour l’Information Statistique", small statistical area in France).
NOM_IRIS	Name of the IRIS.
INSEE_COM	INSEE code of the municipality
NOM_COM	Name of the municipality.
TYP_IRIS	Type of IRIS: "H" = residential, "Z" = undivided municipality
[truncated: 81 more rows]
