# Supplementary material for: Socioeconomic inequalities and the COVID-19 pandemic in France: Territorial analyzes based on epidemic wave and metropolitan area
Source: PLoS One. 2026 May 8;21(5):e0348201. doi: 10.1371/journal.pone.0348201 (PMC13155628; doi:10.1371/journal.pone.0348201)
Supplement: S4 Data — (XLSX) [file pone.0348201.s005.xlsx]

## Sheet: Sheet1
lib	code	wave	pop	number_week_wave	median_vaccination_rate	median_EDI	tests_week_deprived	cases_week_deprived	Tr_week_deprived	Ir_week_deprived	Pr_deprived
Bordeaux Métropole	BDX	2	68553.2	26	0	12.2653	1100.32	87.6032	1605.07	127.789	0.0796158
Bordeaux Métropole	BDX	3	68553.2	26	0.04	12.2653	1734.54	134.704	2530.21	196.496	0.0776597
Bordeaux Métropole	BDX	4	68553.2	13.5714	0.588714	12.2653	3422.62	142.138	4992.66	207.339	0.0415289
Bordeaux Métropole	BDX	5	68553.2	20.8571	0.734	12.2653	3576.18	686.074	5216.65	1000.79	0.191845
Bordeaux Métropole	BDX	6	68553.2	12	0.756	12.2653	1348.31	247.766	1966.8	361.422	0.183761
Bordeaux Métropole	BDX	7	68553.2	14.5714	0.757714	12.2653	1171.27	247.517	1708.56	361.059	0.211323
Bordeaux Métropole	BDX	8	68553.2	8.14286	0.758	12.2653	807.653	139.958	1178.14	204.16	0.17329
Bordeaux Métropole	BDX	9	68553.2	17.7143	0.759	12.2653	583.686	94.6426	851.436	138.057	0.162146
Brest Métropole	BST	2	29087.3	26	0	10.2137	413.281	14.6776	1420.83	50.4604	0.0355147
Brest Métropole	BST	3	29087.3	26	0.051	10.2137	668.312	27.9513	2297.61	96.0943	0.0418237
Brest Métropole	BST	4	29087.3	13.5714	0.619143	10.2137	1286.88	38.1734	4424.19	131.237	0.0296636
Brest Métropole	BST	5	29087.3	20.8571	0.777	10.2137	1373.8	239.615	4723.04	823.778	0.174417
Brest Métropole	BST	6	29087.3	12	0.800429	10.2137	755.305	221.413	2596.68	761.202	0.293144
Brest Métropole	BST	7	29087.3	14.5714	0.802	10.2137	461.408	110.143	1586.29	378.662	0.23871
Brest Métropole	BST	8	29087.3	8.14286	0.802	10.2137	394.736	69.7043	1357.07	239.638	0.176585
Brest Métropole	BST	9	29087.3	17.7143	0.802	10.2137	278.347	50.4061	956.937	173.293	0.181091
Clermont Auvergne Métropole	CLT	2	27282.6	26	0	12.3012	496.173	45.2875	1818.64	165.994	0.0912735
Clermont Auvergne Métropole	CLT	3	27282.6	26	0.053	12.3012	795.729	60.3058	2916.61	221.041	0.0757869
Clermont Auvergne Métropole	CLT	4	27282.6	13.5714	0.646857	12.3012	1127.26	30.775	4131.77	112.801	0.0273008
Clermont Auvergne Métropole	CLT	5	27282.6	20.8571	0.756	12.3012	1350.77	251.493	4951.02	921.807	0.186185
Clermont Auvergne Métropole	CLT	6	27282.6	12	0.775	12.3012	559.307	138.075	2050.05	506.09	0.246867
Clermont Auvergne Métropole	CLT	7	27282.6	14.5714	0.777	12.3012	378.254	81.1551	1386.43	297.46	0.214552
Clermont Auvergne Métropole	CLT	8	27282.6	8.14286	0.778	12.3012	313.87	70.9083	1150.44	259.903	0.225916
Clermont Auvergne Métropole	CLT	9	27282.6	17.7143	0.779	12.3012	207.677	41.3635	761.204	151.611	0.199173
Dijon Métropole	DIJ	2	49496.3	26	0	8.14876	1001.37	98.4287	2023.12	198.861	0.098294
Dijon Métropole	DIJ	3	49496.3	26	0.06	8.14876	1338.66	81.9727	2704.56	165.614	0.0612349
Dijon Métropole	DIJ	4	49496.3	13.5714	0.622286	8.14876	2228.62	65.5319	4502.61	132.397	0.0294046
Dijon Métropole	DIJ	5	49496.3	20.8571	0.744	8.14876	2736.58	521.397	5528.86	1053.41	0.190528
Dijon Métropole	DIJ	6	49496.3	12	0.762	8.14876	1245.66	304.006	2516.68	614.2	0.244052
Dijon Métropole	DIJ	7	49496.3	14.5714	0.763	8.14876	980.875	217.967	1981.71	440.37	0.222217
Dijon Métropole	DIJ	8	49496.3	8.14286	0.764	8.14876	845.86	177.515	1708.93	358.643	0.209864
Dijon Métropole	DIJ	9	49496.3	17.7143	0.764	8.14876	578.31	99.807	1168.39	201.645	0.172584
Eurométropole de Strasbourg	STR	2	110217	26	0	12.5113	2517.68	194.984	2284.29	176.909	0.0774459
Eurométropole de Strasbourg	STR	3	110217	26	0.048	12.5113	4697.57	304.362	4262.1	276.147	0.0647913
Eurométropole de Strasbourg	STR	4	110217	13.5714	0.571286	12.5113	7944.04	238.524	7207.61	216.412	0.0300255
Eurométropole de Strasbourg	STR	5	110217	20.8571	0.696	12.5113	8394.54	1423.14	7616.35	1291.21	0.169532
Eurométropole de Strasbourg	STR	6	110217	12	0.718	12.5113	3374.95	609.422	3062.08	552.927	0.180572
Eurométropole de Strasbourg	STR	7	110217	14.5714	0.72	12.5113	2439.44	403.143	2213.3	365.77	0.16526
Eurométropole de Strasbourg	STR	8	110217	8.14286	0.721	12.5113	2087.27	351.681	1893.78	319.08	0.168488
Eurométropole de Strasbourg	STR	9	110217	17.7143	0.721	12.5113	1314.83	165.961	1192.94	150.576	0.126222
Metz Métropole	MTZ	2	40007.9	26	0	13.6676	776.342	61.5219	1940.47	153.774	0.0792459
Metz Métropole	MTZ	3	40007.9	26	0.082	13.6676	1430.05	94.8529	3574.42	237.086	0.0663285
Metz Métropole	MTZ	4	40007.9	13.5714	0.606143	13.6676	2222.46	88.6307	5555.07	221.533	0.0398795
Metz Métropole	MTZ	5	40007.9	20.8571	0.727	13.6676	2344.53	437.766	5860.17	1094.2	0.186718
Metz Métropole	MTZ	6	40007.9	12	0.75	13.6676	1028.34	172.843	2570.36	432.024	0.168079
Metz Métropole	MTZ	7	40007.9	14.5714	0.751	13.6676	649.74	120.922	1624.03	302.247	0.186109
Metz Métropole	MTZ	8	40007.9	8.14286	0.752	13.6676	560.652	103.277	1401.35	258.142	0.184209
Metz Métropole	MTZ	9	40007.9	17.7143	0.752	13.6676	315.627	48.8173	788.912	122.019	0.154668
Montpellier Méditerranée Métropole	MTP	2	41398.7	26	0	17.0674	748.933	77.8363	1809.07	188.016	0.10393
Montpellier Méditerranée Métropole	MTP	3	41398.7	26	0.042	17.0674	1045.9	67.8661	2526.41	163.933	0.0648877
Montpellier Méditerranée Métropole	MTP	4	41398.7	13.5714	0.535143	17.0674	2912.95	181.532	7036.33	438.498	0.0623191
Montpellier Méditerranée Métropole	MTP	5	41398.7	20.8571	0.676	17.0674	2298.9	356.664	5553.09	861.535	0.155145
Montpellier Méditerranée Métropole	MTP	6	41398.7	12	0.702	17.0674	945.745	124.423	2284.48	300.548	0.131561
Montpellier Méditerranée Métropole	MTP	7	41398.7	14.5714	0.704	17.0674	921.852	123.171	2226.77	297.524	0.133612
Montpellier Méditerranée Métropole	MTP	8	41398.7	8.14286	0.705	17.0674	453.047	37.9041	1094.35	91.5588	0.0836649
Montpellier Méditerranée Métropole	MTP	9	41398.7	17.7143	0.706	17.0674	401.103	41.8145	968.878	101.004	0.104249
Métropole Européenne de Lille	LIL	2	101836	26	0	17.8487	2509.96	309.71	2464.72	304.127	0.123392
Métropole Européenne de Lille	LIL	3	101836	26	0.043	17.8487	3825.28	281.956	3756.33	276.874	0.0737086
Métropole Européenne de Lille	LIL	4	101836	13.5714	0.563143	17.8487	7267.3	263.497	7136.3	258.747	0.0362579
Métropole Européenne de Lille	LIL	5	101836	20.8571	0.703	17.8487	8111.6	1297.72	7965.38	1274.33	0.159984
Métropole Européenne de Lille	LIL	6	101836	12	0.725	17.8487	3068.13	502.525	3012.83	493.466	0.163789
Métropole Européenne de Lille	LIL	7	101836	14.5714	0.727	17.8487	2361.56	381.142	2319	374.272	0.161394
Métropole Européenne de Lille	LIL	8	101836	8.14286	0.727	17.8487	1846.12	236.179	1812.85	231.922	0.127932
Métropole Européenne de Lille	LIL	9	101836	17.7143	0.728	17.8487	1089.04	121.618	1069.41	119.426	0.111675
Métropole Grenoble-Alpes-Métropole	GNB	2	53501	26	0	12.5428	900.054	149.202	1682.31	278.878	0.16577
Métropole Grenoble-Alpes-Métropole	GNB	3	53501	26	0.056	12.5428	1120	91.6982	2093.43	171.395	0.0818731
Métropole Grenoble-Alpes-Métropole	GNB	4	53501	13.5714	0.617429	12.5428	2218.97	90.6819	4147.53	169.496	0.0408667
Métropole Grenoble-Alpes-Métropole	GNB	5	53501	20.8571	0.725	12.5428	2643.33	552.313	4940.72	1032.34	0.208946
Métropole Grenoble-Alpes-Métropole	GNB	6	53501	12	0.744429	12.5428	1051.7	225.445	1965.77	421.385	0.214362
Métropole Grenoble-Alpes-Métropole	GNB	7	53501	14.5714	0.746	12.5428	886.103	172.292	1656.24	322.035	0.194438
Métropole Grenoble-Alpes-Métropole	GNB	8	53501	8.14286	0.746	12.5428	925.922	214.124	1730.66	400.224	0.231255
Métropole Grenoble-Alpes-Métropole	GNB	9	53501	17.7143	0.747	12.5428	494.354	79.2301	924.009	148.091	0.16027
Métropole Nice Côte d'Azur	NCE	2	52354.4	26	0	15.6348	1029.19	100.653	1965.81	192.253	0.0977984
Métropole Nice Côte d'Azur	NCE	3	52354.4	26	0.071	15.6348	1987.64	185.791	3796.51	354.871	0.0934731
Métropole Nice Côte d'Azur	NCE	4	52354.4	13.5714	0.543	15.6348	4290.13	184.582	8194.38	352.561	0.0430248
Métropole Nice Côte d'Azur	NCE	5	52354.4	20.8571	0.667	15.6348	3627.02	561.949	6927.82	1073.36	0.154934
Métropole Nice Côte d'Azur	NCE	6	52354.4	12	0.694	15.6348	1385.11	246.359	2645.64	470.56	0.177862
Métropole Nice Côte d'Azur	NCE	7	52354.4	14.5714	0.696	15.6348	1206.75	207.872	2304.96	397.047	0.172257
Métropole Nice Côte d'Azur	NCE	8	52354.4	8.14286	0.697	15.6348	698.501	93.7436	1334.18	179.056	0.134207
Métropole Nice Côte d'Azur	NCE	9	52354.4	17.7143	0.697	15.6348	499.245	71.4461	953.586	136.466	0.143108
Métropole Rennes Métropole	RNS	2	49921.5	26	0	9.48346	713.681	57.1942	1429.61	114.568	0.0801397
Métropole Rennes Métropole	RNS	3	49921.5	26	0.043	9.48346	1521.61	113.525	3048.01	227.406	0.0746081
Métropole Rennes Métropole	RNS	4	49921.5	13.5714	0.598	9.48346	2238.37	77.4755	4483.78	155.195	0.0346125
Métropole Rennes Métropole	RNS	5	49921.5	20.8571	0.754	9.48346	2521.96	461.358	5051.84	924.166	0.182937
Métropole Rennes Métropole	RNS	6	49921.5	12	0.772429	9.48346	1091.26	251.764	2185.96	504.32	0.230709
Métropole Rennes Métropole	RNS	7	49921.5	14.5714	0.774	9.48346	749.415	170.763	1501.19	342.062	0.227861
Métropole Rennes Métropole	RNS	8	49921.5	8.14286	0.774	9.48346	610.306	131.862	1222.53	264.139	0.21606
Métropole Rennes Métropole	RNS	9	49921.5	17.7143	0.775	9.48346	395.995	67.1561	793.234	134.523	0.169588
Métropole Rouen Normandie	RN	2	71286.8	26	0	12.9539	1223.67	102.885	1716.54	144.326	0.0840795
Métropole Rouen Normandie	RN	3	71286.8	26	0.044	12.9539	2355.08	161.067	3303.67	225.942	0.0683913
Métropole Rouen Normandie	RN	4	71286.8	13.5714	0.595429	12.9539	3247.89	102.219	4556.09	143.392	0.0314725
Métropole Rouen Normandie	RN	5	71286.8	20.8571	0.737	12.9539	3898.76	659.723	5469.12	925.45	0.169214
Métropole Rouen Normandie	RN	6	71286.8	12	0.758	12.9539	1904.47	414.93	2671.57	582.057	0.217871
Métropole Rouen Normandie	RN	7	71286.8	14.5714	0.759	12.9539	1115.8	238.133	1565.23	334.05	0.213418
Métropole Rouen Normandie	RN	8	71286.8	8.14286	0.759	12.9539	1106.33	214.286	1551.94	300.598	0.193691
Métropole Rouen Normandie	RN	9	71286.8	17.7143	0.76	12.9539	610.104	83.0314	855.845	116.475	0.136094
Métropole Toulon-Provence-Méditerranée	TLN	2	17311.6	26	0	15.9075	231.802	18.3595	1339	106.054	0.0792036
Métropole Toulon-Provence-Méditerranée	TLN	3	17311.6	26	0.051	15.9075	400.635	30.2137	2314.26	174.529	0.0754145
Métropole Toulon-Provence-Méditerranée	TLN	4	17311.6	13.5714	0.530571	15.9075	1025.62	42.3653	5924.51	244.722	0.0413068
Métropole Toulon-Provence-Méditerranée	TLN	5	17311.6	20.8571	0.678	15.9075	798.469	125.826	4612.35	726.834	0.157584
Métropole Toulon-Provence-Méditerranée	TLN	6	17311.6	12	0.706	15.9075	337.64	61.1281	1950.38	353.106	0.181045
Métropole Toulon-Provence-Méditerranée	TLN	7	17311.6	14.5714	0.708	15.9075	254.367	44.8656	1469.35	259.166	0.176381
Métropole Toulon-Provence-Méditerranée	TLN	8	17311.6	8.14286	0.709	15.9075	172.083	20.7535	994.033	119.883	0.120602
Métropole Toulon-Provence-Méditerranée	TLN	9	17311.6	17.7143	0.709	15.9075	163.929	22.1477	946.936	127.936	0.135105
Métropole d'Aix-Marseille-Provence	AMP	2	215553	26	0	15.8933	5013.67	436.385	2325.95	202.449	0.0870391
Métropole d'Aix-Marseille-Provence	AMP	3	215553	26	0.048	15.8933	7582.34	572.407	3517.62	265.553	0.0754922
Métropole d'Aix-Marseille-Provence	AMP	4	215553	13.5714	0.489571	15.8933	20796.3	1106.91	9647.89	513.521	0.0532263
Métropole d'Aix-Marseille-Provence	AMP	5	215553	20.8571	0.629	15.8933	14998.7	2029.86	6958.22	941.699	0.135336
Métropole d'Aix-Marseille-Provence	AMP	6	215553	12	0.658429	15.8933	5894.46	753.445	2734.57	349.54	0.127823
Métropole d'Aix-Marseille-Provence	AMP	7	215553	14.5714	0.661	15.8933	4953.53	739.701	2298.05	343.164	0.149328
Métropole d'Aix-Marseille-Provence	AMP	8	215553	8.14286	0.662	15.8933	3418.12	322.848	1585.74	149.777	0.0944519
Métropole d'Aix-Marseille-Provence	AMP	9	215553	17.7143	0.663	15.8933	2853.34	308.807	1323.73	143.263	0.108227
Métropole de Lyon	LYN	2	214295	26	0	12.9887	4296.76	588.062	2005.07	274.418	0.136862
Métropole de Lyon	LYN	3	214295	26	0.04	12.9887	6636.75	614.873	3097.02	286.929	0.0926467
Métropole de Lyon	LYN	4	214295	13.5714	0.552571	12.9887	13772.4	534.942	6426.84	249.629	0.0388416
Métropole de Lyon	LYN	5	214295	20.8571	0.696	12.9887	13722.1	2506.23	6403.4	1169.53	0.182642
Métropole de Lyon	LYN	6	214295	12	0.717	12.9887	5105.38	781.853	2382.41	364.849	0.153143
Métropole de Lyon	LYN	7	214295	14.5714	0.719	12.9887	4625.51	841.616	2158.48	392.738	0.181951
Métropole de Lyon	LYN	8	214295	8.14286	0.72	12.9887	3510.41	541.507	1638.12	252.693	0.154258
Métropole de Lyon	LYN	9	214295	17.7143	0.72	12.9887	2384.45	354.239	1112.69	165.305	0.148563
Métropole du Grand Nancy	NCY	2	33088.1	26	0	12.3595	685.746	48.4383	2072.48	146.392	0.0706359
Métropole du Grand Nancy	NCY	3	33088.1	26	0.074	12.3595	1170.61	63.7052	3537.85	192.532	0.0544206
Métropole du Grand Nancy	NCY	4	33088.1	13.5714	0.609429	12.3595	1621.75	43.0423	4901.31	130.084	0.0265406
Métropole du Grand Nancy	NCY	5	33088.1	20.8571	0.742	12.3595	1762.68	290.052	5327.23	876.605	0.164552
Métropole du Grand Nancy	NCY	6	33088.1	12	0.763	12.3595	830.271	157.497	2509.27	475.991	0.189693
Métropole du Grand Nancy	NCY	7	33088.1	14.5714	0.764714	12.3595	497.14	87.5424	1502.47	264.573	0.176092
Métropole du Grand Nancy	NCY	8	33088.1	8.14286	0.765	12.3595	471.013	87.4654	1423.51	264.341	0.185696
Métropole du Grand Nancy	NCY	9	33088.1	17.7143	0.765	12.3595	276.749	42.4719	836.398	128.36	0.153468
Métropole du Grand Paris	PRS	2	1.20805e+06	26	0	15.6147	20926.2	2130.55	1732.23	176.362	0.101812
Métropole du Grand Paris	PRS	3	1.20805e+06	26	0.043	15.6147	39702	3671.19	3286.44	303.893	0.0924687
Métropole du Grand Paris	PRS	4	1.20805e+06	13.5714	0.577571	15.6147	80141.3	1923.64	6633.92	159.235	0.0240031
Métropole du Grand Paris	PRS	5	1.20805e+06	20.8571	0.699	15.6147	76988.2	11688.3	6372.91	967.534	0.15182
Métropole du Grand Paris	PRS	6	1.20805e+06	12	0.719	15.6147	34266.3	4207.17	2836.49	348.26	0.122779
Métropole du Grand Paris	PRS	7	1.20805e+06	14.5714	0.721	15.6147	26484.4	4243.06	2192.32	351.231	0.16021
Métropole du Grand Paris	PRS	8	1.20805e+06	8.14286	0.722	15.6147	17528.3	2175.71	1450.96	180.1	0.124125
Métropole du Grand Paris	PRS	9	1.20805e+06	17.7143	0.722	15.6147	10753.4	910.334	890.143	75.3554	0.0846553
Nantes Métropole	NTE	2	68495	26	0	11.2622	1115.01	75.3866	1627.87	110.061	0.0676109
Nantes Métropole	NTE	3	68495	26	0.037	11.2622	1816.18	112.469	2651.56	164.201	0.0619261
Nantes Métropole	NTE	4	68495	13.5714	0.586143	11.2622	3308.96	105.337	4830.95	153.788	0.0318338
Nantes Métropole	NTE	5	68495	20.8571	0.737	11.2622	3559.87	666.999	5197.28	973.793	0.187366
Nantes Métropole	NTE	6	68495	12	0.757	11.2622	1541.78	367.404	2250.94	536.395	0.238298
Nantes Métropole	NTE	7	68495	14.5714	0.758	11.2622	1170.67	321.563	1709.14	469.469	0.274682
Nantes Métropole	NTE	8	68495	8.14286	0.759	11.2622	721.78	162.24	1053.77	236.864	0.224777
Nantes Métropole	NTE	9	68495	17.7143	0.759	11.2622	481.706	106.55	703.273	155.559	0.221194
Orléans Métropole	ORL	2	47459.8	26	0	13.0351	888.74	92.7501	1872.62	195.429	0.104361
Orléans Métropole	ORL	3	47459.8	26	0.042	13.0351	1194.87	97.4392	2517.65	205.309	0.0815476
Orléans Métropole	ORL	4	47459.8	13.5714	0.577571	13.0351	2053.46	62.0155	4326.74	130.669	0.0302004
Orléans Métropole	ORL	5	47459.8	20.8571	0.713	13.0351	2054.93	418.451	4329.82	881.695	0.203633
Orléans Métropole	ORL	6	47459.8	12	0.732	13.0351	925.561	206.239	1950.2	434.555	0.222826
Orléans Métropole	ORL	7	47459.8	14.5714	0.734	13.0351	754.655	156.072	1590.09	328.851	0.206813
Orléans Métropole	ORL	8	47459.8	8.14286	0.735	13.0351	529.372	97.6619	1115.41	205.778	0.184486
Orléans Métropole	ORL	9	47459.8	17.7143	0.735	13.0351	371.868	56.4826	783.541	119.011	0.151889
Saint-Etienne Métropole	STE	2	85395.6	26	0	10.4299	1884.94	271.499	2207.3	317.931	0.144036
Saint-Etienne Métropole	STE	3	85395.6	26	0.055	10.4299	2567.68	191.109	3006.8	223.793	0.0744289
Saint-Etienne Métropole	STE	4	85395.6	13.5714	0.558714	10.4299	4452.43	139.86	5213.89	163.779	0.031412
Saint-Etienne Métropole	STE	5	85395.6	20.8571	0.693	10.4299	4880.73	956.733	5715.44	1120.35	0.196022
Saint-Etienne Métropole	STE	6	85395.6	12	0.712	10.4299	1954.59	355.023	2288.87	415.74	0.181636
Saint-Etienne Métropole	STE	7	85395.6	14.5714	0.714	10.4299	1620.29	322.065	1897.39	377.145	0.19877
Saint-Etienne Métropole	STE	8	85395.6	8.14286	0.714	10.4299	1527.64	325.235	1788.9	380.857	0.212901
Saint-Etienne Métropole	STE	9	85395.6	17.7143	0.715	10.4299	977.486	155.441	1144.66	182.024	0.159021
Toulouse Métropole	TLS	2	53864.9	26	0	13.3785	1001.04	102.403	1858.43	190.111	0.102297
Toulouse Métropole	TLS	3	53864.9	26	0.037	13.3785	1875.81	154.541	3482.44	286.905	0.082386
Toulouse Métropole	TLS	4	53864.9	13.5714	0.576571	13.3785	3507.73	185.95	6512.09	345.215	0.0530114
Toulouse Métropole	TLS	5	53864.9	20.8571	0.704	13.3785	3154.08	562.589	5855.54	1044.45	0.178369
Toulouse Métropole	TLS	6	53864.9	12	0.727	13.3785	1182	190.182	2194.38	353.073	0.160899
Toulouse Métropole	TLS	7	53864.9	14.5714	0.729	13.3785	1079.96	187.829	2004.95	348.705	0.173922
Toulouse Métropole	TLS	8	53864.9	8.14286	0.73	13.3785	628.255	84.3381	1166.35	156.574	0.134242
Toulouse Métropole	TLS	9	53864.9	17.7143	0.73	13.3785	443.058	73.1214	822.536	135.75	0.165038
Tours Métropole Val de Loire	TRS	2	56418.2	26	0	10.1301	1012.84	78.0594	1795.23	138.359	0.07707
Tours Métropole Val de Loire	TRS	3	56418.2	26	0.049	10.1301	1510.15	121.957	2676.71	216.166	0.0807581
Tours Métropole Val de Loire	TRS	4	56418.2	13.5714	0.615429	10.1301	2598.78	69.0816	4606.28	122.445	0.0265823
Tours Métropole Val de Loire	TRS	5	56418.2	20.8571	0.753	10.1301	2863.59	506.523	5075.64	897.801	0.176884
Tours Métropole Val de Loire	TRS	6	56418.2	12	0.772	10.1301	1334.36	290.93	2365.12	515.668	0.21803
Tours Métropole Val de Loire	TRS	7	56418.2	14.5714	0.774	10.1301	1010.88	210.967	1791.76	373.934	0.208697
Tours Métropole Val de Loire	TRS	8	56418.2	8.14286	0.774	10.1301	718.568	136.04	1273.65	241.127	0.189321
Tours Métropole Val de Loire	TRS	9	56418.2	17.7143	0.775	10.1301	468.675	83.1162	830.716	147.322	0.177343
