# Supplementary material for: Socioeconomic inequalities and the COVID-19 pandemic in France: Territorial analyzes based on epidemic wave and metropolitan area
Source: PLoS One. 2026 May 8;21(5):e0348201. doi: 10.1371/journal.pone.0348201 (PMC13155628; doi:10.1371/journal.pone.0348201)
Supplement: S5 Data — Ratios were computed using generalized additive mixed models (GAMMs). (XLSX) [file pone.0348201.s006.xlsx]

## Sheet: Sheet1
Lib	code	wave	TRRs	TRRs_LL_95%	TRRs_UL_95%	TRRs_p-value	aTRRs	aTRRs_LL_95%	aTRRs_UL_95%	aTRRs_p-value	IRRs	IRRs_LL_95%	IRRs_UL_95%	IRRs_p-value	aIRRs	aIRRs_LL_95%	aIRRs_UL_95%	aIRRs_p-value
Bordeaux Métropole	BDX	2	0.700389	0.633837	0.773929	0	0.727916	0.657366	0.806037	0	1.23359	1.13545	1.34022	7e-07	1.2118	1.11323	1.31909	9.1e-06
Bordeaux Métropole	BDX	3	0.700759	0.615545	0.79777	1e-07	0.705168	0.618267	0.804283	2e-07	1.59637	1.42657	1.78638	0	1.54771	1.38137	1.73407	0
Bordeaux Métropole	BDX	4	0.783752	0.692391	0.887169	0.0001166	0.800772	0.708943	0.904495	0.0003498	1.32718	1.21873	1.44529	0	1.32125	1.20823	1.44484	0
Bordeaux Métropole	BDX	5	0.673673	0.599758	0.756697	0	0.694732	0.616865	0.782429	0	1.05074	1.01672	1.0859	0.0032056	1.04863	1.01386	1.08459	0.0057751
Bordeaux Métropole	BDX	6	0.654103	0.586453	0.729556	0	0.670429	0.599871	0.749286	0	0.792179	0.743249	0.84433	0	0.802417	0.756514	0.851105	0
Bordeaux Métropole	BDX	7	0.765134	0.679936	0.861007	8.8e-06	0.763227	0.681073	0.85529	3.3e-06	0.791371	0.748797	0.836365	0	0.808021	0.765917	0.852438	0
Bordeaux Métropole	BDX	8	0.715289	0.630412	0.811593	2e-07	0.723662	0.636904	0.822237	7e-07	0.818303	0.749492	0.893431	7.7e-06	0.816926	0.748762	0.891295	5.4e-06
Bordeaux Métropole	BDX	9	0.698423	0.612589	0.796284	1e-07	0.707362	0.622058	0.804364	1e-07	0.863797	0.803206	0.928959	7.95e-05	0.886882	0.824723	0.953727	0.0012041
Brest Métropole	BST	2	0.857615	0.780651	0.942168	0.0013658	0.829863	0.723958	0.951259	0.0074204	1.21725	1.01817	1.45524	0.0309559	1.1489	0.814589	1.62041	0.428862
Brest Métropole	BST	3	0.882829	0.811228	0.960748	0.0038782	0.863758	0.747461	0.99815	0.0471339	1.73427	1.44732	2.07811	0	1.46751	1.10459	1.94968	0.0081391
Brest Métropole	BST	4	1.05426	0.959514	1.15837	0.271406	0.970177	0.835802	1.12616	0.690605	1.71493	1.4312	2.0549	0	1.64692	1.27216	2.13209	0.0001523
Brest Métropole	BST	5	0.862974	0.760882	0.978766	0.021784	1.02571	0.807954	1.30217	0.834816	1.05206	0.984313	1.12447	0.135069	1.00105	0.905247	1.10699	0.983732
Brest Métropole	BST	6	0.783811	0.693194	0.886273	0.0001019	0.924299	0.755628	1.13062	0.443817	0.818694	0.769291	0.871269	0	0.925241	0.852184	1.00456	0.0640875
Brest Métropole	BST	7	0.906697	0.786078	1.04582	0.178682	1.01105	0.799757	1.27816	0.92682	0.774214	0.716227	0.836896	0	0.783389	0.694744	0.883344	6.76e-05
Brest Métropole	BST	8	0.931326	0.760682	1.14025	0.490831	1.22226	0.877416	1.70265	0.235327	0.796646	0.706116	0.898782	0.0002208	0.823831	0.688789	0.98535	0.0338736
Brest Métropole	BST	9	0.829439	0.689791	0.997359	0.0467991	1.00224	0.733877	1.36874	0.988766	0.788178	0.718425	0.864704	5e-07	0.785175	0.692259	0.890563	0.0001674
Clermont Auvergne Métropole	CLT	2	0.762726	0.68371	0.850873	1.2e-06	0.790544	0.682009	0.916351	0.0018122	1.23733	1.08667	1.40888	0.0013056	1.19564	1.02972	1.38829	0.0190691
Clermont Auvergne Métropole	CLT	3	0.883824	0.805532	0.969726	0.0090647	0.872461	0.755493	1.00754	0.0632037	1.45179	1.27976	1.64695	0	1.4568	1.23355	1.72045	9.3e-06
Clermont Auvergne Métropole	CLT	4	1.01859	0.901589	1.15078	0.767275	1.00467	0.864691	1.16731	0.951468	1.22631	0.987244	1.52326	0.0651888	1.38053	1.01268	1.882	0.0413808
Clermont Auvergne Métropole	CLT	5	0.799487	0.725919	0.880512	5.5e-06	0.835275	0.721974	0.966355	0.0155133	1.00466	0.95748	1.05417	0.849716	1.04558	0.986304	1.10842	0.134428
Clermont Auvergne Métropole	CLT	6	0.715534	0.634864	0.806455	0	0.726392	0.622396	0.847766	5.01e-05	0.812823	0.739816	0.893036	1.59e-05	0.885603	0.797217	0.983788	0.0235313
Clermont Auvergne Métropole	CLT	7	0.856773	0.763593	0.961324	0.0085022	0.854851	0.724854	1.00816	0.062405	0.721887	0.666011	0.78245	0	0.733228	0.665196	0.808217	0
Clermont Auvergne Métropole	CLT	8	0.680755	0.585332	0.791735	6e-07	0.709539	0.58572	0.859533	0.0004532	0.787288	0.698279	0.887644	9.34e-05	0.816014	0.71012	0.9377	0.0041433
Clermont Auvergne Métropole	CLT	9	0.696379	0.598727	0.809958	2.7e-06	0.725344	0.598774	0.878668	0.0010305	0.757314	0.683193	0.839476	1e-07	0.853654	0.758171	0.961161	0.0089341
Dijon Métropole	DIJ	2	0.867479	0.793735	0.948074	0.0017104	0.958087	0.850631	1.07912	0.480531	1.16733	1.04752	1.30083	0.0051044	1.13459	0.982134	1.31071	0.0863206
Dijon Métropole	DIJ	3	0.933184	0.849943	1.02458	0.146869	1.04343	0.923008	1.17957	0.496795	1.17464	1.03318	1.33546	0.0139499	1.28868	1.08373	1.5324	0.0041067
Dijon Métropole	DIJ	4	1.07082	0.976038	1.1748	0.14788	1.09239	0.950984	1.25482	0.211518	1.25376	1.04143	1.50938	0.0169022	1.38689	1.05377	1.82531	0.0196089
Dijon Métropole	DIJ	5	0.851526	0.786224	0.922252	7.87e-05	0.942914	0.831456	1.06931	0.359757	1.03481	0.989677	1.08199	0.132605	1.04483	0.97993	1.11404	0.180118
Dijon Métropole	DIJ	6	0.809881	0.740069	0.886277	4.5e-06	0.965279	0.857636	1.08643	0.558009	0.815141	0.763179	0.870642	0	0.8579	0.79152	0.929847	0.0001913
Dijon Métropole	DIJ	7	0.941247	0.848322	1.04435	0.253572	0.998302	0.861882	1.15631	0.981916	0.817649	0.763718	0.875388	0	0.856802	0.786224	0.933715	0.0004256
Dijon Métropole	DIJ	8	0.826169	0.743002	0.918646	0.0004195	0.914724	0.786358	1.06404	0.247945	0.853765	0.78643	0.926866	0.000162	0.923327	0.828658	1.02881	0.148356
Dijon Métropole	DIJ	9	0.831176	0.739501	0.934218	0.0019273	0.961127	0.83028	1.11259	0.595404	0.833635	0.762445	0.911472	6.46e-05	0.909481	0.814069	1.01608	0.0933583
Eurométropole de Strasbourg	STR	2	0.83976	0.778594	0.905731	6e-06	0.865275	0.784698	0.954127	0.003713	1.35369	1.22976	1.49012	0	1.25994	1.12576	1.41011	5.77e-05
Eurométropole de Strasbourg	STR	3	0.910243	0.842229	0.983749	0.0176188	0.929744	0.842616	1.02588	0.146769	1.62248	1.46492	1.79699	0	1.47899	1.30956	1.67034	0
Eurométropole de Strasbourg	STR	4	1.12092	1.03801	1.21045	0.0035964	1.08525	0.980432	1.20128	0.114415	1.58299	1.40338	1.7856	0	1.44391	1.24348	1.67665	1.4e-06
Eurométropole de Strasbourg	STR	5	0.877109	0.816164	0.942605	0.0003588	0.899449	0.810282	0.998428	0.0466426	1.0858	1.04838	1.12456	4.2e-06	1.06112	1.02108	1.10272	0.0025029
Eurométropole de Strasbourg	STR	6	0.787345	0.729271	0.850045	0	0.86542	0.781643	0.958177	0.0053955	0.826851	0.778327	0.8784	0	0.883934	0.828274	0.943335	0.0002009
Eurométropole de Strasbourg	STR	7	0.920852	0.849493	0.998206	0.0451092	0.974923	0.873806	1.08774	0.649409	0.769124	0.728781	0.811699	0	0.820571	0.76833	0.876364	0
Eurométropole de Strasbourg	STR	8	0.717561	0.663389	0.776156	0	0.766431	0.686312	0.855903	2.3e-06	0.78655	0.723568	0.855014	0	0.859887	0.785041	0.941869	0.0011581
Eurométropole de Strasbourg	STR	9	0.743665	0.686703	0.805353	0	0.809466	0.725905	0.902646	0.0001432	0.790224	0.735263	0.849294	0	0.805082	0.738041	0.878213	1e-06
Métropole d'Aix-Marseille-Provence	AMP	2	0.643803	0.594385	0.69733	0	0.830321	0.747812	0.921933	0.0004973	1.14071	1.08108	1.20364	1.5e-06	1.09774	1.02819	1.17199	0.0052318
Métropole d'Aix-Marseille-Provence	AMP	3	0.64177	0.588566	0.699783	0	0.797297	0.710805	0.894313	0.0001104	1.22972	1.16194	1.30147	0	1.18748	1.1064	1.27449	1.9e-06
Métropole d'Aix-Marseille-Provence	AMP	4	0.707511	0.63918	0.783146	0	0.842723	0.734715	0.96661	0.014473	1.21995	1.16248	1.28025	0	1.16941	1.09746	1.24607	1.4e-06
Métropole d'Aix-Marseille-Provence	AMP	5	0.605642	0.546959	0.67062	0	0.747688	0.649618	0.860562	5.05e-05	0.978419	0.950223	1.00745	0.143633	0.991431	0.9559	1.02828	0.643935
Métropole d'Aix-Marseille-Provence	AMP	6	0.56941	0.515958	0.628399	0	0.73704	0.64237	0.845662	1.36e-05	0.783173	0.745721	0.822506	0	0.812234	0.766283	0.860941	0
Métropole d'Aix-Marseille-Provence	AMP	7	0.66055	0.594456	0.733991	0	0.863074	0.746201	0.998253	0.047305	0.789906	0.75699	0.824253	0	0.815244	0.773072	0.859715	0
Métropole d'Aix-Marseille-Provence	AMP	8	0.597868	0.536009	0.666866	0	0.802063	0.687291	0.936001	0.0051192	0.753027	0.699957	0.810122	0	0.783469	0.717256	0.855794	1e-07
Métropole d'Aix-Marseille-Provence	AMP	9	0.553975	0.49951	0.61438	0	0.73627	0.634423	0.854468	5.57e-05	0.835081	0.789651	0.883124	0	0.864533	0.807936	0.925096	2.51e-05
Métropole de Lyon	LYN	2	0.830012	0.787566	0.874745	0	0.926165	0.86144	0.995754	0.037975	1.16528	1.11895	1.21352	0	1.13127	1.07477	1.19074	2.4e-06
Métropole de Lyon	LYN	3	0.870997	0.822775	0.922046	2e-06	0.926546	0.854724	1.0044	0.0638434	1.38641	1.30754	1.47005	0	1.32497	1.22373	1.43459	0
Métropole de Lyon	LYN	4	1.08056	1.01494	1.15042	0.0153546	1.0853	0.989983	1.1898	0.0809235	1.19706	1.11579	1.28425	5e-07	1.05453	0.955489	1.16384	0.29136
Métropole de Lyon	LYN	5	0.79324	0.747872	0.841361	0	0.891415	0.816865	0.972769	0.0098914	1.04641	1.01914	1.0744	0.0007594	1.05444	1.0193	1.09079	0.0021745
Métropole de Lyon	LYN	6	0.751312	0.702097	0.803978	0	0.822916	0.749342	0.903713	4.53e-05	0.729642	0.69431	0.766771	0	0.794618	0.74737	0.844852	0
Métropole de Lyon	LYN	7	0.974205	0.920176	1.03141	0.369337	0.967895	0.885735	1.05768	0.470894	0.71057	0.683742	0.738452	0	0.777147	0.737469	0.818959	0
Métropole de Lyon	LYN	8	0.83322	0.778584	0.891689	1e-07	0.925343	0.841786	1.01719	0.108063	0.719518	0.680803	0.760434	0	0.79826	0.74202	0.858764	0
Métropole de Lyon	LYN	9	0.805457	0.751312	0.863505	0	0.906632	0.823917	0.997649	0.0446205	0.773085	0.735979	0.812061	0	0.819349	0.766362	0.875999	0
Métropole du Grand Nancy	NCY	2	0.780047	0.646032	0.941864	0.0098014	0.746004	0.58012	0.959323	0.0223927	1.21871	1.09707	1.35384	0.0002271	1.1549	0.997505	1.33713	0.0540328
Métropole du Grand Nancy	NCY	3	0.920864	0.726333	1.1675	0.495917	0.966761	0.679852	1.37475	0.85073	1.16079	1.03981	1.29584	0.007926	1.00095	0.84963	1.17921	0.990966
Métropole du Grand Nancy	NCY	4	1.0098	0.828624	1.23059	0.92299	0.958985	0.729386	1.26086	0.764226	1.59854	1.37599	1.85709	0	1.31397	1.03177	1.67334	0.0268573
Métropole du Grand Nancy	NCY	5	0.724739	0.59128	0.888322	0.0019323	0.735545	0.550045	0.983605	0.0383128	0.970216	0.898697	1.04743	0.438961	0.864723	0.772727	0.967672	0.0113212
Métropole du Grand Nancy	NCY	6	0.661478	0.52298	0.836653	0.000565	0.766479	0.554481	1.05953	0.107412	0.6766	0.612356	0.747584	0	0.746387	0.652479	0.853811	2.01e-05
Métropole du Grand Nancy	NCY	7	0.738447	0.590119	0.924058	0.00804	0.817846	0.600603	1.11367	0.201762	0.652728	0.59369	0.717636	0	0.712751	0.625673	0.811948	4e-07
Métropole du Grand Nancy	NCY	8	0.62916	0.508887	0.777858	1.86e-05	0.738068	0.545276	0.999025	0.0492625	0.588531	0.520132	0.665925	0	0.673961	0.571231	0.795166	2.9e-06
Métropole du Grand Nancy	NCY	9	0.657396	0.540306	0.799861	2.77e-05	0.795963	0.604163	1.04865	0.104743	0.67113	0.602321	0.747799	0	0.768991	0.658634	0.897838	0.0008889
Métropole du Grand Paris	PRS	2	0.824947	0.804899	0.845495	0	0.852864	0.832292	0.873945	0	1.15834	1.13371	1.18352	0	1.16265	1.13741	1.18846	0
Métropole du Grand Paris	PRS	3	0.814949	0.792552	0.83798	0	0.846322	0.823492	0.869785	0	1.28306	1.25261	1.31425	0	1.2894	1.25812	1.32145	0
Métropole du Grand Paris	PRS	4	1.00444	0.97711	1.03254	0.752937	1.03694	1.00905	1.0656	0.0091614	1.13768	1.10372	1.17268	0	1.14515	1.10992	1.1815	0
Métropole du Grand Paris	PRS	5	0.820751	0.794832	0.847516	0	0.850499	0.823426	0.878463	0	1.02168	1.00939	1.03413	0.000525	1.02666	1.01404	1.03943	3.15e-05
Métropole du Grand Paris	PRS	6	0.784787	0.755301	0.815425	0	0.81467	0.783382	0.847207	0	0.770314	0.753656	0.78734	0	0.778757	0.761641	0.796258	0
Métropole du Grand Paris	PRS	7	0.868812	0.836877	0.901965	0	0.901857	0.867887	0.937157	1e-07	0.80778	0.793257	0.822569	0	0.814003	0.798991	0.829297	0
Métropole du Grand Paris	PRS	8	0.809041	0.776503	0.842943	0	0.84688	0.811885	0.883383	0	0.831535	0.809939	0.853707	0	0.841073	0.818816	0.863935	0
Métropole du Grand Paris	PRS	9	0.810219	0.778306	0.843441	0	0.845832	0.811604	0.881502	0	0.825337	0.803133	0.848155	0	0.829629	0.807037	0.852853	0
Métropole Européenne de Lille	LIL	2	0.846792	0.771508	0.929423	0.000464	0.886112	0.796084	0.986322	0.0269695	1.14563	1.09029	1.20378	1e-07	1.10212	1.03894	1.16914	0.001246
Métropole Européenne de Lille	LIL	3	0.929054	0.843241	1.0236	0.136685	0.944737	0.841288	1.06091	0.33666	1.32833	1.24347	1.41898	0	1.19659	1.10726	1.29313	5.8e-06
Métropole Européenne de Lille	LIL	4	1.12447	1.01042	1.2514	0.0315561	1.05789	0.933091	1.19937	0.379588	1.47589	1.3442	1.62049	0	1.40599	1.25711	1.5725	0
Métropole Européenne de Lille	LIL	5	0.892528	0.808634	0.985125	0.0239728	0.903443	0.802755	1.01676	0.0921254	1.03866	1.00673	1.07159	0.0172521	1.02519	0.987122	1.06472	0.197534
Métropole Européenne de Lille	LIL	6	0.806453	0.725183	0.896832	7.21e-05	0.828561	0.727965	0.943059	0.0044029	0.771472	0.735126	0.809616	0	0.822335	0.778292	0.86887	0
Métropole Européenne de Lille	LIL	7	0.96284	0.857923	1.08059	0.520017	0.954865	0.831139	1.09701	0.514199	0.795492	0.757354	0.835552	0	0.827677	0.781819	0.876225	0
Métropole Européenne de Lille	LIL	8	0.785059	0.697309	0.883852	6.29e-05	0.793791	0.686694	0.91759	0.0017895	0.713284	0.663071	0.767301	0	0.771487	0.709354	0.839062	0
Métropole Européenne de Lille	LIL	9	0.735465	0.657106	0.823169	1e-07	0.756898	0.656804	0.872247	0.0001188	0.763865	0.714895	0.816189	0	0.796059	0.737688	0.859048	0
Métropole Grenoble-Alpes-Métropole	GNB	2	0.835785	0.750822	0.930364	0.0010393	0.890601	0.77162	1.02793	0.113302	1.29241	1.18538	1.4091	0	1.20038	1.07282	1.34312	0.0014417
Métropole Grenoble-Alpes-Métropole	GNB	3	0.808297	0.728445	0.896902	6.06e-05	0.766667	0.660456	0.889959	0.0004789	1.48062	1.31206	1.67083	0	1.39429	1.16907	1.6629	0.0002174
Métropole Grenoble-Alpes-Métropole	GNB	4	1.03644	0.95724	1.12219	0.377517	0.899735	0.77823	1.04021	0.153467	1.58802	1.36484	1.84769	0	1.28539	1.02062	1.61884	0.0328886
Métropole Grenoble-Alpes-Métropole	GNB	5	0.778882	0.699136	0.867725	5.8e-06	0.766079	0.658194	0.891648	0.0005798	1.06438	1.01317	1.11818	0.0131368	1.08061	1.01322	1.15248	0.0182947
Métropole Grenoble-Alpes-Métropole	GNB	6	0.718735	0.643496	0.802772	0	0.776347	0.664786	0.90663	0.0013818	0.730954	0.680792	0.784813	0	0.767481	0.701238	0.839982	0
Métropole Grenoble-Alpes-Métropole	GNB	7	0.929895	0.833358	1.03762	0.193701	0.906379	0.77503	1.05999	0.218459	0.6811	0.632602	0.733316	0	0.73709	0.664501	0.817608	0
Métropole Grenoble-Alpes-Métropole	GNB	8	0.818242	0.71998	0.929916	0.0021178	0.796656	0.660416	0.961001	0.0175153	0.785669	0.730569	0.844924	0	0.845534	0.762151	0.938039	0.0015375
Métropole Grenoble-Alpes-Métropole	GNB	9	0.749171	0.657853	0.853166	1.33e-05	0.759702	0.635079	0.908779	0.0026441	0.784023	0.718911	0.855034	0	0.906516	0.804513	1.02145	0.107069
Métropole Nice Côte d'Azur	NCE	2	0.924111	0.8064	1.05901	0.25625	0.99229	0.836159	1.17757	0.929393	1.21734	1.10216	1.34455	0.0001052	1.1473	1.01504	1.2968	0.0278853
Métropole Nice Côte d'Azur	NCE	3	0.89188	0.745883	1.06646	0.20964	1.08141	0.867629	1.34788	0.486123	1.38478	1.22755	1.56215	1e-07	1.39739	1.19776	1.63029	2.1e-05
Métropole Nice Côte d'Azur	NCE	4	0.927798	0.775072	1.11062	0.414114	1.14415	0.919707	1.42336	0.226776	1.16774	1.0422	1.3084	0.0075318	1.00415	0.865	1.16569	0.956601
Métropole Nice Côte d'Azur	NCE	5	0.879494	0.720354	1.07379	0.207346	1.09188	0.848946	1.40434	0.493595	0.960197	0.912145	1.01078	0.120979	0.932361	0.875138	0.993325	0.0302149
Métropole Nice Côte d'Azur	NCE	6	0.816123	0.652266	1.02114	0.0755626	1.08654	0.816753	1.44543	0.568712	0.746876	0.690512	0.807842	0	0.782197	0.712005	0.859309	3e-07
Métropole Nice Côte d'Azur	NCE	7	0.92345	0.740769	1.15118	0.478867	1.17654	0.89618	1.54461	0.241722	0.660914	0.608787	0.717504	0	0.785353	0.713676	0.864228	7e-07
Métropole Nice Côte d'Azur	NCE	8	0.764374	0.609669	0.958335	0.0198669	1.12461	0.848676	1.49026	0.413571	0.608681	0.546036	0.678514	0	0.773937	0.682684	0.877389	6.24e-05
Métropole Nice Côte d'Azur	NCE	9	0.657405	0.526871	0.82028	0.0002038	0.765978	0.577506	1.01596	0.0642959	0.694789	0.633222	0.762342	0	0.766039	0.682933	0.85926	5.4e-06
Métropole Rennes Métropole	RNS	2	0.799056	0.717116	0.890359	4.83e-05	0.816325	0.704736	0.945582	0.0068075	1.51027	1.34082	1.70115	0	1.43966	1.20507	1.71992	5.93e-05
Métropole Rennes Métropole	RNS	3	0.902798	0.800512	1.01815	0.0955642	0.904062	0.76059	1.0746	0.252636	1.56127	1.37618	1.77126	0	1.48316	1.22156	1.80077	6.85e-05
Métropole Rennes Métropole	RNS	4	0.97549	0.874712	1.08788	0.655572	0.873445	0.735443	1.03734	0.123037	1.38142	1.18524	1.61008	3.55e-05	1.31441	1.07758	1.60327	0.0069927
Métropole Rennes Métropole	RNS	5	0.753636	0.676206	0.839934	3e-07	0.79351	0.668711	0.941601	0.008067	1.03977	0.999171	1.08201	0.0549638	1.01578	0.968101	1.06582	0.523199
Métropole Rennes Métropole	RNS	6	0.670563	0.603296	0.74533	0	0.797262	0.667494	0.952259	0.0124297	0.802666	0.748214	0.861081	0	0.854873	0.793123	0.921431	4.15e-05
Métropole Rennes Métropole	RNS	7	0.794524	0.711756	0.886918	4.17e-05	0.871729	0.731536	1.03879	0.124886	0.802419	0.746617	0.862392	0	0.867762	0.79514	0.947016	0.0014684
Métropole Rennes Métropole	RNS	8	0.721054	0.642255	0.809521	0	0.780049	0.647171	0.940209	0.0091318	0.85071	0.760926	0.951087	0.0044934	0.901547	0.790059	1.02877	0.123828
Métropole Rennes Métropole	RNS	9	0.721827	0.636913	0.81806	3e-07	0.868235	0.720166	1.04675	0.138584	0.777355	0.705363	0.856694	4e-07	0.781206	0.697913	0.874439	1.77e-05
Métropole Rouen Normandie	RN	2	0.843868	0.773336	0.920833	0.0001378	0.877877	0.774667	0.994839	0.0412421	1.26126	1.15969	1.37172	1e-07	1.17437	1.04262	1.32276	0.0081112
Métropole Rouen Normandie	RN	3	0.91379	0.839807	0.994292	0.0363588	0.871712	0.769531	0.987461	0.0308994	1.3038	1.19585	1.42149	0	1.24855	1.10252	1.41392	0.0004689
Métropole Rouen Normandie	RN	4	1.11214	1.03066	1.20006	0.0061803	0.97816	0.874089	1.09462	0.70043	1.55694	1.35426	1.78994	0	1.46859	1.19561	1.8039	0.0002495
Métropole Rouen Normandie	RN	5	0.852385	0.783174	0.927713	0.0002185	0.837954	0.735564	0.954597	0.0078414	0.98943	0.948201	1.03245	0.6246	0.976183	0.919586	1.03626	0.428914
Métropole Rouen Normandie	RN	6	0.787543	0.721815	0.859256	1e-07	0.825454	0.720706	0.945426	0.0055962	0.701417	0.663269	0.741759	0	0.791507	0.733922	0.853611	0
Métropole Rouen Normandie	RN	7	0.901549	0.821295	0.989645	0.0293438	0.882433	0.768928	1.01269	0.0750025	0.721011	0.677308	0.767534	0	0.761699	0.697935	0.831289	0
Métropole Rouen Normandie	RN	8	0.820997	0.741267	0.909302	0.0001542	0.863888	0.739615	1.00904	0.0648329	0.69419	0.645428	0.746636	0	0.752193	0.681412	0.830327	0
Métropole Rouen Normandie	RN	9	0.830633	0.752921	0.916367	0.0002133	0.895047	0.772505	1.03703	0.139945	0.662885	0.615815	0.713552	0	0.766019	0.692031	0.847917	3e-07
Métropole Toulon-Provence-Méditerranée	TLN	2	0.602926	0.507822	0.715842	0	0.776581	0.640571	0.941469	0.0100538	1.1649	0.997402	1.36052	0.0539612	1.20039	0.997854	1.44403	0.0527186
Métropole Toulon-Provence-Méditerranée	TLN	3	0.630097	0.536781	0.739636	0	0.793504	0.659161	0.955228	0.0145251	1.50775	1.27506	1.78291	1.6e-06	1.41881	1.165	1.72792	0.0005038
Métropole Toulon-Provence-Méditerranée	TLN	4	0.746651	0.64031	0.870652	0.0001938	0.920598	0.761957	1.11227	0.391252	1.2129	1.03652	1.41929	0.0160649	1.25353	1.03497	1.51825	0.0207985
Métropole Toulon-Provence-Méditerranée	TLN	5	0.61447	0.508951	0.741865	4e-07	0.759574	0.606663	0.951025	0.0164919	1.0172	0.945492	1.09434	0.647511	1.02949	0.950191	1.11541	0.477251
Métropole Toulon-Provence-Méditerranée	TLN	6	0.561787	0.454889	0.693806	1e-07	0.711864	0.550114	0.921173	0.0097566	0.756831	0.680678	0.841504	3e-07	0.817251	0.725039	0.92119	0.0009534
Métropole Toulon-Provence-Méditerranée	TLN	7	0.548497	0.434886	0.691787	4e-07	0.680367	0.514093	0.900419	0.007067	0.749388	0.66968	0.838583	5e-07	0.82085	0.720768	0.934828	0.0029213
Métropole Toulon-Provence-Méditerranée	TLN	8	0.457197	0.353864	0.590703	0	0.59748	0.435409	0.819879	0.0014222	0.732188	0.619245	0.865731	0.0002656	0.788053	0.649463	0.956218	0.0157931
Métropole Toulon-Provence-Méditerranée	TLN	9	0.470191	0.362314	0.610189	0	0.655205	0.476302	0.901305	0.0093587	0.785062	0.696236	0.885221	7.81e-05	0.857085	0.745249	0.985704	0.0306293
Metz Métropole	MTZ	2	0.865251	0.76849	0.974196	0.0167538	0.905909	0.752162	1.09108	0.297708	1.24105	1.109	1.38881	0.0001681	1.17182	0.978506	1.40333	0.0847466
Metz Métropole	MTZ	3	0.887909	0.767859	1.02673	0.10869	0.926133	0.743688	1.15334	0.493001	1.33493	1.17522	1.51634	8.9e-06	1.30563	1.0709	1.59182	0.0083538
Metz Métropole	MTZ	4	1.10814	0.961235	1.2775	0.157031	0.942348	0.754371	1.17717	0.600902	1.99235	1.66582	2.38287	0	1.59975	1.15781	2.21038	0.0043953
Metz Métropole	MTZ	5	0.823956	0.734517	0.924284	0.0009564	0.875635	0.726111	1.05595	0.164486	1.10934	1.04529	1.17731	0.0006266	1.0626	0.972711	1.1608	0.178157
Metz Métropole	MTZ	6	0.765742	0.681208	0.860766	7.7e-06	0.812185	0.651746	1.01212	0.0639213	0.585771	0.524776	0.653856	0	0.669439	0.567343	0.789907	2e-06
Metz Métropole	MTZ	7	0.792233	0.6904	0.909086	0.0009071	0.843936	0.670553	1.06215	0.148144	0.724212	0.659697	0.795036	0	0.802377	0.689891	0.933205	0.004276
Metz Métropole	MTZ	8	0.650051	0.575843	0.733822	0	0.762647	0.589438	0.986756	0.0392616	0.722421	0.634075	0.823076	1e-06	0.875423	0.742985	1.03147	0.111887
Metz Métropole	MTZ	9	0.658571	0.591939	0.732705	0	0.701261	0.561071	0.87648	0.001817	0.760061	0.681913	0.847164	7e-07	0.821063	0.70898	0.950864	0.0084675
Montpellier Méditerranée Métropole	MTP	2	0.810821	0.671991	0.978332	0.0286241	0.946717	0.754596	1.18775	0.636106	1.48741	1.30283	1.69814	0	1.44361	1.23101	1.69292	6.3e-06
Montpellier Méditerranée Métropole	MTP	3	0.797098	0.645433	0.984402	0.0352045	0.985022	0.750783	1.29234	0.91326	1.63169	1.40459	1.8955	0	1.38525	1.14804	1.67149	0.0006725
Montpellier Méditerranée Métropole	MTP	4	0.987211	0.778105	1.25251	0.915589	1.00667	0.73922	1.3709	0.966323	1.51413	1.35456	1.69249	0	1.49843	1.29125	1.73886	1e-07
Montpellier Méditerranée Métropole	MTP	5	0.651642	0.543408	0.781434	3.8e-06	0.761304	0.558624	1.03752	0.0842054	0.976872	0.924725	1.03196	0.40314	0.969494	0.907255	1.036	0.360096
Montpellier Méditerranée Métropole	MTP	6	0.644845	0.526253	0.790161	2.32e-05	0.763241	0.569078	1.02365	0.0712422	0.657156	0.601929	0.71745	0	0.649969	0.590974	0.714854	0
Montpellier Méditerranée Métropole	MTP	7	0.847283	0.704423	1.01912	0.0785769	0.962162	0.713627	1.29725	0.800268	0.570274	0.519842	0.625599	0	0.596485	0.53455	0.665596	0
Montpellier Méditerranée Métropole	MTP	8	0.660442	0.514322	0.848075	0.0011475	0.808058	0.575846	1.13391	0.21759	0.552116	0.466577	0.653337	0	0.523158	0.436431	0.62712	0
Montpellier Méditerranée Métropole	MTP	9	0.591262	0.468569	0.746083	9.5e-06	0.667916	0.488406	0.913403	0.0114986	0.687959	0.605796	0.781266	0	0.721047	0.622632	0.835019	1.25e-05
Nantes Métropole	NTE	2	0.798249	0.726551	0.877022	2.7e-06	0.865031	0.777054	0.962969	0.0080596	1.24281	1.12681	1.37076	1.37e-05	1.20903	1.08431	1.34809	0.0006325
Nantes Métropole	NTE	3	0.818068	0.744034	0.899469	3.34e-05	0.875007	0.784187	0.976345	0.0169325	1.45223	1.30821	1.6121	0	1.43142	1.26525	1.61942	0
Nantes Métropole	NTE	4	1.06105	0.943815	1.19285	0.321193	1.10136	0.963472	1.25897	0.157155	1.3549	1.20011	1.52965	9e-07	1.28163	1.10583	1.48538	0.000979
Nantes Métropole	NTE	5	0.91066	0.799767	1.03693	0.157771	1.05657	0.903423	1.23567	0.490985	1.05126	1.00672	1.09776	0.0236091	1.01968	0.971851	1.06987	0.426501
Nantes Métropole	NTE	6	0.790797	0.683566	0.914849	0.0015937	0.957729	0.798331	1.14895	0.641921	0.841391	0.783591	0.903454	2e-06	0.857632	0.791709	0.929044	0.0001675
Nantes Métropole	NTE	7	0.919019	0.794386	1.06321	0.256068	1.03953	0.870386	1.24155	0.668713	0.897742	0.848672	0.949648	0.0001689	0.897887	0.84262	0.956778	0.0008899
Nantes Métropole	NTE	8	0.811712	0.682181	0.965839	0.0186792	0.946657	0.766461	1.16922	0.610856	0.852299	0.773328	0.939335	0.0012751	0.875429	0.788668	0.971735	0.0124738
Nantes Métropole	NTE	9	0.820871	0.685385	0.98314	0.0319727	0.97818	0.783609	1.22106	0.845421	0.877197	0.81093	0.948879	0.001078	0.870887	0.794978	0.954044	0.0029675
Orléans Métropole	ORL	2	0.871558	0.803953	0.944848	0.0008465	0.97371	0.861495	1.10054	0.669772	1.27476	1.15003	1.41303	3.8e-06	1.12799	0.969487	1.3124	0.119021
Orléans Métropole	ORL	3	0.858492	0.792503	0.929975	0.0001847	0.885407	0.784594	0.999174	0.0484505	1.35938	1.21856	1.51647	0	1.22981	1.04576	1.44627	0.0123886
Orléans Métropole	ORL	4	1.03954	0.955663	1.13078	0.366291	0.970813	0.849478	1.10948	0.663677	1.21661	1.04337	1.41862	0.0123581	1.16392	0.898137	1.50835	0.251095
Orléans Métropole	ORL	5	0.786583	0.734066	0.842858	0	0.858548	0.766752	0.961335	0.0082058	1.0502	1.00307	1.09955	0.0365492	1.06207	1.00046	1.12747	0.0482748
Orléans Métropole	ORL	6	0.716486	0.659334	0.778591	0	0.845495	0.742719	0.962492	0.0111443	0.735402	0.671419	0.805481	0	0.843784	0.761212	0.935313	0.0012261
Orléans Métropole	ORL	7	0.903561	0.827769	0.986292	0.0232802	0.991744	0.859293	1.14461	0.909757	0.720892	0.668696	0.777163	0	0.81743	0.741772	0.900803	4.74e-05
Orléans Métropole	ORL	8	0.718899	0.649617	0.79557	0	0.851921	0.731572	0.992068	0.0391617	0.745367	0.665745	0.834511	3e-07	0.850002	0.740731	0.975393	0.0206194
Orléans Métropole	ORL	9	0.7098	0.642255	0.784447	0	0.853306	0.735796	0.989582	0.0358573	0.757403	0.682581	0.840427	2e-07	0.841901	0.74538	0.95092	0.0056049
Saint-Etienne Métropole	STE	2	0.930577	0.855609	1.01211	0.0931454	1.01444	0.910382	1.13039	0.795142	1.22792	1.13529	1.32811	3e-07	1.15195	1.0249	1.29475	0.0176706
Saint-Etienne Métropole	STE	3	0.976067	0.899659	1.05897	0.560268	1.07568	0.956305	1.20996	0.224148	1.14299	1.04548	1.2496	0.0033085	1.16598	1.02343	1.32838	0.0209905
Saint-Etienne Métropole	STE	4	1.14959	1.05817	1.24891	0.0009758	1.21053	1.06828	1.37171	0.0027383	1.32003	1.15607	1.50725	4.08e-05	1.26944	1.02587	1.57083	0.0281618
Saint-Etienne Métropole	STE	5	0.859382	0.793577	0.930644	0.0001926	0.957397	0.848815	1.07987	0.478402	0.971788	0.931268	1.01407	0.187842	1.0429	0.988054	1.1008	0.127506
Saint-Etienne Métropole	STE	6	0.938399	0.862631	1.02082	0.138817	0.956769	0.84306	1.08581	0.493594	0.684666	0.638725	0.733912	0	0.752259	0.680125	0.832043	0
Saint-Etienne Métropole	STE	7	1.07408	0.993185	1.16157	0.0736409	1.05099	0.931839	1.18539	0.417865	0.713332	0.670796	0.758565	0	0.782925	0.713165	0.859509	3e-07
Saint-Etienne Métropole	STE	8	0.97112	0.902378	1.0451	0.434007	0.989468	0.867333	1.1288	0.87483	0.724719	0.676786	0.776045	0	0.833618	0.753342	0.922447	0.0004274
Saint-Etienne Métropole	STE	9	0.909578	0.836147	0.989458	0.0273309	0.948966	0.832599	1.0816	0.432566	0.767257	0.711645	0.827214	0	0.827519	0.740344	0.924958	0.0008576
Toulouse Métropole	TLS	2	0.771878	0.674675	0.883087	0.0001629	0.830251	0.708447	0.972996	0.0215507	1.37075	1.23942	1.516	0	1.30196	1.16396	1.45632	3.9e-06
Toulouse Métropole	TLS	3	0.884622	0.786065	0.995536	0.0419278	0.92377	0.810462	1.05292	0.234979	1.64161	1.45913	1.84692	0	1.56513	1.36525	1.79427	0
Toulouse Métropole	TLS	4	0.981172	0.869092	1.10771	0.758745	0.957312	0.837782	1.0939	0.521448	1.40664	1.27531	1.5515	0	1.37385	1.22717	1.53807	0
Toulouse Métropole	TLS	5	0.742811	0.656162	0.840901	2.6e-06	0.750161	0.650211	0.865475	8.14e-05	1.00122	0.959467	1.04479	0.955234	1.02988	0.985173	1.07663	0.193476
Toulouse Métropole	TLS	6	0.670271	0.587882	0.764207	0	0.693327	0.597336	0.804743	1.5e-06	0.68545	0.63605	0.738688	0	0.729877	0.672935	0.791636	0
Toulouse Métropole	TLS	7	0.809461	0.705254	0.929064	0.0026431	0.828449	0.693059	0.990287	0.0387148	0.636561	0.595224	0.680769	0	0.674863	0.625615	0.727987	0
Toulouse Métropole	TLS	8	0.661809	0.574531	0.762346	0	0.709125	0.588192	0.854924	0.0003145	0.655145	0.587231	0.730913	0	0.704775	0.627488	0.791583	0
Toulouse Métropole	TLS	9	0.577606	0.496276	0.672264	0	0.616441	0.506512	0.750229	1.4e-06	0.738837	0.679035	0.803906	0	0.75974	0.691982	0.834132	0
Tours Métropole Val de Loire	TRS	2	0.914273	0.831694	1.00505	0.0634965	0.938616	0.81878	1.07599	0.363338	1.32628	1.18272	1.48727	1.4e-06	1.27636	1.07947	1.50917	0.0043096
Tours Métropole Val de Loire	TRS	3	0.939127	0.869731	1.01406	0.108819	0.986984	0.867502	1.12292	0.842257	1.21371	1.06609	1.38178	0.0034205	1.13966	0.979011	1.32668	0.0917246
Tours Métropole Val de Loire	TRS	4	1.23772	1.12221	1.36511	1.98e-05	1.09712	0.944545	1.27433	0.22505	1.45484	1.21585	1.74082	4.23e-05	1.32736	1.00857	1.74689	0.0432874
Tours Métropole Val de Loire	TRS	5	0.87556	0.807758	0.949054	0.0012312	0.92623	0.818653	1.04794	0.223772	0.989601	0.946147	1.03505	0.648183	1.0136	0.95583	1.07486	0.651878
Tours Métropole Val de Loire	TRS	6	0.79486	0.729448	0.866138	2e-07	0.906878	0.794282	1.03543	0.148407	0.753729	0.70044	0.811072	0	0.818784	0.746387	0.898203	2.31e-05
Tours Métropole Val de Loire	TRS	7	1.03234	0.958308	1.11208	0.40189	1.04793	0.908598	1.20862	0.52013	0.742938	0.690985	0.798796	0	0.825646	0.752327	0.90611	5.39e-05
Tours Métropole Val de Loire	TRS	8	0.882227	0.802504	0.96987	0.0095115	0.979691	0.826325	1.16152	0.81326	0.686417	0.619576	0.76047	0	0.814584	0.709954	0.934634	0.0034582
Tours Métropole Val de Loire	TRS	9	0.848382	0.761753	0.944862	0.0027708	0.924803	0.779106	1.09775	0.371446	0.739704	0.675581	0.809913	0	0.817107	0.714348	0.934648	0.0032232
