# Supplementary material for: Socioeconomic inequalities and the COVID-19 pandemic in France: Territorial analyzes based on epidemic wave and metropolitan area
Source: PLoS One. 2026 May 8;21(5):e0348201. doi: 10.1371/journal.pone.0348201 (PMC13155628; doi:10.1371/journal.pone.0348201)
Supplement: S6 Data — (XLSX) [file pone.0348201.s007.xlsx]

## Sheet: Sheet1
Lib	code	wave	log(TRRs)	TRRs_se	log(aTRRs)	aTRRs_se	log(IRRs)	IRRs_se	log(aIRRs)	aIRRs_se	median_EDI_dep	median_vacc
Bordeaux Métropole	BDX	2	-0.35612	0.0509408	-0.31757	0.0520123	0.209932	0.0422982	0.192107	0.0432844	12.2653	0
Bordeaux Métropole	BDX	3	-0.355591	0.0661509	-0.34932	0.0670998	0.467734	0.0573765	0.436774	0.0580097	12.2653	0.04
Bordeaux Métropole	BDX	4	-0.243662	0.0632361	-0.222179	0.0621431	0.283057	0.0434949	0.278577	0.0456227	12.2653	0.588714
Bordeaux Métropole	BDX	5	-0.395011	0.0592951	-0.364229	0.0606515	0.0494934	0.0167928	0.0474864	0.0172034	12.2653	0.734
Bordeaux Métropole	BDX	6	-0.424491	0.0556999	-0.399838	0.0567362	-0.232968	0.0325285	-0.220127	0.0300545	12.2653	0.756
Bordeaux Métropole	BDX	7	-0.267705	0.0602308	-0.2702	0.0581048	-0.233989	0.0282138	-0.213168	0.0273026	12.2653	0.757714
Bordeaux Métropole	BDX	8	-0.335069	0.0644455	-0.323431	0.0651556	-0.200523	0.0448146	-0.202207	0.0444524	12.2653	0.758
Bordeaux Métropole	BDX	9	-0.35893	0.0669035	-0.346213	0.065566	-0.146418	0.0371055	-0.120043	0.0370741	12.2653	0.759
Brest Métropole	BST	2	-0.1536	0.0479733	-0.186495	0.0696563	0.196591	0.0911138	0.138803	0.175446	10.2137	0
Brest Métropole	BST	3	-0.124624	0.0431539	-0.146462	0.0737809	0.550587	0.0922828	0.383569	0.144948	10.2137	0.051
Brest Métropole	BST	4	0.0528436	0.0480471	-0.0302764	0.0760649	0.539372	0.0922741	0.498909	0.131731	10.2137	0.619143
Brest Métropole	BST	5	-0.14737	0.0642384	0.0253895	0.121755	0.0507505	0.0339603	0.0010465	0.0513233	10.2137	0.777
Brest Métropole	BST	6	-0.243588	0.0626826	-0.0787197	0.102799	-0.200045	0.0317554	-0.0777015	0.0419652	10.2137	0.800429
Brest Métropole	BST	7	-0.0979473	0.0728327	0.0109857	0.119609	-0.255907	0.03972	-0.244126	0.0612682	10.2137	0.802
Brest Métropole	BST	8	-0.0711463	0.103262	0.200705	0.169122	-0.227345	0.0615462	-0.19379	0.0913423	10.2137	0.802
Brest Métropole	BST	9	-0.187006	0.0940618	0.0022387	0.159006	-0.238031	0.0472771	-0.241848	0.0642585	10.2137	0.802
Clermont Auvergne Métropole	CLT	2	-0.270856	0.0557983	-0.235034	0.0753461	0.212955	0.0662433	0.17868	0.0762227	12.3012	0
Clermont Auvergne Métropole	CLT	3	-0.123497	0.0473241	-0.136438	0.0734422	0.372798	0.064351	0.37624	0.0848695	12.3012	0.053
Clermont Auvergne Métropole	CLT	4	0.0184239	0.0622553	0.0046593	0.0765524	0.204008	0.110636	0.322466	0.158095	12.3012	0.646857
Clermont Auvergne Métropole	CLT	5	-0.223785	0.0492511	-0.179995	0.0743728	0.00464997	0.0245408	0.0445733	0.0297777	12.3012	0.756
Clermont Auvergne Métropole	CLT	6	-0.334725	0.06103	-0.319665	0.0788337	-0.207241	0.0480167	-0.121487	0.0536437	12.3012	0.775
Clermont Auvergne Métropole	CLT	7	-0.154582	0.0587441	-0.156828	0.084162	-0.325887	0.041103	-0.310299	0.049681	12.3012	0.777
Clermont Auvergne Métropole	CLT	8	-0.384552	0.0770528	-0.34314	0.0978438	-0.239161	0.0612123	-0.203323	0.0709174	12.3012	0.778
Clermont Auvergne Métropole	CLT	9	-0.361862	0.0770862	-0.32111	0.0978375	-0.277977	0.0525512	-0.158229	0.0605185	12.3012	0.779
Dijon Métropole	DIJ	2	-0.142164	0.0453274	-0.0428166	0.0606941	0.154716	0.0552484	0.126272	0.0736222	8.14876	0
Dijon Métropole	DIJ	3	-0.0691534	0.0476697	0.0425182	0.062569	0.160958	0.0654686	0.253621	0.0883744	8.14876	0.06
Dijon Métropole	DIJ	4	0.068422	0.0472834	0.0883661	0.0707267	0.226147	0.0946687	0.327063	0.140145	8.14876	0.622286
Dijon Métropole	DIJ	5	-0.160725	0.0407083	-0.0587799	0.0641822	0.0342145	0.0227503	0.043859	0.032721	8.14876	0.744
Dijon Métropole	DIJ	6	-0.210868	0.0459913	-0.0353384	0.060325	-0.204394	0.0336066	-0.153268	0.0410882	8.14876	0.762
Dijon Métropole	DIJ	7	-0.0605493	0.0530336	-0.0016993	0.0749679	-0.201322	0.0348131	-0.154549	0.0438598	8.14876	0.763
Dijon Métropole	DIJ	8	-0.190956	0.0541331	-0.0891333	0.077148	-0.158099	0.0419146	-0.0797719	0.0551916	8.14876	0.764
Dijon Métropole	DIJ	9	-0.184913	0.0596261	-0.0396486	0.0746649	-0.18196	0.0455433	-0.0948807	0.0565459	8.14876	0.764
Eurométropole de Strasbourg	STR	2	-0.174639	0.0385848	-0.144708	0.0498721	0.302838	0.0489888	0.231066	0.0574517	12.5113	0
Eurométropole de Strasbourg	STR	3	-0.094044	0.0396219	-0.0728463	0.0502028	0.483958	0.05212	0.391357	0.0620758	12.5113	0.048
Eurométropole de Strasbourg	STR	4	0.114147	0.0392049	0.0818117	0.0518236	0.459318	0.0614471	0.367354	0.076246	12.5113	0.571286
Eurométropole de Strasbourg	STR	5	-0.131123	0.0367428	-0.105973	0.0532653	0.0823164	0.0178945	0.0593205	0.0196231	12.5113	0.696
Eurométropole de Strasbourg	STR	6	-0.239088	0.0390928	-0.14454	0.0519476	-0.19013	0.0308559	-0.123373	0.0331831	12.5113	0.718
Eurométropole de Strasbourg	STR	7	-0.0824556	0.041153	-0.0253965	0.0558675	-0.262504	0.0274888	-0.197755	0.0335619	12.5113	0.72
Eurométropole de Strasbourg	STR	8	-0.331897	0.0400488	-0.26601	0.056333	-0.2401	0.0425825	-0.150954	0.0464617	12.5113	0.721
Eurométropole de Strasbourg	STR	9	-0.296165	0.0406579	-0.211381	0.0555896	-0.235438	0.0367797	-0.216811	0.0443595	12.5113	0.721
Métropole d'Aix-Marseille-Provence	AMP	2	-0.440362	0.0407482	-0.185943	0.0533983	0.131654	0.0273949	0.0932513	0.0333946	15.8933	0
Métropole d'Aix-Marseille-Provence	AMP	3	-0.443526	0.0441535	-0.226528	0.0585864	0.206789	0.0289294	0.171831	0.0360809	15.8933	0.048
Métropole d'Aix-Marseille-Provence	AMP	4	-0.346002	0.0518196	-0.171117	0.0699776	0.198806	0.024616	0.156496	0.0323967	15.8933	0.489571
Métropole d'Aix-Marseille-Provence	AMP	5	-0.501467	0.0519968	-0.29077	0.0717348	-0.0218174	0.014919	-0.0086063	0.0186201	15.8933	0.629
Métropole d'Aix-Marseille-Provence	AMP	6	-0.563155	0.0502932	-0.305113	0.0701416	-0.244402	0.025001	-0.207966	0.029713	15.8933	0.658429
Métropole d'Aix-Marseille-Provence	AMP	7	-0.414683	0.0537883	-0.147254	0.0742374	-0.235842	0.0217161	-0.204268	0.0270992	15.8933	0.661
Métropole d'Aix-Marseille-Provence	AMP	8	-0.514385	0.0557237	-0.220568	0.0787903	-0.283654	0.037287	-0.244024	0.0450503	15.8933	0.662
Métropole d'Aix-Marseille-Provence	AMP	9	-0.590635	0.0528024	-0.306158	0.0759598	-0.180227	0.0285396	-0.145565	0.0345446	15.8933	0.663
Métropole de Lyon	LYN	2	-0.186315	0.0267821	-0.0767028	0.036963	0.152959	0.0206964	0.123345	0.0261397	12.9887	0
Métropole de Lyon	LYN	3	-0.138116	0.0290592	-0.0762916	0.0411659	0.326721	0.0298861	0.28139	0.0405552	12.9887	0.04
Métropole de Lyon	LYN	4	0.0774799	0.0319649	0.0818583	0.0469007	0.179869	0.0358715	0.0530947	0.0503199	12.9887	0.552571
Métropole de Lyon	LYN	5	-0.231629	0.0300481	-0.114945	0.0445593	0.0453609	0.0134713	0.0530058	0.0172922	12.9887	0.696
Métropole de Lyon	LYN	6	-0.285934	0.0345663	-0.194901	0.0477848	-0.315202	0.025324	-0.229894	0.0312758	12.9887	0.717
Métropole de Lyon	LYN	7	-0.0261331	0.0291107	-0.032632	0.0452578	-0.341687	0.0196366	-0.252126	0.0267372	12.9887	0.719
Métropole de Lyon	LYN	8	-0.182458	0.0346021	-0.0775912	0.0482845	-0.329174	0.0282185	-0.22532	0.0372751	12.9887	0.72
Métropole de Lyon	LYN	9	-0.216345	0.0355047	-0.0980192	0.0488091	-0.257367	0.0250956	-0.199245	0.0341097	12.9887	0.72
Métropole du Grand Nancy	NCY	2	-0.248401	0.0961766	-0.293024	0.128314	0.197792	0.0536493	0.144014	0.0747513	12.3595	0
Métropole du Grand Nancy	NCY	3	-0.0824424	0.121074	-0.0338041	0.179631	0.1491	0.0561537	0.0009468	0.0836231	12.3595	0.074
Métropole du Grand Nancy	NCY	4	0.00975269	0.100888	-0.0418798	0.139629	0.46909	0.0764897	0.273053	0.123353	12.3595	0.609429
Métropole du Grand Nancy	NCY	5	-0.321943	0.103838	-0.307144	0.148272	-0.0302364	0.0390678	-0.145346	0.0573895	12.3595	0.742
Métropole du Grand Nancy	NCY	6	-0.413279	0.119864	-0.265948	0.165191	-0.390675	0.0509012	-0.292511	0.068605	12.3595	0.763
Métropole du Grand Nancy	NCY	7	-0.303206	0.114401	-0.201082	0.15752	-0.426595	0.0483686	-0.338623	0.0664817	12.3595	0.764714
Métropole du Grand Nancy	NCY	8	-0.46337	0.108244	-0.303719	0.154461	-0.530126	0.0630342	-0.394583	0.0843766	12.3595	0.765
Métropole du Grand Nancy	NCY	9	-0.419468	0.100077	-0.228203	0.140668	-0.398793	0.05519	-0.262676	0.0790359	12.3595	0.765
Métropole du Grand Paris	PRS	2	-0.192436	0.0125525	-0.159155	0.0124577	0.146991	0.0109689	0.150705	0.011199	15.6147	0
Métropole du Grand Paris	PRS	3	-0.204629	0.0142184	-0.166855	0.0139522	0.24925	0.0122548	0.254177	0.0125281	15.6147	0.043
Métropole du Grand Paris	PRS	4	0.00443087	0.0140749	0.036276	0.0139095	0.128991	0.0154613	0.135539	0.0159432	15.6147	0.577571
Métropole du Grand Paris	PRS	5	-0.197535	0.0163723	-0.161931	0.016505	0.0214521	0.00617827	0.0263071	0.0063087	15.6147	0.699
Métropole du Grand Paris	PRS	6	-0.242343	0.0195392	-0.204972	0.0199807	-0.260957	0.011154	-0.250056	0.0113388	15.6147	0.719
Métropole du Grand Paris	PRS	7	-0.140629	0.0191066	-0.103299	0.0195891	-0.213465	0.00925632	-0.205791	0.009497	15.6147	0.721
Métropole du Grand Paris	PRS	8	-0.211905	0.0209437	-0.166196	0.0215304	-0.184481	0.0134258	-0.173076	0.0136832	15.6147	0.722
Métropole du Grand Paris	PRS	9	-0.21045	0.0205027	-0.167435	0.0210751	-0.191963	0.0139139	-0.186777	0.014086	15.6147	0.722
Métropole Européenne de Lille	LIL	2	-0.1663	0.0475041	-0.120912	0.0546626	0.135957	0.0252608	0.0972328	0.0301205	17.8487	0
Métropole Européenne de Lille	LIL	3	-0.0735881	0.049446	-0.0568492	0.0591694	0.283922	0.0336819	0.179479	0.0395852	17.8487	0.043
Métropole Européenne de Lille	LIL	4	0.117313	0.0545646	0.0562717	0.0640429	0.389264	0.0476855	0.340742	0.0571049	17.8487	0.563143
Métropole Européenne de Lille	LIL	5	-0.113698	0.050363	-0.101542	0.0602878	0.0379272	0.0159271	0.0248774	0.0193056	17.8487	0.703
Métropole Européenne de Lille	LIL	6	-0.215109	0.054195	-0.188065	0.0660397	-0.259455	0.0246218	-0.195608	0.0280847	17.8487	0.725
Métropole Européenne de Lille	LIL	7	-0.0378681	0.0588637	-0.0461854	0.0708024	-0.228794	0.0250667	-0.189132	0.0290816	17.8487	0.727
Métropole Européenne de Lille	LIL	8	-0.241996	0.0604749	-0.230936	0.0739442	-0.337875	0.0372441	-0.259436	0.0428395	17.8487	0.727
Métropole Européenne de Lille	LIL	9	-0.307252	0.0574787	-0.278526	0.0723693	-0.269364	0.0338036	-0.228083	0.0388529	17.8487	0.728
Métropole Grenoble-Alpes-Métropole	GNB	2	-0.179384	0.0546959	-0.115859	0.0731654	0.256509	0.0441047	0.182642	0.0573233	12.5428	0
Métropole Grenoble-Alpes-Métropole	GNB	3	-0.212826	0.0530702	-0.265702	0.076083	0.392458	0.0616642	0.332386	0.0898851	12.5428	0.056
Métropole Grenoble-Alpes-Métropole	GNB	4	0.0357907	0.0405569	-0.105655	0.0740196	0.462486	0.0772706	0.251059	0.117678	12.5428	0.617429
Métropole Grenoble-Alpes-Métropole	GNB	5	-0.249896	0.0551096	-0.26647	0.077442	0.0623919	0.0251576	0.0775237	0.0328546	12.5428	0.725
Métropole Grenoble-Alpes-Métropole	GNB	6	-0.330262	0.0564171	-0.253156	0.0791502	-0.313404	0.0362726	-0.264641	0.0460546	12.5428	0.744429
Métropole Grenoble-Alpes-Métropole	GNB	7	-0.0726833	0.0559227	-0.0982974	0.0798753	-0.384046	0.0376875	-0.305046	0.0528943	12.5428	0.746
Métropole Grenoble-Alpes-Métropole	GNB	8	-0.200597	0.0652731	-0.227333	0.0956905	-0.24122	0.0370978	-0.167788	0.0529713	12.5428	0.746
Métropole Grenoble-Alpes-Métropole	GNB	9	-0.288788	0.0663195	-0.27483	0.0914167	-0.243316	0.0442358	-0.0981471	0.0609039	12.5428	0.747
Métropole Nice Côte d'Azur	NCE	2	-0.0789225	0.0695169	-0.0077396	0.0873451	0.196667	0.0507104	0.137415	0.0624928	15.6348	0
Métropole Nice Côte d'Azur	NCE	3	-0.114423	0.0912061	0.0782702	0.112378	0.325543	0.0614894	0.334606	0.0786479	15.6348	0.071
Métropole Nice Côte d'Azur	NCE	4	-0.0749417	0.0917643	0.134659	0.111408	0.155072	0.058028	0.0041416	0.0761061	15.6348	0.543
Métropole Nice Côte d'Azur	NCE	5	-0.128408	0.101839	0.0879024	0.128399	-0.0406173	0.0261932	-0.0700357	0.0323153	15.6348	0.667
Métropole Nice Côte d'Azur	NCE	6	-0.203191	0.114342	0.0829956	0.145619	-0.291856	0.040034	-0.245648	0.0479703	15.6348	0.694
Métropole Nice Côte d'Azur	NCE	7	-0.0796383	0.112463	0.162579	0.138874	-0.414132	0.041916	-0.241622	0.0488283	15.6348	0.696
Métropole Nice Côte d'Azur	NCE	8	-0.268699	0.115378	0.117435	0.143629	-0.49646	0.0554135	-0.256265	0.0640098	15.6348	0.697
Métropole Nice Côte d'Azur	NCE	9	-0.419454	0.112931	-0.266602	0.144099	-0.364147	0.0473403	-0.266522	0.0585906	15.6348	0.697
Métropole Rennes Métropole	RNS	2	-0.224324	0.0552009	-0.202943	0.0749942	0.412291	0.0607208	0.364407	0.0907496	9.48346	0
Métropole Rennes Métropole	RNS	3	-0.102257	0.0613509	-0.100858	0.0881647	0.4455	0.0643826	0.394174	0.0990009	9.48346	0.043
Métropole Rennes Métropole	RNS	4	-0.0248153	0.0556352	-0.13531	0.087741	0.323115	0.0781468	0.273384	0.101359	9.48346	0.598
Métropole Rennes Métropole	RNS	5	-0.282845	0.0553128	-0.231289	0.0873034	0.0389949	0.0203187	0.0156606	0.0245302	9.48346	0.754
Métropole Rennes Métropole	RNS	6	-0.399638	0.0539335	-0.226572	0.0906393	-0.219817	0.0358416	-0.156802	0.0382522	9.48346	0.772429
Métropole Rennes Métropole	RNS	7	-0.230011	0.0561269	-0.137277	0.0894555	-0.220124	0.036775	-0.141838	0.0445912	9.48346	0.774
Métropole Rennes Métropole	RNS	8	-0.327041	0.0590451	-0.248399	0.0952785	-0.161684	0.0569056	-0.103643	0.067349	9.48346	0.774
Métropole Rennes Métropole	RNS	9	-0.32597	0.0638527	-0.141293	0.0953985	-0.251859	0.049584	-0.246917	0.0575226	9.48346	0.775
Métropole Rouen Normandie	RN	2	-0.169759	0.0445318	-0.130248	0.0638132	0.23211	0.0428332	0.160728	0.0607116	12.9539	0
Métropole Rouen Normandie	RN	3	-0.0901541	0.0430763	-0.137296	0.0636111	0.265283	0.0440938	0.221982	0.0634616	12.9539	0.044
Métropole Rouen Normandie	RN	4	0.106285	0.0388177	-0.0220815	0.0573934	0.442721	0.071154	0.384302	0.104922	12.9539	0.595429
Métropole Rouen Normandie	RN	5	-0.159717	0.0432061	-0.176792	0.0664926	-0.0106263	0.0217154	-0.0241052	0.0304724	12.9539	0.737
Métropole Rouen Normandie	RN	6	-0.238838	0.0444638	-0.191822	0.069236	-0.354653	0.0285318	-0.233817	0.038539	12.9539	0.758
Métropole Rouen Normandie	RN	7	-0.103641	0.0475671	-0.125072	0.0702476	-0.327101	0.0319021	-0.272204	0.0446051	12.9539	0.759
Métropole Rouen Normandie	RN	8	-0.197236	0.0521215	-0.146312	0.0792416	-0.36501	0.0371589	-0.284762	0.0504215	12.9539	0.759
Métropole Rouen Normandie	RN	9	-0.185567	0.0501165	-0.110879	0.0751212	-0.411154	0.0375788	-0.266548	0.0518246	12.9539	0.76
Métropole Toulon-Provence-Méditerranée	TLN	2	-0.50596	0.0875839	-0.252855	0.0982352	0.152631	0.0792005	0.182644	0.0942817	15.9075	0
Métropole Toulon-Provence-Méditerranée	TLN	3	-0.461881	0.0817779	-0.231297	0.0946384	0.410622	0.0855232	0.349821	0.100561	15.9075	0.051
Métropole Toulon-Provence-Méditerranée	TLN	4	-0.292158	0.0783903	-0.0827316	0.096497	0.193015	0.0801746	0.225964	0.097751	15.9075	0.530571
Métropole Toulon-Provence-Méditerranée	TLN	5	-0.486996	0.0961262	-0.274998	0.114685	0.0170532	0.0372973	0.029067	0.0408974	15.9075	0.678
Métropole Toulon-Provence-Méditerranée	TLN	6	-0.576633	0.107688	-0.339868	0.131511	-0.278615	0.0541075	-0.20181	0.0610819	15.9075	0.706
Métropole Toulon-Provence-Méditerranée	TLN	7	-0.600574	0.118417	-0.385124	0.142974	-0.288499	0.0573761	-0.197415	0.0663379	15.9075	0.708
Métropole Toulon-Provence-Méditerranée	TLN	8	-0.782642	0.130714	-0.515034	0.161447	-0.311718	0.0854776	-0.23819	0.0986839	15.9075	0.709
Métropole Toulon-Provence-Méditerranée	TLN	9	-0.754616	0.132974	-0.422807	0.162702	-0.241992	0.0612623	-0.154218	0.0713359	15.9075	0.709
Metz Métropole	MTZ	2	-0.144735	0.0605064	-0.0988161	0.0948913	0.215956	0.0573946	0.15856	0.0919839	13.6676	0
Metz Métropole	MTZ	3	-0.118886	0.0741135	-0.0767375	0.111937	0.288875	0.0650118	0.266688	0.101117	13.6676	0.082
Metz Métropole	MTZ	4	0.102683	0.0725609	-0.0593805	0.113516	0.689313	0.0913233	0.469847	0.164957	13.6676	0.606143
Metz Métropole	MTZ	5	-0.193639	0.0586241	-0.132806	0.0955341	0.103765	0.0303421	0.0607194	0.0450959	13.6676	0.727
Metz Métropole	MTZ	6	-0.26691	0.0596823	-0.208028	0.112282	-0.534826	0.0561013	-0.401316	0.0844264	13.6676	0.75
Metz Métropole	MTZ	7	-0.2329	0.0701961	-0.169678	0.117334	-0.322671	0.0476037	-0.220176	0.0770642	13.6676	0.751
Metz Métropole	MTZ	8	-0.430705	0.0618447	-0.27096	0.131442	-0.325147	0.0665514	-0.133048	0.08369	13.6676	0.752
Metz Métropole	MTZ	9	-0.417682	0.0544236	-0.354875	0.113792	-0.274357	0.055355	-0.197156	0.0748835	13.6676	0.752
Montpellier Méditerranée Métropole	MTP	2	-0.209709	0.0958175	-0.0547545	0.115723	0.397036	0.0676006	0.367144	0.08128	17.0674	0
Montpellier Méditerranée Métropole	MTP	3	-0.226777	0.107682	-0.0150913	0.138545	0.489615	0.0764627	0.325883	0.0958319	17.0674	0.042
Montpellier Méditerranée Métropole	MTP	4	-0.0128717	0.12144	0.0066522	0.157557	0.414839	0.056818	0.40442	0.0759234	17.0674	0.535143
Montpellier Méditerranée Métropole	MTP	5	-0.42826	0.0926711	-0.272723	0.157937	-0.0233999	0.0279894	-0.0309809	0.0338522	17.0674	0.676
Montpellier Méditerranée Métropole	MTP	6	-0.438746	0.103688	-0.270182	0.149774	-0.419834	0.0447864	-0.430831	0.0485476	17.0674	0.702
Montpellier Méditerranée Métropole	MTP	7	-0.16572	0.0942125	-0.0385725	0.15246	-0.561638	0.0472412	-0.516701	0.0559328	17.0674	0.704
Montpellier Méditerranée Métropole	MTP	8	-0.414846	0.127582	-0.213122	0.172854	-0.593997	0.0858852	-0.647871	0.0924764	17.0674	0.705
Montpellier Méditerranée Métropole	MTP	9	-0.525495	0.118661	-0.403593	0.159701	-0.374025	0.0648909	-0.32705	0.0748722	17.0674	0.706
Nantes Métropole	NTE	2	-0.225335	0.0480159	-0.14499	0.0547223	0.217379	0.0499922	0.189818	0.0555466	11.2622	0
Nantes Métropole	NTE	3	-0.20081	0.0483973	-0.133524	0.0559105	0.373098	0.0532849	0.358669	0.0629572	11.2622	0.037
Nantes Métropole	NTE	4	0.0592595	0.0597369	0.0965417	0.0682416	0.303727	0.0618943	0.248135	0.0752725	11.2622	0.586143
Nantes Métropole	NTE	5	-0.0935853	0.06625	0.0550258	0.079893	0.0499848	0.0220836	0.0194924	0.0245128	11.2622	0.737
Nantes Métropole	NTE	6	-0.234714	0.0743459	-0.04319	0.0928787	-0.172699	0.0363105	-0.15358	0.0408065	11.2622	0.757
Nantes Métropole	NTE	7	-0.0844485	0.0743558	0.0387722	0.0906073	-0.107873	0.0286782	-0.107712	0.0324119	11.2622	0.758
Nantes Métropole	NTE	8	-0.208609	0.0886992	-0.0548189	0.107731	-0.159818	0.0496095	-0.133041	0.0532493	11.2622	0.759
Nantes Métropole	NTE	9	-0.197389	0.0920335	-0.0220612	0.113155	-0.131024	0.0400766	-0.138243	0.0465295	11.2622	0.759
Orléans Métropole	ORL	2	-0.137473	0.0411949	-0.0266417	0.0624717	0.242761	0.052538	0.120436	0.0772571	13.0351	0
Orléans Métropole	ORL	3	-0.152578	0.0408063	-0.121707	0.0616741	0.307025	0.0557951	0.206863	0.0827162	13.0351	0.042
Orléans Métropole	ORL	4	0.038778	0.0429225	-0.0296209	0.0681187	0.196072	0.0783741	0.15179	0.132257	13.0351	0.577571
Orléans Métropole	ORL	5	-0.240056	0.0352551	-0.152512	0.0576937	0.0489843	0.0234289	0.0602164	0.0304902	13.0351	0.713
Orléans Métropole	ORL	6	-0.333397	0.0424124	-0.167833	0.0661246	-0.307339	0.0464401	-0.169858	0.052543	13.0351	0.732
Orléans Métropole	ORL	7	-0.101412	0.0446985	-0.0082901	0.0731405	-0.327266	0.0383469	-0.201591	0.0495522	13.0351	0.734
Orléans Métropole	ORL	8	-0.330035	0.0517029	-0.160261	0.077703	-0.293879	0.0576378	-0.162516	0.070205	13.0351	0.735
Orléans Métropole	ORL	9	-0.342773	0.0510185	-0.158638	0.0755942	-0.27786	0.0530686	-0.172093	0.0621266	13.0351	0.735
Saint-Etienne Métropole	STE	2	-0.0719507	0.0428524	0.0143369	0.0552185	0.205323	0.0400173	0.141455	0.059624	10.4299	0
Saint-Etienne Métropole	STE	3	-0.0242237	0.0415899	0.0729555	0.0600174	0.133651	0.0454978	0.15356	0.0665293	10.4299	0.055
Saint-Etienne Métropole	STE	4	0.139405	0.0422773	0.191055	0.0637769	0.277656	0.0676697	0.238573	0.108688	10.4299	0.558714
Saint-Etienne Métropole	STE	5	-0.151541	0.0406444	-0.043537	0.061417	-0.0286178	0.0217297	0.04201	0.0275654	10.4299	0.693
Saint-Etienne Métropole	STE	6	-0.0635797	0.0429532	-0.0441932	0.064553	-0.378824	0.0354376	-0.284675	0.0514308	10.4299	0.712
Saint-Etienne Métropole	STE	7	0.0714677	0.039952	0.049737	0.0613939	-0.337808	0.0313681	-0.244718	0.0476144	10.4299	0.714
Saint-Etienne Métropole	STE	8	-0.029305	0.0374575	-0.0105883	0.0672162	-0.321972	0.034912	-0.18198	0.0516611	10.4299	0.714
Saint-Etienne Métropole	STE	9	-0.0947744	0.0429473	-0.0523823	0.0667453	-0.264934	0.0383888	-0.189324	0.0567945	10.4299	0.715
Toulouse Métropole	TLS	2	-0.258928	0.0686716	-0.186028	0.0809451	0.315359	0.0513868	0.263873	0.0571641	13.3785	0
Toulouse Métropole	TLS	3	-0.122595	0.0602659	-0.0792921	0.0667649	0.49568	0.0601207	0.44797	0.0697094	13.3785	0.037
Toulouse Métropole	TLS	4	-0.0190074	0.0618873	-0.0436257	0.0680467	0.341205	0.0500092	0.31762	0.057606	13.3785	0.576571
Toulouse Métropole	TLS	5	-0.297314	0.063282	-0.287467	0.0729544	0.00122006	0.0217335	0.0294471	0.0226452	13.3785	0.704
Toulouse Métropole	TLS	6	-0.400073	0.0669167	-0.366254	0.0760312	-0.377679	0.038163	-0.31488	0.041442	13.3785	0.727
Toulouse Métropole	TLS	7	-0.211387	0.0703111	-0.1882	0.0910407	-0.451676	0.0342565	-0.393246	0.0386599	13.3785	0.729
Toulouse Métropole	TLS	8	-0.412778	0.0721548	-0.343723	0.0953979	-0.422899	0.0558359	-0.349876	0.0592629	13.3785	0.73
Toulouse Métropole	TLS	9	-0.548863	0.0774283	-0.483792	0.100212	-0.302678	0.0430635	-0.274779	0.0476609	13.3785	0.73
Tours Métropole Val de Loire	TRS	2	-0.0896266	0.0482981	-0.0633491	0.0696892	0.282378	0.0584512	0.244013	0.0854817	10.1301	0
Tours Métropole Val de Loire	TRS	3	-0.0628046	0.0391666	-0.0131015	0.0658345	0.193683	0.066167	0.130734	0.077524	10.1301	0.049
Tours Métropole Val de Loire	TRS	4	0.213271	0.0499835	0.0926849	0.0763966	0.374899	0.0915599	0.283189	0.140128	10.1301	0.615429
Tours Métropole Val de Loire	TRS	5	-0.132891	0.0411231	-0.0766324	0.0629911	-0.0104536	0.0229101	0.0135076	0.02994	10.1301	0.753
Tours Métropole Val de Loire	TRS	6	-0.22959	0.0438154	-0.0977478	0.067637	-0.282722	0.0374104	-0.199935	0.0472327	10.1301	0.772
Tours Métropole Val de Loire	TRS	7	0.0318236	0.0379643	0.0468138	0.0727888	-0.297143	0.0369868	-0.191589	0.0474462	10.1301	0.774
Tours Métropole Val de Loire	TRS	8	-0.125306	0.0483228	-0.0205186	0.0868614	-0.37627	0.0522707	-0.205078	0.0701416	10.1301	0.774
Tours Métropole Val de Loire	TRS	9	-0.164424	0.0549531	-0.0781747	0.0874664	-0.301505	0.0462636	-0.201985	0.0685717	10.1301	0.775
